# Supplementary material for: Development of a Genome-Scale Metabolic Model and Phenome Analysis of the Probiotic Escherichia coli Strain Nissle 1917
Source: Int J Mol Sci. 2021 Feb 20;22(4):2122. doi: 10.3390/ijms22042122 (PMC7924626; doi:10.3390/ijms22042122)
Supplement: Supplementary file 1 [file ijms-22-02122-s001.zip]

Archive with 6 entries (6 files):
- Figure S1, Figure S2, Table S5.docx
- iDK1463.xml
- Table S1. Metabolic reactions and metabolites present only in Nissle 1917 model (iDK1463).xlsx
- Table S2. Phenotypic comparison of Nissle 1917 and K-12 MG1655.xlsx
- Table S3. Comparison of bacterial cell growths from metabolic simulations and phenotype microarray tests.xlsx
- Table S4. iDK1463.xlsx
