# Supplementary material for: Development of a Genome-Scale Metabolic Model and Phenome Analysis of the Probiotic Escherichia coli Strain Nissle 1917
Source: Int J Mol Sci. 2021 Feb 20;22(4):2122. doi: 10.3390/ijms22042122 (PMC7924626; doi:10.3390/ijms22042122)
Supplement: Supplementary file 1 [file ijms-22-02122-s001.zip › iDK1463.xml]

<?xml version="1.0" encoding="UTF-8"?>
<sbml xmlns="http://www.sbml.org/sbml/level3/version1/core" xmlns:fbc="http://www.sbml.org/sbml/level3/version1/fbc/version2" metaid="meta_" sboTerm="SBO:0000624" level="3" version="1" fbc:required="false">
  <model metaid="meta_iDK1463" id="iDK1463" fbc:strict="true">
    <listOfUnitDefinitions>
      <unitDefinition id="mmol_per_gDW_per_hr">
        <listOfUnits>
          <unit kind="mole" exponent="1" scale="-3" multiplier="1"/>
          <unit kind="gram" exponent="-1" scale="0" multiplier="1"/>
          <unit kind="second" exponent="-1" scale="0" multiplier="3600"/>
        </listOfUnits>
      </unitDefinition>
    </listOfUnitDefinitions>
    <listOfCompartments>
      <compartment id="c" constant="true"/>
      <compartment id="e" constant="true"/>
      <compartment id="p" constant="true"/>
    </listOfCompartments>
    <listOfSpecies>
      <species metaid="meta_M_cytd_c" sboTerm="SBO:0000247" id="M_cytd_c" name="Cytidine" compartment="c" hasOnlySubstanceUnits="false" boundaryCondition="false" constant="false" fbc:charge="0" fbc:chemicalFormula="C9H13N3O5">
        <annotation>
          <rdf:RDF xmlns:rdf="http://www.w3.org/1999/02/22-rdf-syntax-ns#" xmlns:dcterms="http://purl.org/dc/terms/" xmlns:vCard="http://www.w3.org/2001/vcard-rdf/3.0#" xmlns:vCard4="http://www.w3.org/2006/vcard/ns#" xmlns:bqbiol="http://biomodels.net/biology-qualifiers/" xmlns:bqmodel="http://biomodels.net/model-qualifiers/">
            <rdf:Description rdf:about="#meta_M_cytd_c">
              <bqbiol:is>
                <rdf:Bag>
                  <rdf:li rdf:resource="https://identifiers.org/bigg.metabolite/cytd"/>
                  <rdf:li rdf:resource="https://identifiers.org/biocyc/META:CYTIDINE"/>
                  <rdf:li rdf:resource="https://identifiers.org/chebi/CHEBI:41686"/>
                  <rdf:li rdf:resource="https://identifiers.org/chebi/CHEBI:41709"/>
                  <rdf:li rdf:resource="https://identifiers.org/chebi/CHEBI:4053"/>
                  <rdf:li rdf:resource="https://identifiers.org/chebi/CHEBI:23515"/>
                  <rdf:li rdf:resource="https://identifiers.org/chebi/CHEBI:17562"/>
                  <rdf:li rdf:resource="https://identifiers.org/chebi/CHEBI:14063"/>
                  <rdf:li rdf:resource="https://identifiers.org/chebi/CHEBI:41649"/>
                  <rdf:li rdf:resource="https://identifiers.org/chebi/CHEBI:41704"/>
                  <rdf:li rdf:resource="https://identifiers.org/hmdb/HMDB00089"/>
                  <rdf:li rdf:resource="https://identifiers.org/inchi_key/UHDGCWIWMRVCDJ-XVFCMESISA-N"/>
                  <rdf:li rdf:resource="https://identifiers.org/kegg.compound/C00475"/>
                  <rdf:li rdf:resource="https://identifiers.org/kegg.drug/D07769"/>
                  <rdf:li rdf:resource="https://identifiers.org/metanetx.chemical/MNXM338"/>
                  <rdf:li rdf:resource="https://identifiers.org/sabiork/1340"/>
                  <rdf:li rdf:resource="https://identifiers.org/seed.compound/cpd00367"/>
                </rdf:Bag>
              </bqbiol:is>
            </rdf:Description>
          </rdf:RDF>
        </annotation>
      </species>
      <species metaid="meta_M_gtp_c" sboTerm="SBO:0000247" id="M_gtp_c" name="GTP C10H12N5O14P3" compartment="c" hasOnlySubstanceUnits="false" boundaryCondition="false" constant="false" fbc:charge="-4" fbc:chemicalFormula="C10H12N5O14P3">
        <annotation>
          <rdf:RDF xmlns:rdf="http://www.w3.org/1999/02/22-rdf-syntax-ns#" xmlns:dcterms="http://purl.org/dc/terms/" xmlns:vCard="http://www.w3.org/2001/vcard-rdf/3.0#" xmlns:vCard4="http://www.w3.org/2006/vcard/ns#" xmlns:bqbiol="http://biomodels.net/biology-qualifiers/" xmlns:bqmodel="http://biomodels.net/model-qualifiers/">
            <rdf:Description rdf:about="#meta_M_gtp_c">
              <bqbiol:is>
                <rdf:Bag>
                  <rdf:li rdf:resource="https://identifiers.org/bigg.metabolite/gtp"/>
                  <rdf:li rdf:resource="https://identifiers.org/biocyc/META:GTP"/>
                  <rdf:li rdf:resource="https://identifiers.org/chebi/CHEBI:37565"/>
                  <rdf:li rdf:resource="https://identifiers.org/chebi/CHEBI:15996"/>
                  <rdf:li rdf:resource="https://identifiers.org/chebi/CHEBI:13342"/>
                  <rdf:li rdf:resource="https://identifiers.org/chebi/CHEBI:57600"/>
                  <rdf:li rdf:resource="https://identifiers.org/chebi/CHEBI:5234"/>
                  <rdf:li rdf:resource="https://identifiers.org/chebi/CHEBI:42934"/>
                  <rdf:li rdf:resource="https://identifiers.org/chebi/CHEBI:24451"/>
                  <rdf:li rdf:resource="https://identifiers.org/hmdb/HMDB01273"/>
                  <rdf:li rdf:resource="https://identifiers.org/inchi_key/XKMLYUALXHKNFT-UUOKFMHZSA-J"/>
                  <rdf:li rdf:resource="https://identifiers.org/kegg.compound/C00044"/>
                  <rdf:li rdf:resource="https://identifiers.org/metanetx.chemical/MNXM51"/>
                  <rdf:li rdf:resource="https://identifiers.org/reactome.compound/113573"/>
                  <rdf:li rdf:resource="https://identifiers.org/reactome.compound/29438"/>
                  <rdf:li rdf:resource="https://identifiers.org/sabiork/1282"/>
                  <rdf:li rdf:resource="https://identifiers.org/seed.compound/cpd00038"/>
                </rdf:Bag>
              </bqbiol:is>
            </rdf:Description>
          </rdf:RDF>
        </annotation>
      </species>
      <species metaid="meta_M_cmp_c" sboTerm="SBO:0000247" id="M_cmp_c" name="CMP C9H12N3O8P" compartment="c" hasOnlySubstanceUnits="false" boundaryCondition="false" constant="false" fbc:charge="-2" fbc:chemicalFormula="C9H12N3O8P">
        <annotation>
          <rdf:RDF xmlns:rdf="http://www.w3.org/1999/02/22-rdf-syntax-ns#" xmlns:dcterms="http://purl.org/dc/terms/" xmlns:vCard="http://www.w3.org/2001/vcard-rdf/3.0#" xmlns:vCard4="http://www.w3.org/2006/vcard/ns#" xmlns:bqbiol="http://biomodels.net/biology-qualifiers/" xmlns:bqmodel="http://biomodels.net/model-qualifiers/">
            <rdf:Description rdf:about="#meta_M_cmp_c">
              <bqbiol:is>
                <rdf:Bag>
                  <rdf:li rdf:resource="https://identifiers.org/bigg.metabolite/cmp"/>
                  <rdf:li rdf:resource="https://identifiers.org/biocyc/META:CMP"/>
                  <rdf:li rdf:resource="https://identifiers.org/chebi/CHEBI:60377"/>
                  <rdf:li rdf:resource="https://identifiers.org/chebi/CHEBI:41312"/>
                  <rdf:li rdf:resource="https://identifiers.org/chebi/CHEBI:58120"/>
                  <rdf:li rdf:resource="https://identifiers.org/chebi/CHEBI:3275"/>
                  <rdf:li rdf:resource="https://identifiers.org/chebi/CHEBI:41691"/>
                  <rdf:li rdf:resource="https://identifiers.org/chebi/CHEBI:41319"/>
                  <rdf:li rdf:resource="https://identifiers.org/chebi/CHEBI:23520"/>
                  <rdf:li rdf:resource="https://identifiers.org/chebi/CHEBI:17361"/>
                  <rdf:li rdf:resource="https://identifiers.org/chebi/CHEBI:13274"/>
                  <rdf:li rdf:resource="https://identifiers.org/chebi/CHEBI:47362"/>
                  <rdf:li rdf:resource="https://identifiers.org/chebi/CHEBI:48799"/>
                  <rdf:li rdf:resource="https://identifiers.org/chebi/CHEBI:41666"/>
                  <rdf:li rdf:resource="https://identifiers.org/hmdb/HMDB00095"/>
                  <rdf:li rdf:resource="https://identifiers.org/inchi_key/IERHLVCPSMICTF-XVFCMESISA-L"/>
                  <rdf:li rdf:resource="https://identifiers.org/kegg.compound/C00055"/>
                  <rdf:li rdf:resource="https://identifiers.org/kegg.glycan/G10621"/>
                  <rdf:li rdf:resource="https://identifiers.org/metanetx.chemical/MNXM31"/>
                  <rdf:li rdf:resource="https://identifiers.org/reactome.compound/1524067"/>
                  <rdf:li rdf:resource="https://identifiers.org/reactome.compound/727810"/>
                  <rdf:li rdf:resource="https://identifiers.org/reactome.compound/109395"/>
                  <rdf:li rdf:resource="https://identifiers.org/sabiork/1284"/>
                  <rdf:li rdf:resource="https://identifiers.org/seed.compound/cpd00046"/>
                </rdf:Bag>
              </bqbiol:is>
            </rdf:Description>
          </rdf:RDF>
        </annotation>
      </species>
      <species metaid="meta_M_gdp_c" sboTerm="SBO:0000247" id="M_gdp_c" name="GDP C10H12N5O11P2" compartment="c" hasOnlySubstanceUnits="false" boundaryCondition="false" constant="false" fbc:charge="-3" fbc:chemicalFormula="C10H12N5O11P2">
        <annotation>
          <rdf:RDF xmlns:rdf="http://www.w3.org/1999/02/22-rdf-syntax-ns#" xmlns:dcterms="http://purl.org/dc/terms/" xmlns:vCard="http://www.w3.org/2001/vcard-rdf/3.0#" xmlns:vCard4="http://www.w3.org/2006/vcard/ns#" xmlns:bqbiol="http://biomodels.net/biology-qualifiers/" xmlns:bqmodel="http://biomodels.net/model-qualifiers/">
            <rdf:Description rdf:about="#meta_M_gdp_c">
              <bqbiol:is>
                <rdf:Bag>
                  <rdf:li rdf:resource="https://identifiers.org/bigg.metabolite/gdp"/>
                  <rdf:li rdf:resource="https://identifiers.org/biocyc/META:GDP"/>
                  <rdf:li rdf:resource="https://identifiers.org/chebi/CHEBI:5212"/>
                  <rdf:li rdf:resource="https://identifiers.org/chebi/CHEBI:17552"/>
                  <rdf:li rdf:resource="https://identifiers.org/chebi/CHEBI:58189"/>
                  <rdf:li rdf:resource="https://identifiers.org/chebi/CHEBI:13327"/>
                  <rdf:li rdf:resource="https://identifiers.org/chebi/CHEBI:42738"/>
                  <rdf:li rdf:resource="https://identifiers.org/chebi/CHEBI:14379"/>
                  <rdf:li rdf:resource="https://identifiers.org/chebi/CHEBI:24448"/>
                  <rdf:li rdf:resource="https://identifiers.org/chebi/CHEBI:65180"/>
                  <rdf:li rdf:resource="https://identifiers.org/hmdb/HMDB01201"/>
                  <rdf:li rdf:resource="https://identifiers.org/inchi_key/QGWNDRXFNXRZMB-UUOKFMHZSA-K"/>
                  <rdf:li rdf:resource="https://identifiers.org/kegg.compound/C00035"/>
                  <rdf:li rdf:resource="https://identifiers.org/kegg.glycan/G10620"/>
                  <rdf:li rdf:resource="https://identifiers.org/metanetx.chemical/MNXM30"/>
                  <rdf:li rdf:resource="https://identifiers.org/reactome.compound/113525"/>
                  <rdf:li rdf:resource="https://identifiers.org/reactome.compound/29420"/>
                  <rdf:li rdf:resource="https://identifiers.org/reactome.compound/205689"/>
                  <rdf:li rdf:resource="https://identifiers.org/reactome.compound/111349"/>
                  <rdf:li rdf:resource="https://identifiers.org/sabiork/1280"/>
                  <rdf:li rdf:resource="https://identifiers.org/seed.compound/cpd00031"/>
                </rdf:Bag>
              </bqbiol:is>
            </rdf:Description>
          </rdf:RDF>
        </annotation>
      </species>
      <species metaid="meta_M_h_c" sboTerm="SBO:0000247" id="M_h_c" name="H+" compartment="c" hasOnlySubstanceUnits="false" boundaryCondition="false" constant="false" fbc:charge="1" fbc:chemicalFormula="H">
        <annotation>
          <rdf:RDF xmlns:rdf="http://www.w3.org/1999/02/22-rdf-syntax-ns#" xmlns:dcterms="http://purl.org/dc/terms/" xmlns:vCard="http://www.w3.org/2001/vcard-rdf/3.0#" xmlns:vCard4="http://www.w3.org/2006/vcard/ns#" xmlns:bqbiol="http://biomodels.net/biology-qualifiers/" xmlns:bqmodel="http://biomodels.net/model-qualifiers/">
            <rdf:Description rdf:about="#meta_M_h_c">
              <bqbiol:is>
                <rdf:Bag>
                  <rdf:li rdf:resource="https://identifiers.org/bigg.metabolite/h"/>
                  <rdf:li rdf:resource="https://identifiers.org/biocyc/META:PROTON"/>
                  <rdf:li rdf:resource="https://identifiers.org/chebi/CHEBI:5584"/>
                  <rdf:li rdf:resource="https://identifiers.org/chebi/CHEBI:13357"/>
                  <rdf:li rdf:resource="https://identifiers.org/chebi/CHEBI:15378"/>
                  <rdf:li rdf:resource="https://identifiers.org/chebi/CHEBI:10744"/>
                  <rdf:li rdf:resource="https://identifiers.org/hmdb/HMDB59597"/>
                  <rdf:li rdf:resource="https://identifiers.org/inchi_key/GPRLSGONYQIRFK-UHFFFAOYSA-N"/>
                  <rdf:li rdf:resource="https://identifiers.org/kegg.compound/C00080"/>
                  <rdf:li rdf:resource="https://identifiers.org/metanetx.chemical/MNXM1"/>
                  <rdf:li rdf:resource="https://identifiers.org/reactome.compound/2000349"/>
                  <rdf:li rdf:resource="https://identifiers.org/reactome.compound/425978"/>
                  <rdf:li rdf:resource="https://identifiers.org/reactome.compound/74722"/>
                  <rdf:li rdf:resource="https://identifiers.org/reactome.compound/428040"/>
                  <rdf:li rdf:resource="https://identifiers.org/reactome.compound/427899"/>
                  <rdf:li rdf:resource="https://identifiers.org/reactome.compound/428548"/>
                  <rdf:li rdf:resource="https://identifiers.org/reactome.compound/156540"/>
                  <rdf:li rdf:resource="https://identifiers.org/reactome.compound/70106"/>
                  <rdf:li rdf:resource="https://identifiers.org/reactome.compound/425969"/>
                  <rdf:li rdf:resource="https://identifiers.org/reactome.compound/1132304"/>
                  <rdf:li rdf:resource="https://identifiers.org/reactome.compound/5668577"/>
                  <rdf:li rdf:resource="https://identifiers.org/reactome.compound/1470067"/>
                  <rdf:li rdf:resource="https://identifiers.org/reactome.compound/163953"/>
                  <rdf:li rdf:resource="https://identifiers.org/reactome.compound/193465"/>
                  <rdf:li rdf:resource="https://identifiers.org/reactome.compound/113529"/>
                  <rdf:li rdf:resource="https://identifiers.org/reactome.compound/351626"/>
                  <rdf:li rdf:resource="https://identifiers.org/reactome.compound/425999"/>
                  <rdf:li rdf:resource="https://identifiers.org/reactome.compound/194688"/>
                  <rdf:li rdf:resource="https://identifiers.org/reactome.compound/374900"/>
                  <rdf:li rdf:resource="https://identifiers.org/reactome.compound/2872447"/>
                  <rdf:li rdf:resource="https://identifiers.org/reactome.compound/372511"/>
                  <rdf:li rdf:resource="https://identifiers.org/sabiork/39"/>
                  <rdf:li rdf:resource="https://identifiers.org/seed.compound/cpd00067"/>
                </rdf:Bag>
              </bqbiol:is>
            </rdf:Description>
          </rdf:RDF>
        </annotation>
      </species>
      <species metaid="meta_M_prpp_c" sboTerm="SBO:0000247" id="M_prpp_c" name="5-Phospho-alpha-D-ribose 1-diphosphate" compartment="c" hasOnlySubstanceUnits="false" boundaryCondition="false" constant="false" fbc:charge="-5" fbc:chemicalFormula="C5H8O14P3">
        <annotation>
          <rdf:RDF xmlns:rdf="http://www.w3.org/1999/02/22-rdf-syntax-ns#" xmlns:dcterms="http://purl.org/dc/terms/" xmlns:vCard="http://www.w3.org/2001/vcard-rdf/3.0#" xmlns:vCard4="http://www.w3.org/2006/vcard/ns#" xmlns:bqbiol="http://biomodels.net/biology-qualifiers/" xmlns:bqmodel="http://biomodels.net/model-qualifiers/">
            <rdf:Description rdf:about="#meta_M_prpp_c">
              <bqbiol:is>
                <rdf:Bag>
                  <rdf:li rdf:resource="https://identifiers.org/bigg.metabolite/prpp"/>
                  <rdf:li rdf:resource="https://identifiers.org/biocyc/META:PRPP"/>
                  <rdf:li rdf:resource="https://identifiers.org/chebi/CHEBI:2121"/>
                  <rdf:li rdf:resource="https://identifiers.org/chebi/CHEBI:20625"/>
                  <rdf:li rdf:resource="https://identifiers.org/chebi/CHEBI:12160"/>
                  <rdf:li rdf:resource="https://identifiers.org/chebi/CHEBI:45139"/>
                  <rdf:li rdf:resource="https://identifiers.org/chebi/CHEBI:12159"/>
                  <rdf:li rdf:resource="https://identifiers.org/chebi/CHEBI:17111"/>
                  <rdf:li rdf:resource="https://identifiers.org/chebi/CHEBI:58017"/>
                  <rdf:li rdf:resource="https://identifiers.org/hmdb/HMDB00280"/>
                  <rdf:li rdf:resource="https://identifiers.org/hmdb/HMDB62643"/>
                  <rdf:li rdf:resource="https://identifiers.org/inchi_key/PQGCEDQWHSBAJP-TXICZTDVSA-I"/>
                  <rdf:li rdf:resource="https://identifiers.org/kegg.compound/C00119"/>
                  <rdf:li rdf:resource="https://identifiers.org/metanetx.chemical/MNXM91"/>
                  <rdf:li rdf:resource="https://identifiers.org/reactome.compound/73566"/>
                  <rdf:li rdf:resource="https://identifiers.org/sabiork/1305"/>
                  <rdf:li rdf:resource="https://identifiers.org/seed.compound/cpd00103"/>
                </rdf:Bag>
              </bqbiol:is>
            </rdf:Description>
          </rdf:RDF>
        </annotation>
      </species>
      <species metaid="meta_M_xan_c" sboTerm="SBO:0000247" id="M_xan_c" name="Xanthine" compartment="c" hasOnlySubstanceUnits="false" boundaryCondition="false" constant="false" fbc:charge="0" fbc:chemicalFormula="C5H4N4O2">
        <annotation>
          <rdf:RDF xmlns:rdf="http://www.w3.org/1999/02/22-rdf-syntax-ns#" xmlns:dcterms="http://purl.org/dc/terms/" xmlns:vCard="http://www.w3.org/2001/vcard-rdf/3.0#" xmlns:vCard4="http://www.w3.org/2006/vcard/ns#" xmlns:bqbiol="http://biomodels.net/biology-qualifiers/" xmlns:bqmodel="http://biomodels.net/model-qualifiers/">
            <rdf:Description rdf:about="#meta_M_xan_c">
              <bqbiol:is>
                <rdf:Bag>
                  <rdf:li rdf:resource="https://identifiers.org/bigg.metabolite/xan"/>
                  <rdf:li rdf:resource="https://identifiers.org/biocyc/META:XANTHINE"/>
                  <rdf:li rdf:resource="https://identifiers.org/chebi/CHEBI:15318"/>
                  <rdf:li rdf:resource="https://identifiers.org/chebi/CHEBI:10059"/>
                  <rdf:li rdf:resource="https://identifiers.org/chebi/CHEBI:46377"/>
                  <rdf:li rdf:resource="https://identifiers.org/chebi/CHEBI:48517"/>
                  <rdf:li rdf:resource="https://identifiers.org/chebi/CHEBI:17712"/>
                  <rdf:li rdf:resource="https://identifiers.org/chebi/CHEBI:27317"/>
                  <rdf:li rdf:resource="https://identifiers.org/envipath/32de3cf4-e3e6-4168-956e-32fa5ddb0ce1/compound/3cf4dbf8-ae84-49e6-b294-b5138cb94f75"/>
                  <rdf:li rdf:resource="https://identifiers.org/hmdb/HMDB00292"/>
                  <rdf:li rdf:resource="https://identifiers.org/inchi_key/LRFVTYWOQMYALW-UHFFFAOYSA-N"/>
                  <rdf:li rdf:resource="https://identifiers.org/kegg.compound/C00385"/>
                  <rdf:li rdf:resource="https://identifiers.org/metanetx.chemical/MNXM174"/>
                  <rdf:li rdf:resource="https://identifiers.org/reactome.compound/30064"/>
                  <rdf:li rdf:resource="https://identifiers.org/sabiork/1871"/>
                  <rdf:li rdf:resource="https://identifiers.org/seed.compound/cpd00309"/>
                </rdf:Bag>
              </bqbiol:is>
            </rdf:Description>
          </rdf:RDF>
        </annotation>
      </species>
      <species metaid="meta_M_ppi_c" sboTerm="SBO:0000247" id="M_ppi_c" name="Diphosphate" compartment="c" hasOnlySubstanceUnits="false" boundaryCondition="false" constant="false" fbc:charge="-3" fbc:chemicalFormula="HO7P2">
        <annotation>
          <rdf:RDF xmlns:rdf="http://www.w3.org/1999/02/22-rdf-syntax-ns#" xmlns:dcterms="http://purl.org/dc/terms/" xmlns:vCard="http://www.w3.org/2001/vcard-rdf/3.0#" xmlns:vCard4="http://www.w3.org/2006/vcard/ns#" xmlns:bqbiol="http://biomodels.net/biology-qualifiers/" xmlns:bqmodel="http://biomodels.net/model-qualifiers/">
            <rdf:Description rdf:about="#meta_M_ppi_c">
              <bqbiol:is>
                <rdf:Bag>
                  <rdf:li rdf:resource="https://identifiers.org/bigg.metabolite/ppi"/>
                  <rdf:li rdf:resource="https://identifiers.org/biocyc/META:PYROPHOSPHATE-GROUP"/>
                  <rdf:li rdf:resource="https://identifiers.org/biocyc/META:PPI"/>
                  <rdf:li rdf:resource="https://identifiers.org/chebi/CHEBI:45212"/>
                  <rdf:li rdf:resource="https://identifiers.org/chebi/CHEBI:45208"/>
                  <rdf:li rdf:resource="https://identifiers.org/chebi/CHEBI:8683"/>
                  <rdf:li rdf:resource="https://identifiers.org/chebi/CHEBI:45067"/>
                  <rdf:li rdf:resource="https://identifiers.org/chebi/CHEBI:33018"/>
                  <rdf:li rdf:resource="https://identifiers.org/chebi/CHEBI:29888"/>
                  <rdf:li rdf:resource="https://identifiers.org/chebi/CHEBI:33017"/>
                  <rdf:li rdf:resource="https://identifiers.org/chebi/CHEBI:33019"/>
                  <rdf:li rdf:resource="https://identifiers.org/chebi/CHEBI:42009"/>
                  <rdf:li rdf:resource="https://identifiers.org/chebi/CHEBI:13420"/>
                  <rdf:li rdf:resource="https://identifiers.org/chebi/CHEBI:18361"/>
                  <rdf:li rdf:resource="https://identifiers.org/hmdb/HMDB00250"/>
                  <rdf:li rdf:resource="https://identifiers.org/inchi_key/XPPKVPWEQAFLFU-UHFFFAOYSA-K"/>
                  <rdf:li rdf:resource="https://identifiers.org/kegg.compound/C00013"/>
                  <rdf:li rdf:resource="https://identifiers.org/metanetx.chemical/MNXM11"/>
                  <rdf:li rdf:resource="https://identifiers.org/reactome.compound/159450"/>
                  <rdf:li rdf:resource="https://identifiers.org/reactome.compound/113542"/>
                  <rdf:li rdf:resource="https://identifiers.org/reactome.compound/8878981"/>
                  <rdf:li rdf:resource="https://identifiers.org/reactome.compound/389593"/>
                  <rdf:li rdf:resource="https://identifiers.org/reactome.compound/113541"/>
                  <rdf:li rdf:resource="https://identifiers.org/reactome.compound/8938078"/>
                  <rdf:li rdf:resource="https://identifiers.org/reactome.compound/111294"/>
                  <rdf:li rdf:resource="https://identifiers.org/reactome.compound/2046049"/>
                  <rdf:li rdf:resource="https://identifiers.org/reactome.compound/6806656"/>
                  <rdf:li rdf:resource="https://identifiers.org/reactome.compound/1132084"/>
                  <rdf:li rdf:resource="https://identifiers.org/sabiork/1267"/>
                  <rdf:li rdf:resource="https://identifiers.org/seed.compound/cpd00012"/>
                  <rdf:li rdf:resource="https://identifiers.org/seed.compound/cpd27828"/>
                </rdf:Bag>
              </bqbiol:is>
            </rdf:Description>
          </rdf:RDF>
        </annotation>
      </species>
      <species metaid="meta_M_xmp_c" sboTerm="SBO:0000247" id="M_xmp_c" name="Xanthosine 5&apos;-phosphate" compartment="c" hasOnlySubstanceUnits="false" boundaryCondition="false" constant="false" fbc:charge="-2" fbc:chemicalFormula="C10H11N4O9P">
        <annotation>
          <rdf:RDF xmlns:rdf="http://www.w3.org/1999/02/22-rdf-syntax-ns#" xmlns:dcterms="http://purl.org/dc/terms/" xmlns:vCard="http://www.w3.org/2001/vcard-rdf/3.0#" xmlns:vCard4="http://www.w3.org/2006/vcard/ns#" xmlns:bqbiol="http://biomodels.net/biology-qualifiers/" xmlns:bqmodel="http://biomodels.net/model-qualifiers/">
            <rdf:Description rdf:about="#meta_M_xmp_c">
              <bqbiol:is>
                <rdf:Bag>
                  <rdf:li rdf:resource="https://identifiers.org/bigg.metabolite/xmp"/>
                  <rdf:li rdf:resource="https://identifiers.org/biocyc/META:XANTHOSINE-5-PHOSPHATE"/>
                  <rdf:li rdf:resource="https://identifiers.org/chebi/CHEBI:10938"/>
                  <rdf:li rdf:resource="https://identifiers.org/chebi/CHEBI:57464"/>
                  <rdf:li rdf:resource="https://identifiers.org/chebi/CHEBI:27328"/>
                  <rdf:li rdf:resource="https://identifiers.org/chebi/CHEBI:15324"/>
                  <rdf:li rdf:resource="https://identifiers.org/chebi/CHEBI:10067"/>
                  <rdf:li rdf:resource="https://identifiers.org/chebi/CHEBI:15652"/>
                  <rdf:li rdf:resource="https://identifiers.org/hmdb/HMDB01554"/>
                  <rdf:li rdf:resource="https://identifiers.org/hmdb/HMDB62755"/>
                  <rdf:li rdf:resource="https://identifiers.org/inchi_key/DCTLYFZHFGENCW-UUOKFMHZSA-L"/>
                  <rdf:li rdf:resource="https://identifiers.org/kegg.compound/C00655"/>
                  <rdf:li rdf:resource="https://identifiers.org/metanetx.chemical/MNXM298"/>
                  <rdf:li rdf:resource="https://identifiers.org/reactome.compound/111584"/>
                  <rdf:li rdf:resource="https://identifiers.org/sabiork/1686"/>
                  <rdf:li rdf:resource="https://identifiers.org/seed.compound/cpd00497"/>
                </rdf:Bag>
              </bqbiol:is>
            </rdf:Description>
          </rdf:RDF>
        </annotation>
      </species>
      <species metaid="meta_M_hxan_c" sboTerm="SBO:0000247" id="M_hxan_c" name="Hypoxanthine" compartment="c" hasOnlySubstanceUnits="false" boundaryCondition="false" constant="false" fbc:charge="0" fbc:chemicalFormula="C5H4N4O">
        <annotation>
          <rdf:RDF xmlns:rdf="http://www.w3.org/1999/02/22-rdf-syntax-ns#" xmlns:dcterms="http://purl.org/dc/terms/" xmlns:vCard="http://www.w3.org/2001/vcard-rdf/3.0#" xmlns:vCard4="http://www.w3.org/2006/vcard/ns#" xmlns:bqbiol="http://biomodels.net/biology-qualifiers/" xmlns:bqmodel="http://biomodels.net/model-qualifiers/">
            <rdf:Description rdf:about="#meta_M_hxan_c">
              <bqbiol:is>
                <rdf:Bag>
                  <rdf:li rdf:resource="https://identifiers.org/bigg.metabolite/hxan"/>
                  <rdf:li rdf:resource="https://identifiers.org/biocyc/META:HYPOXANTHINE"/>
                  <rdf:li rdf:resource="https://identifiers.org/chebi/CHEBI:14431"/>
                  <rdf:li rdf:resource="https://identifiers.org/chebi/CHEBI:43237"/>
                  <rdf:li rdf:resource="https://identifiers.org/chebi/CHEBI:5841"/>
                  <rdf:li rdf:resource="https://identifiers.org/chebi/CHEBI:17368"/>
                  <rdf:li rdf:resource="https://identifiers.org/chebi/CHEBI:24762"/>
                  <rdf:li rdf:resource="https://identifiers.org/hmdb/HMDB00157"/>
                  <rdf:li rdf:resource="https://identifiers.org/inchi_key/FDGQSTZJBFJUBT-UHFFFAOYSA-N"/>
                  <rdf:li rdf:resource="https://identifiers.org/kegg.compound/C00262"/>
                  <rdf:li rdf:resource="https://identifiers.org/metanetx.chemical/MNXM213"/>
                  <rdf:li rdf:resource="https://identifiers.org/reactome.compound/113599"/>
                  <rdf:li rdf:resource="https://identifiers.org/sabiork/5528"/>
                  <rdf:li rdf:resource="https://identifiers.org/sabiork/1321"/>
                  <rdf:li rdf:resource="https://identifiers.org/seed.compound/cpd00226"/>
                </rdf:Bag>
              </bqbiol:is>
            </rdf:Description>
          </rdf:RDF>
        </annotation>
      </species>
      <species metaid="meta_M_imp_c" sboTerm="SBO:0000247" id="M_imp_c" name="IMP C10H11N4O8P" compartment="c" hasOnlySubstanceUnits="false" boundaryCondition="false" constant="false" fbc:charge="-2" fbc:chemicalFormula="C10H11N4O8P">
        <annotation>
          <rdf:RDF xmlns:rdf="http://www.w3.org/1999/02/22-rdf-syntax-ns#" xmlns:dcterms="http://purl.org/dc/terms/" xmlns:vCard="http://www.w3.org/2001/vcard-rdf/3.0#" xmlns:vCard4="http://www.w3.org/2006/vcard/ns#" xmlns:bqbiol="http://biomodels.net/biology-qualifiers/" xmlns:bqmodel="http://biomodels.net/model-qualifiers/">
            <rdf:Description rdf:about="#meta_M_imp_c">
              <bqbiol:is>
                <rdf:Bag>
                  <rdf:li rdf:resource="https://identifiers.org/bigg.metabolite/imp"/>
                  <rdf:li rdf:resource="https://identifiers.org/biocyc/META:IMP"/>
                  <rdf:li rdf:resource="https://identifiers.org/chebi/CHEBI:43524"/>
                  <rdf:li rdf:resource="https://identifiers.org/chebi/CHEBI:13373"/>
                  <rdf:li rdf:resource="https://identifiers.org/chebi/CHEBI:43528"/>
                  <rdf:li rdf:resource="https://identifiers.org/chebi/CHEBI:19271"/>
                  <rdf:li rdf:resource="https://identifiers.org/chebi/CHEBI:58053"/>
                  <rdf:li rdf:resource="https://identifiers.org/chebi/CHEBI:12063"/>
                  <rdf:li rdf:resource="https://identifiers.org/chebi/CHEBI:43611"/>
                  <rdf:li rdf:resource="https://identifiers.org/chebi/CHEBI:5849"/>
                  <rdf:li rdf:resource="https://identifiers.org/chebi/CHEBI:43563"/>
                  <rdf:li rdf:resource="https://identifiers.org/chebi/CHEBI:12057"/>
                  <rdf:li rdf:resource="https://identifiers.org/chebi/CHEBI:14457"/>
                  <rdf:li rdf:resource="https://identifiers.org/chebi/CHEBI:43475"/>
                  <rdf:li rdf:resource="https://identifiers.org/chebi/CHEBI:43418"/>
                  <rdf:li rdf:resource="https://identifiers.org/chebi/CHEBI:17202"/>
                  <rdf:li rdf:resource="https://identifiers.org/chebi/CHEBI:47501"/>
                  <rdf:li rdf:resource="https://identifiers.org/chebi/CHEBI:13372"/>
                  <rdf:li rdf:resource="https://identifiers.org/hmdb/HMDB00175"/>
                  <rdf:li rdf:resource="https://identifiers.org/inchi_key/GRSZFWQUAKGDAV-KQYNXXCUSA-L"/>
                  <rdf:li rdf:resource="https://identifiers.org/kegg.compound/C00130"/>
                  <rdf:li rdf:resource="https://identifiers.org/metanetx.chemical/MNXM125"/>
                  <rdf:li rdf:resource="https://identifiers.org/reactome.compound/2509792"/>
                  <rdf:li rdf:resource="https://identifiers.org/reactome.compound/29602"/>
                  <rdf:li rdf:resource="https://identifiers.org/sabiork/1306"/>
                  <rdf:li rdf:resource="https://identifiers.org/seed.compound/cpd00114"/>
                </rdf:Bag>
              </bqbiol:is>
            </rdf:Description>
          </rdf:RDF>
        </annotation>
      </species>
      <species metaid="meta_M_atp_c" sboTerm="SBO:0000247" id="M_atp_c" name="ATP C10H12N5O13P3" compartment="c" hasOnlySubstanceUnits="false" boundaryCondition="false" constant="false" fbc:charge="-4" fbc:chemicalFormula="C10H12N5O13P3">
        <annotation>
          <rdf:RDF xmlns:rdf="http://www.w3.org/1999/02/22-rdf-syntax-ns#" xmlns:dcterms="http://purl.org/dc/terms/" xmlns:vCard="http://www.w3.org/2001/vcard-rdf/3.0#" xmlns:vCard4="http://www.w3.org/2006/vcard/ns#" xmlns:bqbiol="http://biomodels.net/biology-qualifiers/" xmlns:bqmodel="http://biomodels.net/model-qualifiers/">
            <rdf:Description rdf:about="#meta_M_atp_c">
              <bqbiol:is>
                <rdf:Bag>
                  <rdf:li rdf:resource="https://identifiers.org/bigg.metabolite/atp"/>
                  <rdf:li rdf:resource="https://identifiers.org/biocyc/META:ATP"/>
                  <rdf:li rdf:resource="https://identifiers.org/chebi/CHEBI:15422"/>
                  <rdf:li rdf:resource="https://identifiers.org/chebi/CHEBI:10789"/>
                  <rdf:li rdf:resource="https://identifiers.org/chebi/CHEBI:10841"/>
                  <rdf:li rdf:resource="https://identifiers.org/chebi/CHEBI:2359"/>
                  <rdf:li rdf:resource="https://identifiers.org/chebi/CHEBI:22249"/>
                  <rdf:li rdf:resource="https://identifiers.org/chebi/CHEBI:13236"/>
                  <rdf:li rdf:resource="https://identifiers.org/chebi/CHEBI:237958"/>
                  <rdf:li rdf:resource="https://identifiers.org/chebi/CHEBI:30616"/>
                  <rdf:li rdf:resource="https://identifiers.org/chebi/CHEBI:57299"/>
                  <rdf:li rdf:resource="https://identifiers.org/chebi/CHEBI:40938"/>
                  <rdf:li rdf:resource="https://identifiers.org/hmdb/HMDB00538"/>
                  <rdf:li rdf:resource="https://identifiers.org/inchi_key/ZKHQWZAMYRWXGA-KQYNXXCUSA-J"/>
                  <rdf:li rdf:resource="https://identifiers.org/kegg.compound/C00002"/>
                  <rdf:li rdf:resource="https://identifiers.org/kegg.drug/D08646"/>
                  <rdf:li rdf:resource="https://identifiers.org/metanetx.chemical/MNXM3"/>
                  <rdf:li rdf:resource="https://identifiers.org/reactome.compound/8878982"/>
                  <rdf:li rdf:resource="https://identifiers.org/reactome.compound/389573"/>
                  <rdf:li rdf:resource="https://identifiers.org/reactome.compound/8938081"/>
                  <rdf:li rdf:resource="https://identifiers.org/reactome.compound/211579"/>
                  <rdf:li rdf:resource="https://identifiers.org/reactome.compound/113593"/>
                  <rdf:li rdf:resource="https://identifiers.org/reactome.compound/113592"/>
                  <rdf:li rdf:resource="https://identifiers.org/reactome.compound/5632460"/>
                  <rdf:li rdf:resource="https://identifiers.org/reactome.compound/5696069"/>
                  <rdf:li rdf:resource="https://identifiers.org/reactome.compound/29358"/>
                  <rdf:li rdf:resource="https://identifiers.org/reactome.compound/8869363"/>
                  <rdf:li rdf:resource="https://identifiers.org/reactome.compound/6798184"/>
                  <rdf:li rdf:resource="https://identifiers.org/sabiork/34"/>
                  <rdf:li rdf:resource="https://identifiers.org/seed.compound/cpd00002"/>
                </rdf:Bag>
              </bqbiol:is>
            </rdf:Description>
          </rdf:RDF>
        </annotation>
      </species>
      <species metaid="meta_M_dgdp_c" sboTerm="SBO:0000247" id="M_dgdp_c" name="DGDP C10H12N5O10P2" compartment="c" hasOnlySubstanceUnits="false" boundaryCondition="false" constant="false" fbc:charge="-3" fbc:chemicalFormula="C10H12N5O10P2">
        <annotation>
          <rdf:RDF xmlns:rdf="http://www.w3.org/1999/02/22-rdf-syntax-ns#" xmlns:dcterms="http://purl.org/dc/terms/" xmlns:vCard="http://www.w3.org/2001/vcard-rdf/3.0#" xmlns:vCard4="http://www.w3.org/2006/vcard/ns#" xmlns:bqbiol="http://biomodels.net/biology-qualifiers/" xmlns:bqmodel="http://biomodels.net/model-qualifiers/">
            <rdf:Description rdf:about="#meta_M_dgdp_c">
              <bqbiol:is>
                <rdf:Bag>
                  <rdf:li rdf:resource="https://identifiers.org/bigg.metabolite/dgdp"/>
                  <rdf:li rdf:resource="https://identifiers.org/biocyc/META:DGDP"/>
                  <rdf:li rdf:resource="https://identifiers.org/chebi/CHEBI:58595"/>
                  <rdf:li rdf:resource="https://identifiers.org/chebi/CHEBI:19245"/>
                  <rdf:li rdf:resource="https://identifiers.org/chebi/CHEBI:41949"/>
                  <rdf:li rdf:resource="https://identifiers.org/chebi/CHEBI:28862"/>
                  <rdf:li rdf:resource="https://identifiers.org/chebi/CHEBI:10495"/>
                  <rdf:li rdf:resource="https://identifiers.org/hmdb/HMDB00960"/>
                  <rdf:li rdf:resource="https://identifiers.org/inchi_key/CIKGWCTVFSRMJU-KVQBGUIXSA-K"/>
                  <rdf:li rdf:resource="https://identifiers.org/kegg.compound/C00361"/>
                  <rdf:li rdf:resource="https://identifiers.org/metanetx.chemical/MNXM436"/>
                  <rdf:li rdf:resource="https://identifiers.org/reactome.compound/500077"/>
                  <rdf:li rdf:resource="https://identifiers.org/sabiork/1677"/>
                  <rdf:li rdf:resource="https://identifiers.org/seed.compound/cpd00295"/>
                </rdf:Bag>
              </bqbiol:is>
            </rdf:Description>
          </rdf:RDF>
        </annotation>
      </species>
      <species metaid="meta_M_adp_c" sboTerm="SBO:0000247" id="M_adp_c" name="ADP C10H12N5O10P2" compartment="c" hasOnlySubstanceUnits="false" boundaryCondition="false" constant="false" fbc:charge="-3" fbc:chemicalFormula="C10H12N5O10P2">
        <annotation>
          <rdf:RDF xmlns:rdf="http://www.w3.org/1999/02/22-rdf-syntax-ns#" xmlns:dcterms="http://purl.org/dc/terms/" xmlns:vCard="http://www.w3.org/2001/vcard-rdf/3.0#" xmlns:vCard4="http://www.w3.org/2006/vcard/ns#" xmlns:bqbiol="http://biomodels.net/biology-qualifiers/" xmlns:bqmodel="http://biomodels.net/model-qualifiers/">
            <rdf:Description rdf:about="#meta_M_adp_c">
              <bqbiol:is>
                <rdf:Bag>
                  <rdf:li rdf:resource="https://identifiers.org/bigg.metabolite/adp"/>
                  <rdf:li rdf:resource="https://identifiers.org/biocyc/META:ADP"/>
                  <rdf:li rdf:resource="https://identifiers.org/chebi/CHEBI:2342"/>
                  <rdf:li rdf:resource="https://identifiers.org/chebi/CHEBI:16761"/>
                  <rdf:li rdf:resource="https://identifiers.org/chebi/CHEBI:456216"/>
                  <rdf:li rdf:resource="https://identifiers.org/chebi/CHEBI:40553"/>
                  <rdf:li rdf:resource="https://identifiers.org/chebi/CHEBI:22244"/>
                  <rdf:li rdf:resource="https://identifiers.org/chebi/CHEBI:87518"/>
                  <rdf:li rdf:resource="https://identifiers.org/chebi/CHEBI:13222"/>
                  <rdf:li rdf:resource="https://identifiers.org/hmdb/HMDB01341"/>
                  <rdf:li rdf:resource="https://identifiers.org/inchi_key/XTWYTFMLZFPYCI-KQYNXXCUSA-K"/>
                  <rdf:li rdf:resource="https://identifiers.org/kegg.compound/C00008"/>
                  <rdf:li rdf:resource="https://identifiers.org/kegg.glycan/G11113"/>
                  <rdf:li rdf:resource="https://identifiers.org/metanetx.chemical/MNXM7"/>
                  <rdf:li rdf:resource="https://identifiers.org/reactome.compound/114565"/>
                  <rdf:li rdf:resource="https://identifiers.org/reactome.compound/211606"/>
                  <rdf:li rdf:resource="https://identifiers.org/reactome.compound/114564"/>
                  <rdf:li rdf:resource="https://identifiers.org/reactome.compound/6798177"/>
                  <rdf:li rdf:resource="https://identifiers.org/reactome.compound/5632457"/>
                  <rdf:li rdf:resource="https://identifiers.org/reactome.compound/5696026"/>
                  <rdf:li rdf:resource="https://identifiers.org/reactome.compound/8869360"/>
                  <rdf:li rdf:resource="https://identifiers.org/reactome.compound/29370"/>
                  <rdf:li rdf:resource="https://identifiers.org/reactome.compound/113581"/>
                  <rdf:li rdf:resource="https://identifiers.org/reactome.compound/113582"/>
                  <rdf:li rdf:resource="https://identifiers.org/sabiork/35"/>
                  <rdf:li rdf:resource="https://identifiers.org/seed.compound/cpd00008"/>
                </rdf:Bag>
              </bqbiol:is>
            </rdf:Description>
          </rdf:RDF>
        </annotation>
      </species>
      <species metaid="meta_M_dgtp_c" sboTerm="SBO:0000247" id="M_dgtp_c" name="DGTP C10H12N5O13P3" compartment="c" hasOnlySubstanceUnits="false" boundaryCondition="false" constant="false" fbc:charge="-4" fbc:chemicalFormula="C10H12N5O13P3">
        <annotation>
          <rdf:RDF xmlns:rdf="http://www.w3.org/1999/02/22-rdf-syntax-ns#" xmlns:dcterms="http://purl.org/dc/terms/" xmlns:vCard="http://www.w3.org/2001/vcard-rdf/3.0#" xmlns:vCard4="http://www.w3.org/2006/vcard/ns#" xmlns:bqbiol="http://biomodels.net/biology-qualifiers/" xmlns:bqmodel="http://biomodels.net/model-qualifiers/">
            <rdf:Description rdf:about="#meta_M_dgtp_c">
              <bqbiol:is>
                <rdf:Bag>
                  <rdf:li rdf:resource="https://identifiers.org/bigg.metabolite/dgtp"/>
                  <rdf:li rdf:resource="https://identifiers.org/biocyc/META:DGTP"/>
                  <rdf:li rdf:resource="https://identifiers.org/chebi/CHEBI:16497"/>
                  <rdf:li rdf:resource="https://identifiers.org/chebi/CHEBI:57794"/>
                  <rdf:li rdf:resource="https://identifiers.org/chebi/CHEBI:61429"/>
                  <rdf:li rdf:resource="https://identifiers.org/chebi/CHEBI:10497"/>
                  <rdf:li rdf:resource="https://identifiers.org/chebi/CHEBI:19247"/>
                  <rdf:li rdf:resource="https://identifiers.org/chebi/CHEBI:14076"/>
                  <rdf:li rdf:resource="https://identifiers.org/hmdb/HMDB01440"/>
                  <rdf:li rdf:resource="https://identifiers.org/inchi_key/HAAZLUGHYHWQIW-KVQBGUIXSA-J"/>
                  <rdf:li rdf:resource="https://identifiers.org/kegg.compound/C00286"/>
                  <rdf:li rdf:resource="https://identifiers.org/metanetx.chemical/MNXM344"/>
                  <rdf:li rdf:resource="https://identifiers.org/sabiork/1675"/>
                  <rdf:li rdf:resource="https://identifiers.org/seed.compound/cpd00241"/>
                </rdf:Bag>
              </bqbiol:is>
            </rdf:Description>
          </rdf:RDF>
        </annotation>
      </species>
      <species metaid="meta_M_3dhsk_c" sboTerm="SBO:0000247" id="M_3dhsk_c" name="3-Dehydroshikimate" compartment="c" hasOnlySubstanceUnits="false" boundaryCondition="false" constant="false" fbc:charge="-1" fbc:chemicalFormula="C7H7O5">
        <annotation>
          <rdf:RDF xmlns:rdf="http://www.w3.org/1999/02/22-rdf-syntax-ns#" xmlns:dcterms="http://purl.org/dc/terms/" xmlns:vCard="http://www.w3.org/2001/vcard-rdf/3.0#" xmlns:vCard4="http://www.w3.org/2006/vcard/ns#" xmlns:bqbiol="http://biomodels.net/biology-qualifiers/" xmlns:bqmodel="http://biomodels.net/model-qualifiers/">
            <rdf:Description rdf:about="#meta_M_3dhsk_c">
              <bqbiol:is>
                <rdf:Bag>
                  <rdf:li rdf:resource="https://identifiers.org/bigg.metabolite/3dhsk"/>
                  <rdf:li rdf:resource="https://identifiers.org/biocyc/META:3-DEHYDRO-SHIKIMATE"/>
                  <rdf:li rdf:resource="https://identifiers.org/chebi/CHEBI:1488"/>
                  <rdf:li rdf:resource="https://identifiers.org/chebi/CHEBI:2052"/>
                  <rdf:li rdf:resource="https://identifiers.org/chebi/CHEBI:12123"/>
                  <rdf:li rdf:resource="https://identifiers.org/chebi/CHEBI:30918"/>
                  <rdf:li rdf:resource="https://identifiers.org/chebi/CHEBI:17841"/>
                  <rdf:li rdf:resource="https://identifiers.org/chebi/CHEBI:20566"/>
                  <rdf:li rdf:resource="https://identifiers.org/chebi/CHEBI:19998"/>
                  <rdf:li rdf:resource="https://identifiers.org/chebi/CHEBI:19999"/>
                  <rdf:li rdf:resource="https://identifiers.org/chebi/CHEBI:11782"/>
                  <rdf:li rdf:resource="https://identifiers.org/chebi/CHEBI:16630"/>
                  <rdf:li rdf:resource="https://identifiers.org/chebi/CHEBI:42005"/>
                  <rdf:li rdf:resource="https://identifiers.org/inchi_key/SLWWJZMPHJJOPH-PHDIDXHHSA-M"/>
                  <rdf:li rdf:resource="https://identifiers.org/kegg.compound/C02637"/>
                  <rdf:li rdf:resource="https://identifiers.org/metanetx.chemical/MNXM611"/>
                  <rdf:li rdf:resource="https://identifiers.org/reactome.compound/964941"/>
                  <rdf:li rdf:resource="https://identifiers.org/sabiork/6290"/>
                  <rdf:li rdf:resource="https://identifiers.org/sabiork/27313"/>
                  <rdf:li rdf:resource="https://identifiers.org/seed.compound/cpd01716"/>
                </rdf:Bag>
              </bqbiol:is>
            </rdf:Description>
          </rdf:RDF>
        </annotation>
      </species>
      <species metaid="meta_M_nadph_c" sboTerm="SBO:0000247" id="M_nadph_c" name="Nicotinamide adenine dinucleotide phosphate - reduced" compartment="c" hasOnlySubstanceUnits="false" boundaryCondition="false" constant="false" fbc:charge="-4" fbc:chemicalFormula="C21H26N7O17P3">
        <annotation>
          <rdf:RDF xmlns:rdf="http://www.w3.org/1999/02/22-rdf-syntax-ns#" xmlns:dcterms="http://purl.org/dc/terms/" xmlns:vCard="http://www.w3.org/2001/vcard-rdf/3.0#" xmlns:vCard4="http://www.w3.org/2006/vcard/ns#" xmlns:bqbiol="http://biomodels.net/biology-qualifiers/" xmlns:bqmodel="http://biomodels.net/model-qualifiers/">
            <rdf:Description rdf:about="#meta_M_nadph_c">
              <bqbiol:is>
                <rdf:Bag>
                  <rdf:li rdf:resource="https://identifiers.org/bigg.metabolite/nadph"/>
                  <rdf:li rdf:resource="https://identifiers.org/biocyc/META:NADPH"/>
                  <rdf:li rdf:resource="https://identifiers.org/chebi/CHEBI:16474"/>
                  <rdf:li rdf:resource="https://identifiers.org/chebi/CHEBI:7425"/>
                  <rdf:li rdf:resource="https://identifiers.org/chebi/CHEBI:57783"/>
                  <rdf:li rdf:resource="https://identifiers.org/chebi/CHEBI:21904"/>
                  <rdf:li rdf:resource="https://identifiers.org/chebi/CHEBI:13399"/>
                  <rdf:li rdf:resource="https://identifiers.org/chebi/CHEBI:13400"/>
                  <rdf:li rdf:resource="https://identifiers.org/chebi/CHEBI:44286"/>
                  <rdf:li rdf:resource="https://identifiers.org/hmdb/HMDB06341"/>
                  <rdf:li rdf:resource="https://identifiers.org/hmdb/HMDB00221"/>
                  <rdf:li rdf:resource="https://identifiers.org/hmdb/HMDB00799"/>
                  <rdf:li rdf:resource="https://identifiers.org/inchi_key/ACFIXJIJDZMPPO-NNYOXOHSSA-J"/>
                  <rdf:li rdf:resource="https://identifiers.org/kegg.compound/C00005"/>
                  <rdf:li rdf:resource="https://identifiers.org/metanetx.chemical/MNXM6"/>
                  <rdf:li rdf:resource="https://identifiers.org/reactome.compound/113600"/>
                  <rdf:li rdf:resource="https://identifiers.org/reactome.compound/6790135"/>
                  <rdf:li rdf:resource="https://identifiers.org/reactome.compound/113602"/>
                  <rdf:li rdf:resource="https://identifiers.org/reactome.compound/113601"/>
                  <rdf:li rdf:resource="https://identifiers.org/reactome.compound/2000347"/>
                  <rdf:li rdf:resource="https://identifiers.org/reactome.compound/351627"/>
                  <rdf:li rdf:resource="https://identifiers.org/reactome.compound/29364"/>
                  <rdf:li rdf:resource="https://identifiers.org/reactome.compound/5623644"/>
                  <rdf:li rdf:resource="https://identifiers.org/reactome.compound/194725"/>
                  <rdf:li rdf:resource="https://identifiers.org/sabiork/1262"/>
                  <rdf:li rdf:resource="https://identifiers.org/seed.compound/cpd00005"/>
                </rdf:Bag>
              </bqbiol:is>
            </rdf:Description>
          </rdf:RDF>
        </annotation>
      </species>
      <species metaid="meta_M_nadp_c" sboTerm="SBO:0000247" id="M_nadp_c" name="Nicotinamide adenine dinucleotide phosphate" compartment="c" hasOnlySubstanceUnits="false" boundaryCondition="false" constant="false" fbc:charge="-3" fbc:chemicalFormula="C21H25N7O17P3">
        <annotation>
          <rdf:RDF xmlns:rdf="http://www.w3.org/1999/02/22-rdf-syntax-ns#" xmlns:dcterms="http://purl.org/dc/terms/" xmlns:vCard="http://www.w3.org/2001/vcard-rdf/3.0#" xmlns:vCard4="http://www.w3.org/2006/vcard/ns#" xmlns:bqbiol="http://biomodels.net/biology-qualifiers/" xmlns:bqmodel="http://biomodels.net/model-qualifiers/">
            <rdf:Description rdf:about="#meta_M_nadp_c">
              <bqbiol:is>
                <rdf:Bag>
                  <rdf:li rdf:resource="https://identifiers.org/bigg.metabolite/nadp"/>
                  <rdf:li rdf:resource="https://identifiers.org/biocyc/META:NADP"/>
                  <rdf:li rdf:resource="https://identifiers.org/chebi/CHEBI:29868"/>
                  <rdf:li rdf:resource="https://identifiers.org/chebi/CHEBI:44405"/>
                  <rdf:li rdf:resource="https://identifiers.org/chebi/CHEBI:25523"/>
                  <rdf:li rdf:resource="https://identifiers.org/chebi/CHEBI:13397"/>
                  <rdf:li rdf:resource="https://identifiers.org/chebi/CHEBI:18009"/>
                  <rdf:li rdf:resource="https://identifiers.org/chebi/CHEBI:7424"/>
                  <rdf:li rdf:resource="https://identifiers.org/chebi/CHEBI:13398"/>
                  <rdf:li rdf:resource="https://identifiers.org/chebi/CHEBI:21903"/>
                  <rdf:li rdf:resource="https://identifiers.org/chebi/CHEBI:58349"/>
                  <rdf:li rdf:resource="https://identifiers.org/chebi/CHEBI:44409"/>
                  <rdf:li rdf:resource="https://identifiers.org/hmdb/HMDB00217"/>
                  <rdf:li rdf:resource="https://identifiers.org/inchi_key/XJLXINKUBYWONI-NNYOXOHSSA-K"/>
                  <rdf:li rdf:resource="https://identifiers.org/kegg.compound/C00006"/>
                  <rdf:li rdf:resource="https://identifiers.org/metanetx.chemical/MNXM5"/>
                  <rdf:li rdf:resource="https://identifiers.org/reactome.compound/194668"/>
                  <rdf:li rdf:resource="https://identifiers.org/reactome.compound/113563"/>
                  <rdf:li rdf:resource="https://identifiers.org/reactome.compound/6790191"/>
                  <rdf:li rdf:resource="https://identifiers.org/reactome.compound/5623650"/>
                  <rdf:li rdf:resource="https://identifiers.org/reactome.compound/2000348"/>
                  <rdf:li rdf:resource="https://identifiers.org/reactome.compound/389556"/>
                  <rdf:li rdf:resource="https://identifiers.org/reactome.compound/29366"/>
                  <rdf:li rdf:resource="https://identifiers.org/reactome.compound/351628"/>
                  <rdf:li rdf:resource="https://identifiers.org/reactome.compound/113564"/>
                  <rdf:li rdf:resource="https://identifiers.org/sabiork/1263"/>
                  <rdf:li rdf:resource="https://identifiers.org/seed.compound/cpd00006"/>
                </rdf:Bag>
              </bqbiol:is>
            </rdf:Description>
          </rdf:RDF>
        </annotation>
      </species>
      <species metaid="meta_M_skm_c" sboTerm="SBO:0000247" id="M_skm_c" name="Shikimate" compartment="c" hasOnlySubstanceUnits="false" boundaryCondition="false" constant="false" fbc:charge="-1" fbc:chemicalFormula="C7H9O5">
        <annotation>
          <rdf:RDF xmlns:rdf="http://www.w3.org/1999/02/22-rdf-syntax-ns#" xmlns:dcterms="http://purl.org/dc/terms/" xmlns:vCard="http://www.w3.org/2001/vcard-rdf/3.0#" xmlns:vCard4="http://www.w3.org/2006/vcard/ns#" xmlns:bqbiol="http://biomodels.net/biology-qualifiers/" xmlns:bqmodel="http://biomodels.net/model-qualifiers/">
            <rdf:Description rdf:about="#meta_M_skm_c">
              <bqbiol:is>
                <rdf:Bag>
                  <rdf:li rdf:resource="https://identifiers.org/bigg.metabolite/skm"/>
                  <rdf:li rdf:resource="https://identifiers.org/biocyc/META:SHIKIMATE"/>
                  <rdf:li rdf:resource="https://identifiers.org/chebi/CHEBI:15083"/>
                  <rdf:li rdf:resource="https://identifiers.org/chebi/CHEBI:26664"/>
                  <rdf:li rdf:resource="https://identifiers.org/chebi/CHEBI:9133"/>
                  <rdf:li rdf:resource="https://identifiers.org/chebi/CHEBI:45740"/>
                  <rdf:li rdf:resource="https://identifiers.org/chebi/CHEBI:26662"/>
                  <rdf:li rdf:resource="https://identifiers.org/chebi/CHEBI:16119"/>
                  <rdf:li rdf:resource="https://identifiers.org/chebi/CHEBI:26663"/>
                  <rdf:li rdf:resource="https://identifiers.org/chebi/CHEBI:36208"/>
                  <rdf:li rdf:resource="https://identifiers.org/hmdb/HMDB03070"/>
                  <rdf:li rdf:resource="https://identifiers.org/inchi_key/JXOHGGNKMLTUBP-HSUXUTPPSA-M"/>
                  <rdf:li rdf:resource="https://identifiers.org/kegg.compound/C00493"/>
                  <rdf:li rdf:resource="https://identifiers.org/metanetx.chemical/MNXM602"/>
                  <rdf:li rdf:resource="https://identifiers.org/reactome.compound/964932"/>
                  <rdf:li rdf:resource="https://identifiers.org/sabiork/5117"/>
                  <rdf:li rdf:resource="https://identifiers.org/seed.compound/cpd00383"/>
                </rdf:Bag>
              </bqbiol:is>
            </rdf:Description>
          </rdf:RDF>
        </annotation>
      </species>
      <species metaid="meta_M_dudp_c" sboTerm="SBO:0000247" id="M_dudp_c" name="DUDP C9H11N2O11P2" compartment="c" hasOnlySubstanceUnits="false" boundaryCondition="false" constant="false" fbc:charge="-3" fbc:chemicalFormula="C9H11N2O11P2">
        <annotation>
          <rdf:RDF xmlns:rdf="http://www.w3.org/1999/02/22-rdf-syntax-ns#" xmlns:dcterms="http://purl.org/dc/terms/" xmlns:vCard="http://www.w3.org/2001/vcard-rdf/3.0#" xmlns:vCard4="http://www.w3.org/2006/vcard/ns#" xmlns:bqbiol="http://biomodels.net/biology-qualifiers/" xmlns:bqmodel="http://biomodels.net/model-qualifiers/">
            <rdf:Description rdf:about="#meta_M_dudp_c">
              <bqbiol:is>
                <rdf:Bag>
                  <rdf:li rdf:resource="https://identifiers.org/bigg.metabolite/dudp"/>
                  <rdf:li rdf:resource="https://identifiers.org/biocyc/META:DUDP"/>
                  <rdf:li rdf:resource="https://identifiers.org/chebi/CHEBI:60471"/>
                  <rdf:li rdf:resource="https://identifiers.org/chebi/CHEBI:19262"/>
                  <rdf:li rdf:resource="https://identifiers.org/chebi/CHEBI:10531"/>
                  <rdf:li rdf:resource="https://identifiers.org/chebi/CHEBI:28850"/>
                  <rdf:li rdf:resource="https://identifiers.org/hmdb/HMDB01000"/>
                  <rdf:li rdf:resource="https://identifiers.org/inchi_key/QHWZTVCCBMIIKE-SHYZEUOFSA-K"/>
                  <rdf:li rdf:resource="https://identifiers.org/kegg.compound/C01346"/>
                  <rdf:li rdf:resource="https://identifiers.org/metanetx.chemical/MNXM572"/>
                  <rdf:li rdf:resource="https://identifiers.org/sabiork/1714"/>
                  <rdf:li rdf:resource="https://identifiers.org/seed.compound/cpd00978"/>
                </rdf:Bag>
              </bqbiol:is>
            </rdf:Description>
          </rdf:RDF>
        </annotation>
      </species>
      <species metaid="meta_M_dutp_c" sboTerm="SBO:0000247" id="M_dutp_c" name="DUTP C9H11N2O14P3" compartment="c" hasOnlySubstanceUnits="false" boundaryCondition="false" constant="false" fbc:charge="-4" fbc:chemicalFormula="C9H11N2O14P3">
        <annotation>
          <rdf:RDF xmlns:rdf="http://www.w3.org/1999/02/22-rdf-syntax-ns#" xmlns:dcterms="http://purl.org/dc/terms/" xmlns:vCard="http://www.w3.org/2001/vcard-rdf/3.0#" xmlns:vCard4="http://www.w3.org/2006/vcard/ns#" xmlns:bqbiol="http://biomodels.net/biology-qualifiers/" xmlns:bqmodel="http://biomodels.net/model-qualifiers/">
            <rdf:Description rdf:about="#meta_M_dutp_c">
              <bqbiol:is>
                <rdf:Bag>
                  <rdf:li rdf:resource="https://identifiers.org/bigg.metabolite/dutp"/>
                  <rdf:li rdf:resource="https://identifiers.org/biocyc/META:DUTP"/>
                  <rdf:li rdf:resource="https://identifiers.org/chebi/CHEBI:17625"/>
                  <rdf:li rdf:resource="https://identifiers.org/chebi/CHEBI:14095"/>
                  <rdf:li rdf:resource="https://identifiers.org/chebi/CHEBI:10533"/>
                  <rdf:li rdf:resource="https://identifiers.org/chebi/CHEBI:61555"/>
                  <rdf:li rdf:resource="https://identifiers.org/chebi/CHEBI:19264"/>
                  <rdf:li rdf:resource="https://identifiers.org/chebi/CHEBI:58212"/>
                  <rdf:li rdf:resource="https://identifiers.org/hmdb/HMDB01191"/>
                  <rdf:li rdf:resource="https://identifiers.org/inchi_key/AHCYMLUZIRLXAA-SHYZEUOFSA-J"/>
                  <rdf:li rdf:resource="https://identifiers.org/kegg.compound/C00460"/>
                  <rdf:li rdf:resource="https://identifiers.org/metanetx.chemical/MNXM452"/>
                  <rdf:li rdf:resource="https://identifiers.org/reactome.compound/500739"/>
                  <rdf:li rdf:resource="https://identifiers.org/sabiork/1680"/>
                  <rdf:li rdf:resource="https://identifiers.org/seed.compound/cpd00358"/>
                </rdf:Bag>
              </bqbiol:is>
            </rdf:Description>
          </rdf:RDF>
        </annotation>
      </species>
      <species metaid="meta_M_dadp_c" sboTerm="SBO:0000247" id="M_dadp_c" name="DADP C10H12N5O9P2" compartment="c" hasOnlySubstanceUnits="false" boundaryCondition="false" constant="false" fbc:charge="-3" fbc:chemicalFormula="C10H12N5O9P2">
        <annotation>
          <rdf:RDF xmlns:rdf="http://www.w3.org/1999/02/22-rdf-syntax-ns#" xmlns:dcterms="http://purl.org/dc/terms/" xmlns:vCard="http://www.w3.org/2001/vcard-rdf/3.0#" xmlns:vCard4="http://www.w3.org/2006/vcard/ns#" xmlns:bqbiol="http://biomodels.net/biology-qualifiers/" xmlns:bqmodel="http://biomodels.net/model-qualifiers/">
            <rdf:Description rdf:about="#meta_M_dadp_c">
              <bqbiol:is>
                <rdf:Bag>
                  <rdf:li rdf:resource="https://identifiers.org/bigg.metabolite/dadp"/>
                  <rdf:li rdf:resource="https://identifiers.org/biocyc/META:DADP"/>
                  <rdf:li rdf:resource="https://identifiers.org/chebi/CHEBI:10489"/>
                  <rdf:li rdf:resource="https://identifiers.org/chebi/CHEBI:16174"/>
                  <rdf:li rdf:resource="https://identifiers.org/chebi/CHEBI:57667"/>
                  <rdf:li rdf:resource="https://identifiers.org/chebi/CHEBI:41890"/>
                  <rdf:li rdf:resource="https://identifiers.org/chebi/CHEBI:19235"/>
                  <rdf:li rdf:resource="https://identifiers.org/chebi/CHEBI:14067"/>
                  <rdf:li rdf:resource="https://identifiers.org/hmdb/HMDB01508"/>
                  <rdf:li rdf:resource="https://identifiers.org/inchi_key/DAEAPNUQQAICNR-RRKCRQDMSA-K"/>
                  <rdf:li rdf:resource="https://identifiers.org/kegg.compound/C00206"/>
                  <rdf:li rdf:resource="https://identifiers.org/metanetx.chemical/MNXM374"/>
                  <rdf:li rdf:resource="https://identifiers.org/reactome.compound/500087"/>
                  <rdf:li rdf:resource="https://identifiers.org/sabiork/1314"/>
                  <rdf:li rdf:resource="https://identifiers.org/seed.compound/cpd00177"/>
                </rdf:Bag>
              </bqbiol:is>
            </rdf:Description>
          </rdf:RDF>
        </annotation>
      </species>
      <species metaid="meta_M_datp_c" sboTerm="SBO:0000247" id="M_datp_c" name="DATP C10H12N5O12P3" compartment="c" hasOnlySubstanceUnits="false" boundaryCondition="false" constant="false" fbc:charge="-4" fbc:chemicalFormula="C10H12N5O12P3">
        <annotation>
          <rdf:RDF xmlns:rdf="http://www.w3.org/1999/02/22-rdf-syntax-ns#" xmlns:dcterms="http://purl.org/dc/terms/" xmlns:vCard="http://www.w3.org/2001/vcard-rdf/3.0#" xmlns:vCard4="http://www.w3.org/2006/vcard/ns#" xmlns:bqbiol="http://biomodels.net/biology-qualifiers/" xmlns:bqmodel="http://biomodels.net/model-qualifiers/">
            <rdf:Description rdf:about="#meta_M_datp_c">
              <bqbiol:is>
                <rdf:Bag>
                  <rdf:li rdf:resource="https://identifiers.org/bigg.metabolite/datp"/>
                  <rdf:li rdf:resource="https://identifiers.org/biocyc/META:DATP"/>
                  <rdf:li rdf:resource="https://identifiers.org/chebi/CHEBI:495505"/>
                  <rdf:li rdf:resource="https://identifiers.org/chebi/CHEBI:19238"/>
                  <rdf:li rdf:resource="https://identifiers.org/chebi/CHEBI:42290"/>
                  <rdf:li rdf:resource="https://identifiers.org/chebi/CHEBI:10491"/>
                  <rdf:li rdf:resource="https://identifiers.org/chebi/CHEBI:61404"/>
                  <rdf:li rdf:resource="https://identifiers.org/chebi/CHEBI:16284"/>
                  <rdf:li rdf:resource="https://identifiers.org/chebi/CHEBI:14069"/>
                  <rdf:li rdf:resource="https://identifiers.org/hmdb/HMDB01532"/>
                  <rdf:li rdf:resource="https://identifiers.org/inchi_key/SUYVUBYJARFZHO-RRKCRQDMSA-J"/>
                  <rdf:li rdf:resource="https://identifiers.org/kegg.compound/C00131"/>
                  <rdf:li rdf:resource="https://identifiers.org/metanetx.chemical/MNXM286"/>
                  <rdf:li rdf:resource="https://identifiers.org/reactome.compound/110644"/>
                  <rdf:li rdf:resource="https://identifiers.org/sabiork/1307"/>
                  <rdf:li rdf:resource="https://identifiers.org/seed.compound/cpd00115"/>
                </rdf:Bag>
              </bqbiol:is>
            </rdf:Description>
          </rdf:RDF>
        </annotation>
      </species>
      <species metaid="meta_M_dhor__S_c" sboTerm="SBO:0000247" id="M_dhor__S_c" name="(S)-Dihydroorotate" compartment="c" hasOnlySubstanceUnits="false" boundaryCondition="false" constant="false" fbc:charge="-1" fbc:chemicalFormula="C5H5N2O4">
        <annotation>
          <rdf:RDF xmlns:rdf="http://www.w3.org/1999/02/22-rdf-syntax-ns#" xmlns:dcterms="http://purl.org/dc/terms/" xmlns:vCard="http://www.w3.org/2001/vcard-rdf/3.0#" xmlns:vCard4="http://www.w3.org/2006/vcard/ns#" xmlns:bqbiol="http://biomodels.net/biology-qualifiers/" xmlns:bqmodel="http://biomodels.net/model-qualifiers/">
            <rdf:Description rdf:about="#meta_M_dhor__S_c">
              <bqbiol:is>
                <rdf:Bag>
                  <rdf:li rdf:resource="https://identifiers.org/bigg.metabolite/dhor__S"/>
                  <rdf:li rdf:resource="https://identifiers.org/biocyc/META:DI-H-OROTATE"/>
                  <rdf:li rdf:resource="https://identifiers.org/chebi/CHEBI:417"/>
                  <rdf:li rdf:resource="https://identifiers.org/chebi/CHEBI:11063"/>
                  <rdf:li rdf:resource="https://identifiers.org/chebi/CHEBI:17025"/>
                  <rdf:li rdf:resource="https://identifiers.org/chebi/CHEBI:30864"/>
                  <rdf:li rdf:resource="https://identifiers.org/chebi/CHEBI:42132"/>
                  <rdf:li rdf:resource="https://identifiers.org/chebi/CHEBI:18777"/>
                  <rdf:li rdf:resource="https://identifiers.org/chebi/CHEBI:18778"/>
                  <rdf:li rdf:resource="https://identifiers.org/hmdb/HMDB03349"/>
                  <rdf:li rdf:resource="https://identifiers.org/inchi_key/UFIVEPVSAGBUSI-REOHCLBHSA-M"/>
                  <rdf:li rdf:resource="https://identifiers.org/kegg.compound/C00337"/>
                  <rdf:li rdf:resource="https://identifiers.org/metanetx.chemical/MNXM252"/>
                  <rdf:li rdf:resource="https://identifiers.org/reactome.compound/76630"/>
                  <rdf:li rdf:resource="https://identifiers.org/sabiork/2022"/>
                  <rdf:li rdf:resource="https://identifiers.org/seed.compound/cpd00282"/>
                </rdf:Bag>
              </bqbiol:is>
            </rdf:Description>
          </rdf:RDF>
        </annotation>
      </species>
      <species metaid="meta_M_h2o_c" sboTerm="SBO:0000247" id="M_h2o_c" name="H2O H2O" compartment="c" hasOnlySubstanceUnits="false" boundaryCondition="false" constant="false" fbc:charge="0" fbc:chemicalFormula="H2O">
        <annotation>
          <rdf:RDF xmlns:rdf="http://www.w3.org/1999/02/22-rdf-syntax-ns#" xmlns:dcterms="http://purl.org/dc/terms/" xmlns:vCard="http://www.w3.org/2001/vcard-rdf/3.0#" xmlns:vCard4="http://www.w3.org/2006/vcard/ns#" xmlns:bqbiol="http://biomodels.net/biology-qualifiers/" xmlns:bqmodel="http://biomodels.net/model-qualifiers/">
            <rdf:Description rdf:about="#meta_M_h2o_c">
              <bqbiol:is>
                <rdf:Bag>
                  <rdf:li rdf:resource="https://identifiers.org/bigg.metabolite/h2o"/>
                  <rdf:li rdf:resource="https://identifiers.org/biocyc/META:CPD-15815"/>
                  <rdf:li rdf:resource="https://identifiers.org/biocyc/META:OXONIUM"/>
                  <rdf:li rdf:resource="https://identifiers.org/biocyc/META:HYDROXYL-GROUP"/>
                  <rdf:li rdf:resource="https://identifiers.org/biocyc/META:WATER"/>
                  <rdf:li rdf:resource="https://identifiers.org/biocyc/META:OH"/>
                  <rdf:li rdf:resource="https://identifiers.org/chebi/CHEBI:13352"/>
                  <rdf:li rdf:resource="https://identifiers.org/chebi/CHEBI:30490"/>
                  <rdf:li rdf:resource="https://identifiers.org/chebi/CHEBI:43228"/>
                  <rdf:li rdf:resource="https://identifiers.org/chebi/CHEBI:33813"/>
                  <rdf:li rdf:resource="https://identifiers.org/chebi/CHEBI:44292"/>
                  <rdf:li rdf:resource="https://identifiers.org/chebi/CHEBI:44641"/>
                  <rdf:li rdf:resource="https://identifiers.org/chebi/CHEBI:27313"/>
                  <rdf:li rdf:resource="https://identifiers.org/chebi/CHEBI:42043"/>
                  <rdf:li rdf:resource="https://identifiers.org/chebi/CHEBI:44819"/>
                  <rdf:li rdf:resource="https://identifiers.org/chebi/CHEBI:29356"/>
                  <rdf:li rdf:resource="https://identifiers.org/chebi/CHEBI:5594"/>
                  <rdf:li rdf:resource="https://identifiers.org/chebi/CHEBI:10743"/>
                  <rdf:li rdf:resource="https://identifiers.org/chebi/CHEBI:15377"/>
                  <rdf:li rdf:resource="https://identifiers.org/chebi/CHEBI:42857"/>
                  <rdf:li rdf:resource="https://identifiers.org/chebi/CHEBI:13365"/>
                  <rdf:li rdf:resource="https://identifiers.org/chebi/CHEBI:29412"/>
                  <rdf:li rdf:resource="https://identifiers.org/chebi/CHEBI:16234"/>
                  <rdf:li rdf:resource="https://identifiers.org/chebi/CHEBI:13419"/>
                  <rdf:li rdf:resource="https://identifiers.org/chebi/CHEBI:5585"/>
                  <rdf:li rdf:resource="https://identifiers.org/chebi/CHEBI:44701"/>
                  <rdf:li rdf:resource="https://identifiers.org/envipath/650babc9-9d68-4b73-9332-11972ca26f7b/compound/799908db-b8c9-4982-86cb-1f225e2ad08c"/>
                  <rdf:li rdf:resource="https://identifiers.org/envipath/650babc9-9d68-4b73-9332-11972ca26f7b/compound/e7f34a8e-cded-4793-b6d5-792335b38636"/>
                  <rdf:li rdf:resource="https://identifiers.org/envipath/5882df9c-dae1-4d80-a40e-db4724271456/compound/969d0227-3069-4e44-9525-7ae7bad84170"/>
                  <rdf:li rdf:resource="https://identifiers.org/hmdb/HMDB02111"/>
                  <rdf:li rdf:resource="https://identifiers.org/hmdb/HMDB01039"/>
                  <rdf:li rdf:resource="https://identifiers.org/inchi_key/XLYOFNOQVPJJNP-UHFFFAOYSA-N"/>
                  <rdf:li rdf:resource="https://identifiers.org/kegg.compound/C00001"/>
                  <rdf:li rdf:resource="https://identifiers.org/kegg.compound/C01328"/>
                  <rdf:li rdf:resource="https://identifiers.org/kegg.drug/D00001"/>
                  <rdf:li rdf:resource="https://identifiers.org/kegg.drug/D06322"/>
                  <rdf:li rdf:resource="https://identifiers.org/metanetx.chemical/MNXM2"/>
                  <rdf:li rdf:resource="https://identifiers.org/reactome.compound/113521"/>
                  <rdf:li rdf:resource="https://identifiers.org/reactome.compound/141343"/>
                  <rdf:li rdf:resource="https://identifiers.org/reactome.compound/2022884"/>
                  <rdf:li rdf:resource="https://identifiers.org/reactome.compound/5278291"/>
                  <rdf:li rdf:resource="https://identifiers.org/reactome.compound/29356"/>
                  <rdf:li rdf:resource="https://identifiers.org/reactome.compound/189422"/>
                  <rdf:li rdf:resource="https://identifiers.org/reactome.compound/5668574"/>
                  <rdf:li rdf:resource="https://identifiers.org/reactome.compound/5693747"/>
                  <rdf:li rdf:resource="https://identifiers.org/reactome.compound/109276"/>
                  <rdf:li rdf:resource="https://identifiers.org/reactome.compound/113519"/>
                  <rdf:li rdf:resource="https://identifiers.org/reactome.compound/1605715"/>
                  <rdf:li rdf:resource="https://identifiers.org/reactome.compound/8851517"/>
                  <rdf:li rdf:resource="https://identifiers.org/reactome.compound/113518"/>
                  <rdf:li rdf:resource="https://identifiers.org/reactome.compound/351603"/>
                  <rdf:li rdf:resource="https://identifiers.org/sabiork/40"/>
                  <rdf:li rdf:resource="https://identifiers.org/seed.compound/cpd27222"/>
                  <rdf:li rdf:resource="https://identifiers.org/seed.compound/cpd00001"/>
                  <rdf:li rdf:resource="https://identifiers.org/seed.compound/cpd15275"/>
                </rdf:Bag>
              </bqbiol:is>
            </rdf:Description>
          </rdf:RDF>
        </annotation>
      </species>
      <species metaid="meta_M_cbasp_c" sboTerm="SBO:0000247" id="M_cbasp_c" name="N-Carbamoyl-L-aspartate" compartment="c" hasOnlySubstanceUnits="false" boundaryCondition="false" constant="false" fbc:charge="-2" fbc:chemicalFormula="C5H6N2O5">
        <annotation>
          <rdf:RDF xmlns:rdf="http://www.w3.org/1999/02/22-rdf-syntax-ns#" xmlns:dcterms="http://purl.org/dc/terms/" xmlns:vCard="http://www.w3.org/2001/vcard-rdf/3.0#" xmlns:vCard4="http://www.w3.org/2006/vcard/ns#" xmlns:bqbiol="http://biomodels.net/biology-qualifiers/" xmlns:bqmodel="http://biomodels.net/model-qualifiers/">
            <rdf:Description rdf:about="#meta_M_cbasp_c">
              <bqbiol:is>
                <rdf:Bag>
                  <rdf:li rdf:resource="https://identifiers.org/bigg.metabolite/cbasp"/>
                  <rdf:li rdf:resource="https://identifiers.org/biocyc/META:CARBAMYUL-L-ASPARTATE"/>
                  <rdf:li rdf:resource="https://identifiers.org/chebi/CHEBI:12593"/>
                  <rdf:li rdf:resource="https://identifiers.org/chebi/CHEBI:21687"/>
                  <rdf:li rdf:resource="https://identifiers.org/chebi/CHEBI:21688"/>
                  <rdf:li rdf:resource="https://identifiers.org/chebi/CHEBI:44316"/>
                  <rdf:li rdf:resource="https://identifiers.org/chebi/CHEBI:12496"/>
                  <rdf:li rdf:resource="https://identifiers.org/chebi/CHEBI:7257"/>
                  <rdf:li rdf:resource="https://identifiers.org/chebi/CHEBI:32814"/>
                  <rdf:li rdf:resource="https://identifiers.org/chebi/CHEBI:15859"/>
                  <rdf:li rdf:resource="https://identifiers.org/hmdb/HMDB00828"/>
                  <rdf:li rdf:resource="https://identifiers.org/inchi_key/HLKXYZVTANABHZ-REOHCLBHSA-L"/>
                  <rdf:li rdf:resource="https://identifiers.org/kegg.compound/C00438"/>
                  <rdf:li rdf:resource="https://identifiers.org/metanetx.chemical/MNXM465"/>
                  <rdf:li rdf:resource="https://identifiers.org/reactome.compound/111628"/>
                  <rdf:li rdf:resource="https://identifiers.org/sabiork/2049"/>
                  <rdf:li rdf:resource="https://identifiers.org/seed.compound/cpd00343"/>
                </rdf:Bag>
              </bqbiol:is>
            </rdf:Description>
          </rdf:RDF>
        </annotation>
      </species>
      <species metaid="meta_M_orot5p_c" sboTerm="SBO:0000247" id="M_orot5p_c" name="Orotidine 5&apos;-phosphate" compartment="c" hasOnlySubstanceUnits="false" boundaryCondition="false" constant="false" fbc:charge="-3" fbc:chemicalFormula="C10H10N2O11P">
        <annotation>
          <rdf:RDF xmlns:rdf="http://www.w3.org/1999/02/22-rdf-syntax-ns#" xmlns:dcterms="http://purl.org/dc/terms/" xmlns:vCard="http://www.w3.org/2001/vcard-rdf/3.0#" xmlns:vCard4="http://www.w3.org/2006/vcard/ns#" xmlns:bqbiol="http://biomodels.net/biology-qualifiers/" xmlns:bqmodel="http://biomodels.net/model-qualifiers/">
            <rdf:Description rdf:about="#meta_M_orot5p_c">
              <bqbiol:is>
                <rdf:Bag>
                  <rdf:li rdf:resource="https://identifiers.org/bigg.metabolite/orot5p"/>
                  <rdf:li rdf:resource="https://identifiers.org/biocyc/META:OROTIDINE-5-PHOSPHATE"/>
                  <rdf:li rdf:resource="https://identifiers.org/chebi/CHEBI:57538"/>
                  <rdf:li rdf:resource="https://identifiers.org/chebi/CHEBI:15842"/>
                  <rdf:li rdf:resource="https://identifiers.org/chebi/CHEBI:14699"/>
                  <rdf:li rdf:resource="https://identifiers.org/chebi/CHEBI:7788"/>
                  <rdf:li rdf:resource="https://identifiers.org/chebi/CHEBI:25723"/>
                  <rdf:li rdf:resource="https://identifiers.org/hmdb/HMDB00218"/>
                  <rdf:li rdf:resource="https://identifiers.org/inchi_key/KYOBSHFOBAOFBF-XVFCMESISA-K"/>
                  <rdf:li rdf:resource="https://identifiers.org/kegg.compound/C01103"/>
                  <rdf:li rdf:resource="https://identifiers.org/metanetx.chemical/MNXM519"/>
                  <rdf:li rdf:resource="https://identifiers.org/reactome.compound/111629"/>
                  <rdf:li rdf:resource="https://identifiers.org/sabiork/1700"/>
                  <rdf:li rdf:resource="https://identifiers.org/seed.compound/cpd00810"/>
                </rdf:Bag>
              </bqbiol:is>
            </rdf:Description>
          </rdf:RDF>
        </annotation>
      </species>
      <species metaid="meta_M_co2_c" sboTerm="SBO:0000247" id="M_co2_c" name="CO2 CO2" compartment="c" hasOnlySubstanceUnits="false" boundaryCondition="false" constant="false" fbc:charge="0" fbc:chemicalFormula="CO2">
        <annotation>
          <rdf:RDF xmlns:rdf="http://www.w3.org/1999/02/22-rdf-syntax-ns#" xmlns:dcterms="http://purl.org/dc/terms/" xmlns:vCard="http://www.w3.org/2001/vcard-rdf/3.0#" xmlns:vCard4="http://www.w3.org/2006/vcard/ns#" xmlns:bqbiol="http://biomodels.net/biology-qualifiers/" xmlns:bqmodel="http://biomodels.net/model-qualifiers/">
            <rdf:Description rdf:about="#meta_M_co2_c">
              <bqbiol:is>
                <rdf:Bag>
                  <rdf:li rdf:resource="https://identifiers.org/bigg.metabolite/co2"/>
                  <rdf:li rdf:resource="https://identifiers.org/biocyc/META:CARBON-DIOXIDE"/>
                  <rdf:li rdf:resource="https://identifiers.org/chebi/CHEBI:23011"/>
                  <rdf:li rdf:resource="https://identifiers.org/chebi/CHEBI:3283"/>
                  <rdf:li rdf:resource="https://identifiers.org/chebi/CHEBI:48829"/>
                  <rdf:li rdf:resource="https://identifiers.org/chebi/CHEBI:16526"/>
                  <rdf:li rdf:resource="https://identifiers.org/chebi/CHEBI:13283"/>
                  <rdf:li rdf:resource="https://identifiers.org/chebi/CHEBI:13285"/>
                  <rdf:li rdf:resource="https://identifiers.org/chebi/CHEBI:13284"/>
                  <rdf:li rdf:resource="https://identifiers.org/chebi/CHEBI:13282"/>
                  <rdf:li rdf:resource="https://identifiers.org/envipath/650babc9-9d68-4b73-9332-11972ca26f7b/compound/2ec3da94-5f50-4525-81b1-5607c5c7a3d3"/>
                  <rdf:li rdf:resource="https://identifiers.org/envipath/32de3cf4-e3e6-4168-956e-32fa5ddb0ce1/compound/05f60af4-0a3f-4ead-9a29-33bb0f123379"/>
                  <rdf:li rdf:resource="https://identifiers.org/hmdb/HMDB01967"/>
                  <rdf:li rdf:resource="https://identifiers.org/inchi_key/CURLTUGMZLYLDI-UHFFFAOYSA-N"/>
                  <rdf:li rdf:resource="https://identifiers.org/kegg.compound/C00011"/>
                  <rdf:li rdf:resource="https://identifiers.org/kegg.drug/D00004"/>
                  <rdf:li rdf:resource="https://identifiers.org/metanetx.chemical/MNXM13"/>
                  <rdf:li rdf:resource="https://identifiers.org/reactome.compound/29376"/>
                  <rdf:li rdf:resource="https://identifiers.org/reactome.compound/5668565"/>
                  <rdf:li rdf:resource="https://identifiers.org/reactome.compound/189480"/>
                  <rdf:li rdf:resource="https://identifiers.org/reactome.compound/1132345"/>
                  <rdf:li rdf:resource="https://identifiers.org/reactome.compound/113528"/>
                  <rdf:li rdf:resource="https://identifiers.org/reactome.compound/1237009"/>
                  <rdf:li rdf:resource="https://identifiers.org/reactome.compound/159751"/>
                  <rdf:li rdf:resource="https://identifiers.org/reactome.compound/389536"/>
                  <rdf:li rdf:resource="https://identifiers.org/reactome.compound/159942"/>
                  <rdf:li rdf:resource="https://identifiers.org/sabiork/1266"/>
                  <rdf:li rdf:resource="https://identifiers.org/seed.compound/cpd00011"/>
                </rdf:Bag>
              </bqbiol:is>
            </rdf:Description>
          </rdf:RDF>
        </annotation>
      </species>
      <species metaid="meta_M_ump_c" sboTerm="SBO:0000247" id="M_ump_c" name="UMP C9H11N2O9P" compartment="c" hasOnlySubstanceUnits="false" boundaryCondition="false" constant="false" fbc:charge="-2" fbc:chemicalFormula="C9H11N2O9P">
        <annotation>
          <rdf:RDF xmlns:rdf="http://www.w3.org/1999/02/22-rdf-syntax-ns#" xmlns:dcterms="http://purl.org/dc/terms/" xmlns:vCard="http://www.w3.org/2001/vcard-rdf/3.0#" xmlns:vCard4="http://www.w3.org/2006/vcard/ns#" xmlns:bqbiol="http://biomodels.net/biology-qualifiers/" xmlns:bqmodel="http://biomodels.net/model-qualifiers/">
            <rdf:Description rdf:about="#meta_M_ump_c">
              <bqbiol:is>
                <rdf:Bag>
                  <rdf:li rdf:resource="https://identifiers.org/bigg.metabolite/ump"/>
                  <rdf:li rdf:resource="https://identifiers.org/biocyc/META:UMP"/>
                  <rdf:li rdf:resource="https://identifiers.org/chebi/CHEBI:47721"/>
                  <rdf:li rdf:resource="https://identifiers.org/chebi/CHEBI:9849"/>
                  <rdf:li rdf:resource="https://identifiers.org/chebi/CHEBI:27231"/>
                  <rdf:li rdf:resource="https://identifiers.org/chebi/CHEBI:46382"/>
                  <rdf:li rdf:resource="https://identifiers.org/chebi/CHEBI:16695"/>
                  <rdf:li rdf:resource="https://identifiers.org/chebi/CHEBI:13509"/>
                  <rdf:li rdf:resource="https://identifiers.org/chebi/CHEBI:13508"/>
                  <rdf:li rdf:resource="https://identifiers.org/chebi/CHEBI:46385"/>
                  <rdf:li rdf:resource="https://identifiers.org/chebi/CHEBI:57865"/>
                  <rdf:li rdf:resource="https://identifiers.org/chebi/CHEBI:46362"/>
                  <rdf:li rdf:resource="https://identifiers.org/hmdb/HMDB00288"/>
                  <rdf:li rdf:resource="https://identifiers.org/inchi_key/DJJCXFVJDGTHFX-XVFCMESISA-L"/>
                  <rdf:li rdf:resource="https://identifiers.org/kegg.compound/C00105"/>
                  <rdf:li rdf:resource="https://identifiers.org/metanetx.chemical/MNXM80"/>
                  <rdf:li rdf:resource="https://identifiers.org/reactome.compound/735698"/>
                  <rdf:li rdf:resource="https://identifiers.org/reactome.compound/109402"/>
                  <rdf:li rdf:resource="https://identifiers.org/sabiork/1300"/>
                  <rdf:li rdf:resource="https://identifiers.org/sabiork/25061"/>
                  <rdf:li rdf:resource="https://identifiers.org/seed.compound/cpd00091"/>
                </rdf:Bag>
              </bqbiol:is>
            </rdf:Description>
          </rdf:RDF>
        </annotation>
      </species>
      <species metaid="meta_M_pi_c" sboTerm="SBO:0000247" id="M_pi_c" name="Phosphate" compartment="c" hasOnlySubstanceUnits="false" boundaryCondition="false" constant="false" fbc:charge="-2" fbc:chemicalFormula="HO4P">
        <annotation>
          <rdf:RDF xmlns:rdf="http://www.w3.org/1999/02/22-rdf-syntax-ns#" xmlns:dcterms="http://purl.org/dc/terms/" xmlns:vCard="http://www.w3.org/2001/vcard-rdf/3.0#" xmlns:vCard4="http://www.w3.org/2006/vcard/ns#" xmlns:bqbiol="http://biomodels.net/biology-qualifiers/" xmlns:bqmodel="http://biomodels.net/model-qualifiers/">
            <rdf:Description rdf:about="#meta_M_pi_c">
              <bqbiol:is>
                <rdf:Bag>
                  <rdf:li rdf:resource="https://identifiers.org/bigg.metabolite/pi"/>
                  <rdf:li rdf:resource="https://identifiers.org/biocyc/META:Pi"/>
                  <rdf:li rdf:resource="https://identifiers.org/biocyc/META:CPD-16459"/>
                  <rdf:li rdf:resource="https://identifiers.org/biocyc/META:PHOSPHATE-GROUP"/>
                  <rdf:li rdf:resource="https://identifiers.org/chebi/CHEBI:26078"/>
                  <rdf:li rdf:resource="https://identifiers.org/chebi/CHEBI:18367"/>
                  <rdf:li rdf:resource="https://identifiers.org/chebi/CHEBI:29139"/>
                  <rdf:li rdf:resource="https://identifiers.org/chebi/CHEBI:39739"/>
                  <rdf:li rdf:resource="https://identifiers.org/chebi/CHEBI:43470"/>
                  <rdf:li rdf:resource="https://identifiers.org/chebi/CHEBI:35780"/>
                  <rdf:li rdf:resource="https://identifiers.org/chebi/CHEBI:43474"/>
                  <rdf:li rdf:resource="https://identifiers.org/chebi/CHEBI:26020"/>
                  <rdf:li rdf:resource="https://identifiers.org/chebi/CHEBI:45024"/>
                  <rdf:li rdf:resource="https://identifiers.org/chebi/CHEBI:39745"/>
                  <rdf:li rdf:resource="https://identifiers.org/chebi/CHEBI:29137"/>
                  <rdf:li rdf:resource="https://identifiers.org/chebi/CHEBI:14791"/>
                  <rdf:li rdf:resource="https://identifiers.org/chebi/CHEBI:7793"/>
                  <rdf:li rdf:resource="https://identifiers.org/envipath/650babc9-9d68-4b73-9332-11972ca26f7b/compound/db5219ee-60cb-4370-b066-340c9faf069c"/>
                  <rdf:li rdf:resource="https://identifiers.org/envipath/5882df9c-dae1-4d80-a40e-db4724271456/compound/84684967-eade-48d4-b25d-c4aede0a0836"/>
                  <rdf:li rdf:resource="https://identifiers.org/envipath/5882df9c-dae1-4d80-a40e-db4724271456/compound/ad82c39b-2edb-4953-b971-79a2d2ea6e26"/>
                  <rdf:li rdf:resource="https://identifiers.org/envipath/650babc9-9d68-4b73-9332-11972ca26f7b/compound/aac01fea-4223-49c1-8b12-cd50f11ebfc8"/>
                  <rdf:li rdf:resource="https://identifiers.org/envipath/32de3cf4-e3e6-4168-956e-32fa5ddb0ce1/compound/c581b2ce-6238-45de-abc0-60ca8d47ed04"/>
                  <rdf:li rdf:resource="https://identifiers.org/hmdb/HMDB02105"/>
                  <rdf:li rdf:resource="https://identifiers.org/hmdb/HMDB00973"/>
                  <rdf:li rdf:resource="https://identifiers.org/hmdb/HMDB01429"/>
                  <rdf:li rdf:resource="https://identifiers.org/hmdb/HMDB02142"/>
                  <rdf:li rdf:resource="https://identifiers.org/hmdb/HMDB05947"/>
                  <rdf:li rdf:resource="https://identifiers.org/inchi_key/NBIIXXVUZAFLBC-UHFFFAOYSA-L"/>
                  <rdf:li rdf:resource="https://identifiers.org/kegg.compound/C00009"/>
                  <rdf:li rdf:resource="https://identifiers.org/kegg.drug/D05467"/>
                  <rdf:li rdf:resource="https://identifiers.org/metanetx.chemical/MNXM9"/>
                  <rdf:li rdf:resource="https://identifiers.org/reactome.compound/5228339"/>
                  <rdf:li rdf:resource="https://identifiers.org/reactome.compound/113550"/>
                  <rdf:li rdf:resource="https://identifiers.org/reactome.compound/8851513"/>
                  <rdf:li rdf:resource="https://identifiers.org/reactome.compound/113551"/>
                  <rdf:li rdf:resource="https://identifiers.org/reactome.compound/109277"/>
                  <rdf:li rdf:resource="https://identifiers.org/reactome.compound/29372"/>
                  <rdf:li rdf:resource="https://identifiers.org/reactome.compound/8851226"/>
                  <rdf:li rdf:resource="https://identifiers.org/reactome.compound/113548"/>
                  <rdf:li rdf:resource="https://identifiers.org/sabiork/36"/>
                  <rdf:li rdf:resource="https://identifiers.org/seed.compound/cpd27787"/>
                  <rdf:li rdf:resource="https://identifiers.org/seed.compound/cpd00009"/>
                </rdf:Bag>
              </bqbiol:is>
            </rdf:Description>
          </rdf:RDF>
        </annotation>
      </species>
      <species metaid="meta_M_uri_c" sboTerm="SBO:0000247" id="M_uri_c" name="Uridine" compartment="c" hasOnlySubstanceUnits="false" boundaryCondition="false" constant="false" fbc:charge="0" fbc:chemicalFormula="C9H12N2O6">
        <annotation>
          <rdf:RDF xmlns:rdf="http://www.w3.org/1999/02/22-rdf-syntax-ns#" xmlns:dcterms="http://purl.org/dc/terms/" xmlns:vCard="http://www.w3.org/2001/vcard-rdf/3.0#" xmlns:vCard4="http://www.w3.org/2006/vcard/ns#" xmlns:bqbiol="http://biomodels.net/biology-qualifiers/" xmlns:bqmodel="http://biomodels.net/model-qualifiers/">
            <rdf:Description rdf:about="#meta_M_uri_c">
              <bqbiol:is>
                <rdf:Bag>
                  <rdf:li rdf:resource="https://identifiers.org/bigg.metabolite/uri"/>
                  <rdf:li rdf:resource="https://identifiers.org/biocyc/META:URIDINE"/>
                  <rdf:li rdf:resource="https://identifiers.org/chebi/CHEBI:46386"/>
                  <rdf:li rdf:resource="https://identifiers.org/chebi/CHEBI:9893"/>
                  <rdf:li rdf:resource="https://identifiers.org/chebi/CHEBI:46460"/>
                  <rdf:li rdf:resource="https://identifiers.org/chebi/CHEBI:16704"/>
                  <rdf:li rdf:resource="https://identifiers.org/chebi/CHEBI:46391"/>
                  <rdf:li rdf:resource="https://identifiers.org/chebi/CHEBI:15296"/>
                  <rdf:li rdf:resource="https://identifiers.org/chebi/CHEBI:46463"/>
                  <rdf:li rdf:resource="https://identifiers.org/chebi/CHEBI:27227"/>
                  <rdf:li rdf:resource="https://identifiers.org/hmdb/HMDB00296"/>
                  <rdf:li rdf:resource="https://identifiers.org/inchi_key/DRTQHJPVMGBUCF-XVFCMESISA-N"/>
                  <rdf:li rdf:resource="https://identifiers.org/kegg.compound/C00299"/>
                  <rdf:li rdf:resource="https://identifiers.org/metanetx.chemical/MNXM288"/>
                  <rdf:li rdf:resource="https://identifiers.org/sabiork/1326"/>
                  <rdf:li rdf:resource="https://identifiers.org/seed.compound/cpd00249"/>
                </rdf:Bag>
              </bqbiol:is>
            </rdf:Description>
          </rdf:RDF>
        </annotation>
      </species>
      <species metaid="meta_M_r1p_c" sboTerm="SBO:0000247" id="M_r1p_c" name="Alpha-D-Ribose 1-phosphate" compartment="c" hasOnlySubstanceUnits="false" boundaryCondition="false" constant="false" fbc:charge="-2" fbc:chemicalFormula="C5H9O8P">
        <annotation>
          <rdf:RDF xmlns:rdf="http://www.w3.org/1999/02/22-rdf-syntax-ns#" xmlns:dcterms="http://purl.org/dc/terms/" xmlns:vCard="http://www.w3.org/2001/vcard-rdf/3.0#" xmlns:vCard4="http://www.w3.org/2006/vcard/ns#" xmlns:bqbiol="http://biomodels.net/biology-qualifiers/" xmlns:bqmodel="http://biomodels.net/model-qualifiers/">
            <rdf:Description rdf:about="#meta_M_r1p_c">
              <bqbiol:is>
                <rdf:Bag>
                  <rdf:li rdf:resource="https://identifiers.org/bigg.metabolite/r1p"/>
                  <rdf:li rdf:resource="https://identifiers.org/biocyc/META:RIBOSE-1P"/>
                  <rdf:li rdf:resource="https://identifiers.org/chebi/CHEBI:16300"/>
                  <rdf:li rdf:resource="https://identifiers.org/chebi/CHEBI:12330"/>
                  <rdf:li rdf:resource="https://identifiers.org/chebi/CHEBI:45482"/>
                  <rdf:li rdf:resource="https://identifiers.org/chebi/CHEBI:22412"/>
                  <rdf:li rdf:resource="https://identifiers.org/chebi/CHEBI:10269"/>
                  <rdf:li rdf:resource="https://identifiers.org/chebi/CHEBI:57720"/>
                  <rdf:li rdf:resource="https://identifiers.org/chebi/CHEBI:45429"/>
                  <rdf:li rdf:resource="https://identifiers.org/chebi/CHEBI:12329"/>
                  <rdf:li rdf:resource="https://identifiers.org/hmdb/HMDB01489"/>
                  <rdf:li rdf:resource="https://identifiers.org/inchi_key/YXJDFQJKERBOBM-TXICZTDVSA-L"/>
                  <rdf:li rdf:resource="https://identifiers.org/kegg.compound/C00620"/>
                  <rdf:li rdf:resource="https://identifiers.org/metanetx.chemical/MNXM295"/>
                  <rdf:li rdf:resource="https://identifiers.org/reactome.compound/112016"/>
                  <rdf:li rdf:resource="https://identifiers.org/sabiork/1651"/>
                  <rdf:li rdf:resource="https://identifiers.org/sabiork/1337"/>
                  <rdf:li rdf:resource="https://identifiers.org/seed.compound/cpd00475"/>
                </rdf:Bag>
              </bqbiol:is>
            </rdf:Description>
          </rdf:RDF>
        </annotation>
      </species>
      <species metaid="meta_M_ura_c" sboTerm="SBO:0000247" id="M_ura_c" name="Uracil" compartment="c" hasOnlySubstanceUnits="false" boundaryCondition="false" constant="false" fbc:charge="0" fbc:chemicalFormula="C4H4N2O2">
        <annotation>
          <rdf:RDF xmlns:rdf="http://www.w3.org/1999/02/22-rdf-syntax-ns#" xmlns:dcterms="http://purl.org/dc/terms/" xmlns:vCard="http://www.w3.org/2001/vcard-rdf/3.0#" xmlns:vCard4="http://www.w3.org/2006/vcard/ns#" xmlns:bqbiol="http://biomodels.net/biology-qualifiers/" xmlns:bqmodel="http://biomodels.net/model-qualifiers/">
            <rdf:Description rdf:about="#meta_M_ura_c">
              <bqbiol:is>
                <rdf:Bag>
                  <rdf:li rdf:resource="https://identifiers.org/bigg.metabolite/ura"/>
                  <rdf:li rdf:resource="https://identifiers.org/biocyc/META:URACIL"/>
                  <rdf:li rdf:resource="https://identifiers.org/chebi/CHEBI:27210"/>
                  <rdf:li rdf:resource="https://identifiers.org/chebi/CHEBI:43254"/>
                  <rdf:li rdf:resource="https://identifiers.org/chebi/CHEBI:15288"/>
                  <rdf:li rdf:resource="https://identifiers.org/chebi/CHEBI:46375"/>
                  <rdf:li rdf:resource="https://identifiers.org/chebi/CHEBI:17568"/>
                  <rdf:li rdf:resource="https://identifiers.org/chebi/CHEBI:9882"/>
                  <rdf:li rdf:resource="https://identifiers.org/hmdb/HMDB00300"/>
                  <rdf:li rdf:resource="https://identifiers.org/inchi_key/ISAKRJDGNUQOIC-UHFFFAOYSA-N"/>
                  <rdf:li rdf:resource="https://identifiers.org/kegg.compound/C00106"/>
                  <rdf:li rdf:resource="https://identifiers.org/kegg.drug/D00027"/>
                  <rdf:li rdf:resource="https://identifiers.org/kegg.drug/D09776"/>
                  <rdf:li rdf:resource="https://identifiers.org/metanetx.chemical/MNXM158"/>
                  <rdf:li rdf:resource="https://identifiers.org/reactome.compound/83962"/>
                  <rdf:li rdf:resource="https://identifiers.org/sabiork/61"/>
                  <rdf:li rdf:resource="https://identifiers.org/seed.compound/cpd00092"/>
                </rdf:Bag>
              </bqbiol:is>
            </rdf:Description>
          </rdf:RDF>
        </annotation>
      </species>
      <species metaid="meta_M_glu5p_c" sboTerm="SBO:0000247" id="M_glu5p_c" name="L-Glutamate 5-phosphate" compartment="c" hasOnlySubstanceUnits="false" boundaryCondition="false" constant="false" fbc:charge="-2" fbc:chemicalFormula="C5H8NO7P">
        <annotation>
          <rdf:RDF xmlns:rdf="http://www.w3.org/1999/02/22-rdf-syntax-ns#" xmlns:dcterms="http://purl.org/dc/terms/" xmlns:vCard="http://www.w3.org/2001/vcard-rdf/3.0#" xmlns:vCard4="http://www.w3.org/2006/vcard/ns#" xmlns:bqbiol="http://biomodels.net/biology-qualifiers/" xmlns:bqmodel="http://biomodels.net/model-qualifiers/">
            <rdf:Description rdf:about="#meta_M_glu5p_c">
              <bqbiol:is>
                <rdf:Bag>
                  <rdf:li rdf:resource="https://identifiers.org/bigg.metabolite/glu5p"/>
                  <rdf:li rdf:resource="https://identifiers.org/biocyc/META:L-GLUTAMATE-5-P"/>
                  <rdf:li rdf:resource="https://identifiers.org/chebi/CHEBI:6230"/>
                  <rdf:li rdf:resource="https://identifiers.org/chebi/CHEBI:58274"/>
                  <rdf:li rdf:resource="https://identifiers.org/chebi/CHEBI:17798"/>
                  <rdf:li rdf:resource="https://identifiers.org/chebi/CHEBI:13113"/>
                  <rdf:li rdf:resource="https://identifiers.org/chebi/CHEBI:13108"/>
                  <rdf:li rdf:resource="https://identifiers.org/chebi/CHEBI:21312"/>
                  <rdf:li rdf:resource="https://identifiers.org/hmdb/HMDB01228"/>
                  <rdf:li rdf:resource="https://identifiers.org/inchi_key/PJRXVIJAERNUIP-VKHMYHEASA-L"/>
                  <rdf:li rdf:resource="https://identifiers.org/kegg.compound/C03287"/>
                  <rdf:li rdf:resource="https://identifiers.org/metanetx.chemical/MNXM1280"/>
                  <rdf:li rdf:resource="https://identifiers.org/sabiork/1742"/>
                  <rdf:li rdf:resource="https://identifiers.org/seed.compound/cpd02097"/>
                </rdf:Bag>
              </bqbiol:is>
            </rdf:Description>
          </rdf:RDF>
        </annotation>
      </species>
      <species metaid="meta_M_glu5sa_c" sboTerm="SBO:0000247" id="M_glu5sa_c" name="L-Glutamate 5-semialdehyde" compartment="c" hasOnlySubstanceUnits="false" boundaryCondition="false" constant="false" fbc:charge="0" fbc:chemicalFormula="C5H9NO3">
        <annotation>
          <rdf:RDF xmlns:rdf="http://www.w3.org/1999/02/22-rdf-syntax-ns#" xmlns:dcterms="http://purl.org/dc/terms/" xmlns:vCard="http://www.w3.org/2001/vcard-rdf/3.0#" xmlns:vCard4="http://www.w3.org/2006/vcard/ns#" xmlns:bqbiol="http://biomodels.net/biology-qualifiers/" xmlns:bqmodel="http://biomodels.net/model-qualifiers/">
            <rdf:Description rdf:about="#meta_M_glu5sa_c">
              <bqbiol:is>
                <rdf:Bag>
                  <rdf:li rdf:resource="https://identifiers.org/bigg.metabolite/glu5sa"/>
                  <rdf:li rdf:resource="https://identifiers.org/biocyc/META:L-GLUTAMATE_GAMMA-SEMIALDEHYDE"/>
                  <rdf:li rdf:resource="https://identifiers.org/chebi/CHEBI:21302"/>
                  <rdf:li rdf:resource="https://identifiers.org/chebi/CHEBI:58066"/>
                  <rdf:li rdf:resource="https://identifiers.org/chebi/CHEBI:17232"/>
                  <rdf:li rdf:resource="https://identifiers.org/chebi/CHEBI:13109"/>
                  <rdf:li rdf:resource="https://identifiers.org/chebi/CHEBI:6225"/>
                  <rdf:li rdf:resource="https://identifiers.org/hmdb/HMDB02104"/>
                  <rdf:li rdf:resource="https://identifiers.org/inchi_key/KABXUUFDPUOJMW-BYPYZUCNSA-N"/>
                  <rdf:li rdf:resource="https://identifiers.org/kegg.compound/C01165"/>
                  <rdf:li rdf:resource="https://identifiers.org/metanetx.chemical/MNXM245"/>
                  <rdf:li rdf:resource="https://identifiers.org/reactome.compound/31339"/>
                  <rdf:li rdf:resource="https://identifiers.org/sabiork/2262"/>
                  <rdf:li rdf:resource="https://identifiers.org/seed.compound/cpd00858"/>
                </rdf:Bag>
              </bqbiol:is>
            </rdf:Description>
          </rdf:RDF>
        </annotation>
      </species>
      <species metaid="meta_M_accoa_c" sboTerm="SBO:0000247" id="M_accoa_c" name="Acetyl-CoA" compartment="c" hasOnlySubstanceUnits="false" boundaryCondition="false" constant="false" fbc:charge="-4" fbc:chemicalFormula="C23H34N7O17P3S">
        <annotation>
          <rdf:RDF xmlns:rdf="http://www.w3.org/1999/02/22-rdf-syntax-ns#" xmlns:dcterms="http://purl.org/dc/terms/" xmlns:vCard="http://www.w3.org/2001/vcard-rdf/3.0#" xmlns:vCard4="http://www.w3.org/2006/vcard/ns#" xmlns:bqbiol="http://biomodels.net/biology-qualifiers/" xmlns:bqmodel="http://biomodels.net/model-qualifiers/">
            <rdf:Description rdf:about="#meta_M_accoa_c">
              <bqbiol:is>
                <rdf:Bag>
                  <rdf:li rdf:resource="https://identifiers.org/bigg.metabolite/accoa"/>
                  <rdf:li rdf:resource="https://identifiers.org/biocyc/META:ACETYL-COA"/>
                  <rdf:li rdf:resource="https://identifiers.org/chebi/CHEBI:57288"/>
                  <rdf:li rdf:resource="https://identifiers.org/chebi/CHEBI:22192"/>
                  <rdf:li rdf:resource="https://identifiers.org/chebi/CHEBI:15351"/>
                  <rdf:li rdf:resource="https://identifiers.org/chebi/CHEBI:13712"/>
                  <rdf:li rdf:resource="https://identifiers.org/chebi/CHEBI:2408"/>
                  <rdf:li rdf:resource="https://identifiers.org/chebi/CHEBI:40470"/>
                  <rdf:li rdf:resource="https://identifiers.org/envipath/32de3cf4-e3e6-4168-956e-32fa5ddb0ce1/compound/57bd5e24-9d14-4b91-bc60-64c8ea6c2d11"/>
                  <rdf:li rdf:resource="https://identifiers.org/hmdb/HMDB01206"/>
                  <rdf:li rdf:resource="https://identifiers.org/inchi_key/ZSLZBFCDCINBPY-ZSJPKINUSA-J"/>
                  <rdf:li rdf:resource="https://identifiers.org/kegg.compound/C00024"/>
                  <rdf:li rdf:resource="https://identifiers.org/lipidmaps/LMFA07050029"/>
                  <rdf:li rdf:resource="https://identifiers.org/lipidmaps/LMFA07050281"/>
                  <rdf:li rdf:resource="https://identifiers.org/metanetx.chemical/MNXM21"/>
                  <rdf:li rdf:resource="https://identifiers.org/reactome.compound/727753"/>
                  <rdf:li rdf:resource="https://identifiers.org/reactome.compound/76183"/>
                  <rdf:li rdf:resource="https://identifiers.org/reactome.compound/113560"/>
                  <rdf:li rdf:resource="https://identifiers.org/reactome.compound/353123"/>
                  <rdf:li rdf:resource="https://identifiers.org/reactome.compound/113559"/>
                  <rdf:li rdf:resource="https://identifiers.org/sabiork/1276"/>
                  <rdf:li rdf:resource="https://identifiers.org/seed.compound/cpd00022"/>
                  <rdf:li rdf:resource="https://identifiers.org/slm/000000297"/>
                </rdf:Bag>
              </bqbiol:is>
            </rdf:Description>
          </rdf:RDF>
        </annotation>
      </species>
      <species metaid="meta_M_oaa_c" sboTerm="SBO:0000247" id="M_oaa_c" name="Oxaloacetate" compartment="c" hasOnlySubstanceUnits="false" boundaryCondition="false" constant="false" fbc:charge="-2" fbc:chemicalFormula="C4H2O5">
        <annotation>
          <rdf:RDF xmlns:rdf="http://www.w3.org/1999/02/22-rdf-syntax-ns#" xmlns:dcterms="http://purl.org/dc/terms/" xmlns:vCard="http://www.w3.org/2001/vcard-rdf/3.0#" xmlns:vCard4="http://www.w3.org/2006/vcard/ns#" xmlns:bqbiol="http://biomodels.net/biology-qualifiers/" xmlns:bqmodel="http://biomodels.net/model-qualifiers/">
            <rdf:Description rdf:about="#meta_M_oaa_c">
              <bqbiol:is>
                <rdf:Bag>
                  <rdf:li rdf:resource="https://identifiers.org/bigg.metabolite/oaa"/>
                  <rdf:li rdf:resource="https://identifiers.org/biocyc/META:OXALACETIC_ACID"/>
                  <rdf:li rdf:resource="https://identifiers.org/chebi/CHEBI:25731"/>
                  <rdf:li rdf:resource="https://identifiers.org/chebi/CHEBI:24959"/>
                  <rdf:li rdf:resource="https://identifiers.org/chebi/CHEBI:12820"/>
                  <rdf:li rdf:resource="https://identifiers.org/chebi/CHEBI:16452"/>
                  <rdf:li rdf:resource="https://identifiers.org/chebi/CHEBI:30744"/>
                  <rdf:li rdf:resource="https://identifiers.org/chebi/CHEBI:14703"/>
                  <rdf:li rdf:resource="https://identifiers.org/chebi/CHEBI:24958"/>
                  <rdf:li rdf:resource="https://identifiers.org/chebi/CHEBI:7812"/>
                  <rdf:li rdf:resource="https://identifiers.org/chebi/CHEBI:25734"/>
                  <rdf:li rdf:resource="https://identifiers.org/chebi/CHEBI:29049"/>
                  <rdf:li rdf:resource="https://identifiers.org/envipath/4fd7f3e0-dd25-43ac-9453-dda3e52396e4/compound/133a11f3-81b0-4384-837e-1ccdd0a2a645"/>
                  <rdf:li rdf:resource="https://identifiers.org/envipath/650babc9-9d68-4b73-9332-11972ca26f7b/compound/40afaad4-431a-4e3c-b4c7-020dbe4bdd2a"/>
                  <rdf:li rdf:resource="https://identifiers.org/envipath/32de3cf4-e3e6-4168-956e-32fa5ddb0ce1/compound/be7c543c-40bd-4698-9821-22f2e65c38f3"/>
                  <rdf:li rdf:resource="https://identifiers.org/hmdb/HMDB00223"/>
                  <rdf:li rdf:resource="https://identifiers.org/inchi_key/KHPXUQMNIQBQEV-UHFFFAOYSA-L"/>
                  <rdf:li rdf:resource="https://identifiers.org/kegg.compound/C00036"/>
                  <rdf:li rdf:resource="https://identifiers.org/lipidmaps/LMFA01170120"/>
                  <rdf:li rdf:resource="https://identifiers.org/metanetx.chemical/MNXM46"/>
                  <rdf:li rdf:resource="https://identifiers.org/reactome.compound/6810070"/>
                  <rdf:li rdf:resource="https://identifiers.org/reactome.compound/113587"/>
                  <rdf:li rdf:resource="https://identifiers.org/reactome.compound/76213"/>
                  <rdf:li rdf:resource="https://identifiers.org/sabiork/1915"/>
                  <rdf:li rdf:resource="https://identifiers.org/seed.compound/cpd00032"/>
                </rdf:Bag>
              </bqbiol:is>
            </rdf:Description>
          </rdf:RDF>
        </annotation>
      </species>
      <species metaid="meta_M_cit_c" sboTerm="SBO:0000247" id="M_cit_c" name="Citrate" compartment="c" hasOnlySubstanceUnits="false" boundaryCondition="false" constant="false" fbc:charge="-3" fbc:chemicalFormula="C6H5O7">
        <annotation>
          <rdf:RDF xmlns:rdf="http://www.w3.org/1999/02/22-rdf-syntax-ns#" xmlns:dcterms="http://purl.org/dc/terms/" xmlns:vCard="http://www.w3.org/2001/vcard-rdf/3.0#" xmlns:vCard4="http://www.w3.org/2006/vcard/ns#" xmlns:bqbiol="http://biomodels.net/biology-qualifiers/" xmlns:bqmodel="http://biomodels.net/model-qualifiers/">
            <rdf:Description rdf:about="#meta_M_cit_c">
              <bqbiol:is>
                <rdf:Bag>
                  <rdf:li rdf:resource="https://identifiers.org/bigg.metabolite/cit"/>
                  <rdf:li rdf:resource="https://identifiers.org/biocyc/META:CIT"/>
                  <rdf:li rdf:resource="https://identifiers.org/chebi/CHEBI:35802"/>
                  <rdf:li rdf:resource="https://identifiers.org/chebi/CHEBI:133748"/>
                  <rdf:li rdf:resource="https://identifiers.org/chebi/CHEBI:35809"/>
                  <rdf:li rdf:resource="https://identifiers.org/chebi/CHEBI:76049"/>
                  <rdf:li rdf:resource="https://identifiers.org/chebi/CHEBI:41523"/>
                  <rdf:li rdf:resource="https://identifiers.org/chebi/CHEBI:35810"/>
                  <rdf:li rdf:resource="https://identifiers.org/chebi/CHEBI:30769"/>
                  <rdf:li rdf:resource="https://identifiers.org/chebi/CHEBI:13999"/>
                  <rdf:li rdf:resource="https://identifiers.org/chebi/CHEBI:23322"/>
                  <rdf:li rdf:resource="https://identifiers.org/chebi/CHEBI:35808"/>
                  <rdf:li rdf:resource="https://identifiers.org/chebi/CHEBI:42563"/>
                  <rdf:li rdf:resource="https://identifiers.org/chebi/CHEBI:16947"/>
                  <rdf:li rdf:resource="https://identifiers.org/chebi/CHEBI:132362"/>
                  <rdf:li rdf:resource="https://identifiers.org/chebi/CHEBI:35804"/>
                  <rdf:li rdf:resource="https://identifiers.org/chebi/CHEBI:23321"/>
                  <rdf:li rdf:resource="https://identifiers.org/chebi/CHEBI:3727"/>
                  <rdf:li rdf:resource="https://identifiers.org/chebi/CHEBI:35806"/>
                  <rdf:li rdf:resource="https://identifiers.org/hmdb/HMDB00094"/>
                  <rdf:li rdf:resource="https://identifiers.org/inchi_key/KRKNYBCHXYNGOX-UHFFFAOYSA-K"/>
                  <rdf:li rdf:resource="https://identifiers.org/kegg.compound/C00158"/>
                  <rdf:li rdf:resource="https://identifiers.org/kegg.drug/D00037"/>
                  <rdf:li rdf:resource="https://identifiers.org/metanetx.chemical/MNXM131"/>
                  <rdf:li rdf:resource="https://identifiers.org/reactome.compound/29654"/>
                  <rdf:li rdf:resource="https://identifiers.org/reactome.compound/433138"/>
                  <rdf:li rdf:resource="https://identifiers.org/reactome.compound/76190"/>
                  <rdf:li rdf:resource="https://identifiers.org/sabiork/1952"/>
                  <rdf:li rdf:resource="https://identifiers.org/seed.compound/cpd00137"/>
                </rdf:Bag>
              </bqbiol:is>
            </rdf:Description>
          </rdf:RDF>
        </annotation>
      </species>
      <species metaid="meta_M_coa_c" sboTerm="SBO:0000247" id="M_coa_c" name="Coenzyme A" compartment="c" hasOnlySubstanceUnits="false" boundaryCondition="false" constant="false" fbc:charge="-4" fbc:chemicalFormula="C21H32N7O16P3S">
        <annotation>
          <rdf:RDF xmlns:rdf="http://www.w3.org/1999/02/22-rdf-syntax-ns#" xmlns:dcterms="http://purl.org/dc/terms/" xmlns:vCard="http://www.w3.org/2001/vcard-rdf/3.0#" xmlns:vCard4="http://www.w3.org/2006/vcard/ns#" xmlns:bqbiol="http://biomodels.net/biology-qualifiers/" xmlns:bqmodel="http://biomodels.net/model-qualifiers/">
            <rdf:Description rdf:about="#meta_M_coa_c">
              <bqbiol:is>
                <rdf:Bag>
                  <rdf:li rdf:resource="https://identifiers.org/bigg.metabolite/coa"/>
                  <rdf:li rdf:resource="https://identifiers.org/biocyc/META:COA-GROUP"/>
                  <rdf:li rdf:resource="https://identifiers.org/biocyc/META:CO-A"/>
                  <rdf:li rdf:resource="https://identifiers.org/chebi/CHEBI:41631"/>
                  <rdf:li rdf:resource="https://identifiers.org/chebi/CHEBI:41597"/>
                  <rdf:li rdf:resource="https://identifiers.org/chebi/CHEBI:741566"/>
                  <rdf:li rdf:resource="https://identifiers.org/chebi/CHEBI:23355"/>
                  <rdf:li rdf:resource="https://identifiers.org/chebi/CHEBI:13295"/>
                  <rdf:li rdf:resource="https://identifiers.org/chebi/CHEBI:13298"/>
                  <rdf:li rdf:resource="https://identifiers.org/chebi/CHEBI:57287"/>
                  <rdf:li rdf:resource="https://identifiers.org/chebi/CHEBI:15346"/>
                  <rdf:li rdf:resource="https://identifiers.org/chebi/CHEBI:3771"/>
                  <rdf:li rdf:resource="https://identifiers.org/chebi/CHEBI:13294"/>
                  <rdf:li rdf:resource="https://identifiers.org/envipath/32de3cf4-e3e6-4168-956e-32fa5ddb0ce1/compound/19310484-6aa5-4dcf-b1da-855a8c21ecfd"/>
                  <rdf:li rdf:resource="https://identifiers.org/hmdb/HMDB01423"/>
                  <rdf:li rdf:resource="https://identifiers.org/hmdb/HMDB62184"/>
                  <rdf:li rdf:resource="https://identifiers.org/inchi_key/RGJOEKWQDUBAIZ-IBOSZNHHSA-J"/>
                  <rdf:li rdf:resource="https://identifiers.org/kegg.compound/C00010"/>
                  <rdf:li rdf:resource="https://identifiers.org/metanetx.chemical/MNXM12"/>
                  <rdf:li rdf:resource="https://identifiers.org/reactome.compound/193514"/>
                  <rdf:li rdf:resource="https://identifiers.org/reactome.compound/162743"/>
                  <rdf:li rdf:resource="https://identifiers.org/reactome.compound/2485002"/>
                  <rdf:li rdf:resource="https://identifiers.org/reactome.compound/1678675"/>
                  <rdf:li rdf:resource="https://identifiers.org/reactome.compound/29374"/>
                  <rdf:li rdf:resource="https://identifiers.org/reactome.compound/76194"/>
                  <rdf:li rdf:resource="https://identifiers.org/reactome.compound/8939024"/>
                  <rdf:li rdf:resource="https://identifiers.org/sabiork/1265"/>
                  <rdf:li rdf:resource="https://identifiers.org/seed.compound/cpd22528"/>
                  <rdf:li rdf:resource="https://identifiers.org/seed.compound/cpd00010"/>
                </rdf:Bag>
              </bqbiol:is>
            </rdf:Description>
          </rdf:RDF>
        </annotation>
      </species>
      <species metaid="meta_M_icit_c" sboTerm="SBO:0000247" id="M_icit_c" name="Isocitrate" compartment="c" hasOnlySubstanceUnits="false" boundaryCondition="false" constant="false" fbc:charge="-3" fbc:chemicalFormula="C6H5O7">
        <annotation>
          <rdf:RDF xmlns:rdf="http://www.w3.org/1999/02/22-rdf-syntax-ns#" xmlns:dcterms="http://purl.org/dc/terms/" xmlns:vCard="http://www.w3.org/2001/vcard-rdf/3.0#" xmlns:vCard4="http://www.w3.org/2006/vcard/ns#" xmlns:bqbiol="http://biomodels.net/biology-qualifiers/" xmlns:bqmodel="http://biomodels.net/model-qualifiers/">
            <rdf:Description rdf:about="#meta_M_icit_c">
              <bqbiol:is>
                <rdf:Bag>
                  <rdf:li rdf:resource="https://identifiers.org/bigg.metabolite/icit"/>
                  <rdf:li rdf:resource="https://identifiers.org/chebi/CHEBI:16087"/>
                  <rdf:li rdf:resource="https://identifiers.org/chebi/CHEBI:36454"/>
                  <rdf:li rdf:resource="https://identifiers.org/chebi/CHEBI:5998"/>
                  <rdf:li rdf:resource="https://identifiers.org/chebi/CHEBI:24886"/>
                  <rdf:li rdf:resource="https://identifiers.org/chebi/CHEBI:36453"/>
                  <rdf:li rdf:resource="https://identifiers.org/chebi/CHEBI:14465"/>
                  <rdf:li rdf:resource="https://identifiers.org/chebi/CHEBI:30887"/>
                  <rdf:li rdf:resource="https://identifiers.org/chebi/CHEBI:24884"/>
                  <rdf:li rdf:resource="https://identifiers.org/hmdb/HMDB00193"/>
                  <rdf:li rdf:resource="https://identifiers.org/inchi_key/ODBLHEXUDAPZAU-UHFFFAOYSA-K"/>
                  <rdf:li rdf:resource="https://identifiers.org/kegg.compound/C00311"/>
                  <rdf:li rdf:resource="https://identifiers.org/metanetx.chemical/MNXM89661"/>
                  <rdf:li rdf:resource="https://identifiers.org/sabiork/2013"/>
                  <rdf:li rdf:resource="https://identifiers.org/seed.compound/cpd00260"/>
                </rdf:Bag>
              </bqbiol:is>
            </rdf:Description>
          </rdf:RDF>
        </annotation>
      </species>
      <species metaid="meta_M_akg_c" sboTerm="SBO:0000247" id="M_akg_c" name="2-Oxoglutarate" compartment="c" hasOnlySubstanceUnits="false" boundaryCondition="false" constant="false" fbc:charge="-2" fbc:chemicalFormula="C5H4O5">
        <annotation>
          <rdf:RDF xmlns:rdf="http://www.w3.org/1999/02/22-rdf-syntax-ns#" xmlns:dcterms="http://purl.org/dc/terms/" xmlns:vCard="http://www.w3.org/2001/vcard-rdf/3.0#" xmlns:vCard4="http://www.w3.org/2006/vcard/ns#" xmlns:bqbiol="http://biomodels.net/biology-qualifiers/" xmlns:bqmodel="http://biomodels.net/model-qualifiers/">
            <rdf:Description rdf:about="#meta_M_akg_c">
              <bqbiol:is>
                <rdf:Bag>
                  <rdf:li rdf:resource="https://identifiers.org/bigg.metabolite/akg"/>
                  <rdf:li rdf:resource="https://identifiers.org/biocyc/META:2-KETOGLUTARATE"/>
                  <rdf:li rdf:resource="https://identifiers.org/chebi/CHEBI:40661"/>
                  <rdf:li rdf:resource="https://identifiers.org/chebi/CHEBI:16810"/>
                  <rdf:li rdf:resource="https://identifiers.org/chebi/CHEBI:11638"/>
                  <rdf:li rdf:resource="https://identifiers.org/chebi/CHEBI:30916"/>
                  <rdf:li rdf:resource="https://identifiers.org/chebi/CHEBI:19749"/>
                  <rdf:li rdf:resource="https://identifiers.org/chebi/CHEBI:1253"/>
                  <rdf:li rdf:resource="https://identifiers.org/chebi/CHEBI:30915"/>
                  <rdf:li rdf:resource="https://identifiers.org/chebi/CHEBI:19748"/>
                  <rdf:li rdf:resource="https://identifiers.org/envipath/32de3cf4-e3e6-4168-956e-32fa5ddb0ce1/compound/5b0a94f6-d411-44fd-bcc1-fb79b4e697f5"/>
                  <rdf:li rdf:resource="https://identifiers.org/envipath/4fd7f3e0-dd25-43ac-9453-dda3e52396e4/compound/6557f3f2-0ab8-494b-a865-8ce0eae788a9"/>
                  <rdf:li rdf:resource="https://identifiers.org/hmdb/HMDB00208"/>
                  <rdf:li rdf:resource="https://identifiers.org/hmdb/HMDB02812"/>
                  <rdf:li rdf:resource="https://identifiers.org/hmdb/HMDB62781"/>
                  <rdf:li rdf:resource="https://identifiers.org/inchi_key/KPGXRSRHYNQIFN-UHFFFAOYSA-L"/>
                  <rdf:li rdf:resource="https://identifiers.org/kegg.compound/C00026"/>
                  <rdf:li rdf:resource="https://identifiers.org/metanetx.chemical/MNXM20"/>
                  <rdf:li rdf:resource="https://identifiers.org/reactome.compound/113594"/>
                  <rdf:li rdf:resource="https://identifiers.org/reactome.compound/561075"/>
                  <rdf:li rdf:resource="https://identifiers.org/reactome.compound/5278317"/>
                  <rdf:li rdf:resource="https://identifiers.org/reactome.compound/113671"/>
                  <rdf:li rdf:resource="https://identifiers.org/reactome.compound/29406"/>
                  <rdf:li rdf:resource="https://identifiers.org/reactome.compound/389537"/>
                  <rdf:li rdf:resource="https://identifiers.org/sabiork/1922"/>
                  <rdf:li rdf:resource="https://identifiers.org/seed.compound/cpd00024"/>
                </rdf:Bag>
              </bqbiol:is>
            </rdf:Description>
          </rdf:RDF>
        </annotation>
      </species>
      <species metaid="meta_M_ala__L_c" sboTerm="SBO:0000247" id="M_ala__L_c" name="L-Alanine" compartment="c" hasOnlySubstanceUnits="false" boundaryCondition="false" constant="false" fbc:charge="0" fbc:chemicalFormula="C3H7NO2">
        <annotation>
          <rdf:RDF xmlns:rdf="http://www.w3.org/1999/02/22-rdf-syntax-ns#" xmlns:dcterms="http://purl.org/dc/terms/" xmlns:vCard="http://www.w3.org/2001/vcard-rdf/3.0#" xmlns:vCard4="http://www.w3.org/2006/vcard/ns#" xmlns:bqbiol="http://biomodels.net/biology-qualifiers/" xmlns:bqmodel="http://biomodels.net/model-qualifiers/">
            <rdf:Description rdf:about="#meta_M_ala__L_c">
              <bqbiol:is>
                <rdf:Bag>
                  <rdf:li rdf:resource="https://identifiers.org/bigg.metabolite/ala__L"/>
                  <rdf:li rdf:resource="https://identifiers.org/biocyc/META:L-ALPHA-ALANINE"/>
                  <rdf:li rdf:resource="https://identifiers.org/chebi/CHEBI:21216"/>
                  <rdf:li rdf:resource="https://identifiers.org/chebi/CHEBI:32440"/>
                  <rdf:li rdf:resource="https://identifiers.org/chebi/CHEBI:2539"/>
                  <rdf:li rdf:resource="https://identifiers.org/chebi/CHEBI:46308"/>
                  <rdf:li rdf:resource="https://identifiers.org/chebi/CHEBI:40735"/>
                  <rdf:li rdf:resource="https://identifiers.org/chebi/CHEBI:16977"/>
                  <rdf:li rdf:resource="https://identifiers.org/chebi/CHEBI:22277"/>
                  <rdf:li rdf:resource="https://identifiers.org/chebi/CHEBI:32439"/>
                  <rdf:li rdf:resource="https://identifiers.org/chebi/CHEBI:57972"/>
                  <rdf:li rdf:resource="https://identifiers.org/chebi/CHEBI:6171"/>
                  <rdf:li rdf:resource="https://identifiers.org/chebi/CHEBI:16449"/>
                  <rdf:li rdf:resource="https://identifiers.org/chebi/CHEBI:32431"/>
                  <rdf:li rdf:resource="https://identifiers.org/chebi/CHEBI:32432"/>
                  <rdf:li rdf:resource="https://identifiers.org/chebi/CHEBI:66916"/>
                  <rdf:li rdf:resource="https://identifiers.org/chebi/CHEBI:40734"/>
                  <rdf:li rdf:resource="https://identifiers.org/chebi/CHEBI:13069"/>
                  <rdf:li rdf:resource="https://identifiers.org/chebi/CHEBI:76050"/>
                  <rdf:li rdf:resource="https://identifiers.org/chebi/CHEBI:13748"/>
                  <rdf:li rdf:resource="https://identifiers.org/envipath/650babc9-9d68-4b73-9332-11972ca26f7b/compound/d80739c7-acbe-4c00-8ea2-e3d19a191be2"/>
                  <rdf:li rdf:resource="https://identifiers.org/envipath/650babc9-9d68-4b73-9332-11972ca26f7b/compound/1aad160f-1c5e-48e0-9473-6305321b31ed"/>
                  <rdf:li rdf:resource="https://identifiers.org/hmdb/HMDB00161"/>
                  <rdf:li rdf:resource="https://identifiers.org/hmdb/HMDB62251"/>
                  <rdf:li rdf:resource="https://identifiers.org/inchi_key/QNAYBMKLOCPYGJ-REOHCLBHSA-N"/>
                  <rdf:li rdf:resource="https://identifiers.org/kegg.compound/C01401"/>
                  <rdf:li rdf:resource="https://identifiers.org/kegg.compound/C00041"/>
                  <rdf:li rdf:resource="https://identifiers.org/kegg.drug/D00012"/>
                  <rdf:li rdf:resource="https://identifiers.org/metanetx.chemical/MNXM32"/>
                  <rdf:li rdf:resource="https://identifiers.org/reactome.compound/389664"/>
                  <rdf:li rdf:resource="https://identifiers.org/reactome.compound/352036"/>
                  <rdf:li rdf:resource="https://identifiers.org/reactome.compound/29432"/>
                  <rdf:li rdf:resource="https://identifiers.org/reactome.compound/379697"/>
                  <rdf:li rdf:resource="https://identifiers.org/sabiork/2280"/>
                  <rdf:li rdf:resource="https://identifiers.org/sabiork/67"/>
                  <rdf:li rdf:resource="https://identifiers.org/seed.compound/cpd00035"/>
                  <rdf:li rdf:resource="https://identifiers.org/seed.compound/cpd01003"/>
                </rdf:Bag>
              </bqbiol:is>
            </rdf:Description>
          </rdf:RDF>
        </annotation>
      </species>
      <species metaid="meta_M_pydx5p_c" sboTerm="SBO:0000247" id="M_pydx5p_c" name="Pyridoxal 5&apos;-phosphate" compartment="c" hasOnlySubstanceUnits="false" boundaryCondition="false" constant="false" fbc:charge="-2" fbc:chemicalFormula="C8H8NO6P">
        <annotation>
          <rdf:RDF xmlns:rdf="http://www.w3.org/1999/02/22-rdf-syntax-ns#" xmlns:dcterms="http://purl.org/dc/terms/" xmlns:vCard="http://www.w3.org/2001/vcard-rdf/3.0#" xmlns:vCard4="http://www.w3.org/2006/vcard/ns#" xmlns:bqbiol="http://biomodels.net/biology-qualifiers/" xmlns:bqmodel="http://biomodels.net/model-qualifiers/">
            <rdf:Description rdf:about="#meta_M_pydx5p_c">
              <bqbiol:is>
                <rdf:Bag>
                  <rdf:li rdf:resource="https://identifiers.org/bigg.metabolite/pydx5p"/>
                  <rdf:li rdf:resource="https://identifiers.org/biocyc/META:PYRIDOXAL_PHOSPHATE"/>
                  <rdf:li rdf:resource="https://identifiers.org/chebi/CHEBI:8668"/>
                  <rdf:li rdf:resource="https://identifiers.org/chebi/CHEBI:597326"/>
                  <rdf:li rdf:resource="https://identifiers.org/chebi/CHEBI:45145"/>
                  <rdf:li rdf:resource="https://identifiers.org/chebi/CHEBI:18405"/>
                  <rdf:li rdf:resource="https://identifiers.org/chebi/CHEBI:14977"/>
                  <rdf:li rdf:resource="https://identifiers.org/chebi/CHEBI:26424"/>
                  <rdf:li rdf:resource="https://identifiers.org/chebi/CHEBI:234571"/>
                  <rdf:li rdf:resource="https://identifiers.org/chebi/CHEBI:358848"/>
                  <rdf:li rdf:resource="https://identifiers.org/hmdb/HMDB01491"/>
                  <rdf:li rdf:resource="https://identifiers.org/inchi_key/NGVDGCNFYWLIFO-UHFFFAOYSA-L"/>
                  <rdf:li rdf:resource="https://identifiers.org/kegg.compound/C00018"/>
                  <rdf:li rdf:resource="https://identifiers.org/metanetx.chemical/MNXM161"/>
                  <rdf:li rdf:resource="https://identifiers.org/reactome.compound/29390"/>
                  <rdf:li rdf:resource="https://identifiers.org/sabiork/1271"/>
                  <rdf:li rdf:resource="https://identifiers.org/seed.compound/cpd00016"/>
                </rdf:Bag>
              </bqbiol:is>
            </rdf:Description>
          </rdf:RDF>
        </annotation>
      </species>
      <species metaid="meta_M_pyam5p_c" sboTerm="SBO:0000247" id="M_pyam5p_c" name="Pyridoxamine 5&apos;-phosphate" compartment="c" hasOnlySubstanceUnits="false" boundaryCondition="false" constant="false" fbc:charge="-1" fbc:chemicalFormula="C8H12N2O5P">
        <annotation>
          <rdf:RDF xmlns:rdf="http://www.w3.org/1999/02/22-rdf-syntax-ns#" xmlns:dcterms="http://purl.org/dc/terms/" xmlns:vCard="http://www.w3.org/2001/vcard-rdf/3.0#" xmlns:vCard4="http://www.w3.org/2006/vcard/ns#" xmlns:bqbiol="http://biomodels.net/biology-qualifiers/" xmlns:bqmodel="http://biomodels.net/model-qualifiers/">
            <rdf:Description rdf:about="#meta_M_pyam5p_c">
              <bqbiol:is>
                <rdf:Bag>
                  <rdf:li rdf:resource="https://identifiers.org/bigg.metabolite/pyam5p"/>
                  <rdf:li rdf:resource="https://identifiers.org/biocyc/META:PYRIDOXAMINE-5P"/>
                  <rdf:li rdf:resource="https://identifiers.org/chebi/CHEBI:14980"/>
                  <rdf:li rdf:resource="https://identifiers.org/chebi/CHEBI:18335"/>
                  <rdf:li rdf:resource="https://identifiers.org/chebi/CHEBI:14979"/>
                  <rdf:li rdf:resource="https://identifiers.org/chebi/CHEBI:45037"/>
                  <rdf:li rdf:resource="https://identifiers.org/chebi/CHEBI:58451"/>
                  <rdf:li rdf:resource="https://identifiers.org/chebi/CHEBI:26427"/>
                  <rdf:li rdf:resource="https://identifiers.org/chebi/CHEBI:8670"/>
                  <rdf:li rdf:resource="https://identifiers.org/hmdb/HMDB01555"/>
                  <rdf:li rdf:resource="https://identifiers.org/inchi_key/ZMJGSOSNSPKHNH-UHFFFAOYSA-M"/>
                  <rdf:li rdf:resource="https://identifiers.org/kegg.compound/C00647"/>
                  <rdf:li rdf:resource="https://identifiers.org/metanetx.chemical/MNXM366"/>
                  <rdf:li rdf:resource="https://identifiers.org/reactome.compound/965146"/>
                  <rdf:li rdf:resource="https://identifiers.org/sabiork/1685"/>
                  <rdf:li rdf:resource="https://identifiers.org/seed.compound/cpd00493"/>
                </rdf:Bag>
              </bqbiol:is>
            </rdf:Description>
          </rdf:RDF>
        </annotation>
      </species>
      <species metaid="meta_M_pyr_c" sboTerm="SBO:0000247" id="M_pyr_c" name="Pyruvate" compartment="c" hasOnlySubstanceUnits="false" boundaryCondition="false" constant="false" fbc:charge="-1" fbc:chemicalFormula="C3H3O3">
        <annotation>
          <rdf:RDF xmlns:rdf="http://www.w3.org/1999/02/22-rdf-syntax-ns#" xmlns:dcterms="http://purl.org/dc/terms/" xmlns:vCard="http://www.w3.org/2001/vcard-rdf/3.0#" xmlns:vCard4="http://www.w3.org/2006/vcard/ns#" xmlns:bqbiol="http://biomodels.net/biology-qualifiers/" xmlns:bqmodel="http://biomodels.net/model-qualifiers/">
            <rdf:Description rdf:about="#meta_M_pyr_c">
              <bqbiol:is>
                <rdf:Bag>
                  <rdf:li rdf:resource="https://identifiers.org/bigg.metabolite/pyr"/>
                  <rdf:li rdf:resource="https://identifiers.org/biocyc/META:PYRUVATE"/>
                  <rdf:li rdf:resource="https://identifiers.org/chebi/CHEBI:26462"/>
                  <rdf:li rdf:resource="https://identifiers.org/chebi/CHEBI:26466"/>
                  <rdf:li rdf:resource="https://identifiers.org/chebi/CHEBI:8685"/>
                  <rdf:li rdf:resource="https://identifiers.org/chebi/CHEBI:32816"/>
                  <rdf:li rdf:resource="https://identifiers.org/chebi/CHEBI:45253"/>
                  <rdf:li rdf:resource="https://identifiers.org/chebi/CHEBI:14987"/>
                  <rdf:li rdf:resource="https://identifiers.org/chebi/CHEBI:15361"/>
                  <rdf:li rdf:resource="https://identifiers.org/envipath/650babc9-9d68-4b73-9332-11972ca26f7b/compound/ccc99777-54dc-42d4-a97e-009b780d3905"/>
                  <rdf:li rdf:resource="https://identifiers.org/envipath/32de3cf4-e3e6-4168-956e-32fa5ddb0ce1/compound/dc01020e-8c7e-4087-9f56-cf8c962b7437"/>
                  <rdf:li rdf:resource="https://identifiers.org/hmdb/HMDB00243"/>
                  <rdf:li rdf:resource="https://identifiers.org/inchi_key/LCTONWCANYUPML-UHFFFAOYSA-M"/>
                  <rdf:li rdf:resource="https://identifiers.org/kegg.compound/C00022"/>
                  <rdf:li rdf:resource="https://identifiers.org/lipidmaps/LMFA01060077"/>
                  <rdf:li rdf:resource="https://identifiers.org/metanetx.chemical/MNXM23"/>
                  <rdf:li rdf:resource="https://identifiers.org/reactome.compound/1130930"/>
                  <rdf:li rdf:resource="https://identifiers.org/reactome.compound/5357717"/>
                  <rdf:li rdf:resource="https://identifiers.org/reactome.compound/113557"/>
                  <rdf:li rdf:resource="https://identifiers.org/reactome.compound/29398"/>
                  <rdf:li rdf:resource="https://identifiers.org/reactome.compound/389680"/>
                  <rdf:li rdf:resource="https://identifiers.org/sabiork/33"/>
                  <rdf:li rdf:resource="https://identifiers.org/seed.compound/cpd00020"/>
                </rdf:Bag>
              </bqbiol:is>
            </rdf:Description>
          </rdf:RDF>
        </annotation>
      </species>
      <species metaid="meta_M_duri_c" sboTerm="SBO:0000247" id="M_duri_c" name="Deoxyuridine" compartment="c" hasOnlySubstanceUnits="false" boundaryCondition="false" constant="false" fbc:charge="0" fbc:chemicalFormula="C9H12N2O5">
        <annotation>
          <rdf:RDF xmlns:rdf="http://www.w3.org/1999/02/22-rdf-syntax-ns#" xmlns:dcterms="http://purl.org/dc/terms/" xmlns:vCard="http://www.w3.org/2001/vcard-rdf/3.0#" xmlns:vCard4="http://www.w3.org/2006/vcard/ns#" xmlns:bqbiol="http://biomodels.net/biology-qualifiers/" xmlns:bqmodel="http://biomodels.net/model-qualifiers/">
            <rdf:Description rdf:about="#meta_M_duri_c">
              <bqbiol:is>
                <rdf:Bag>
                  <rdf:li rdf:resource="https://identifiers.org/bigg.metabolite/duri"/>
                  <rdf:li rdf:resource="https://identifiers.org/biocyc/META:DEOXYURIDINE"/>
                  <rdf:li rdf:resource="https://identifiers.org/chebi/CHEBI:46293"/>
                  <rdf:li rdf:resource="https://identifiers.org/chebi/CHEBI:14123"/>
                  <rdf:li rdf:resource="https://identifiers.org/chebi/CHEBI:29113"/>
                  <rdf:li rdf:resource="https://identifiers.org/chebi/CHEBI:46289"/>
                  <rdf:li rdf:resource="https://identifiers.org/chebi/CHEBI:4434"/>
                  <rdf:li rdf:resource="https://identifiers.org/chebi/CHEBI:23640"/>
                  <rdf:li rdf:resource="https://identifiers.org/chebi/CHEBI:19261"/>
                  <rdf:li rdf:resource="https://identifiers.org/chebi/CHEBI:46165"/>
                  <rdf:li rdf:resource="https://identifiers.org/chebi/CHEBI:42178"/>
                  <rdf:li rdf:resource="https://identifiers.org/chebi/CHEBI:11398"/>
                  <rdf:li rdf:resource="https://identifiers.org/chebi/CHEBI:16450"/>
                  <rdf:li rdf:resource="https://identifiers.org/chebi/CHEBI:11572"/>
                  <rdf:li rdf:resource="https://identifiers.org/hmdb/HMDB00012"/>
                  <rdf:li rdf:resource="https://identifiers.org/inchi_key/MXHRCPNRJAMMIM-SHYZEUOFSA-N"/>
                  <rdf:li rdf:resource="https://identifiers.org/kegg.compound/C00526"/>
                  <rdf:li rdf:resource="https://identifiers.org/metanetx.chemical/MNXM492"/>
                  <rdf:li rdf:resource="https://identifiers.org/reactome.compound/500430"/>
                  <rdf:li rdf:resource="https://identifiers.org/sabiork/2074"/>
                  <rdf:li rdf:resource="https://identifiers.org/seed.compound/cpd00412"/>
                </rdf:Bag>
              </bqbiol:is>
            </rdf:Description>
          </rdf:RDF>
        </annotation>
      </species>
      <species metaid="meta_M_2dr1p_c" sboTerm="SBO:0000247" id="M_2dr1p_c" name="2-Deoxy-D-ribose 1-phosphate" compartment="c" hasOnlySubstanceUnits="false" boundaryCondition="false" constant="false" fbc:charge="-2" fbc:chemicalFormula="C5H9O7P">
        <annotation>
          <rdf:RDF xmlns:rdf="http://www.w3.org/1999/02/22-rdf-syntax-ns#" xmlns:dcterms="http://purl.org/dc/terms/" xmlns:vCard="http://www.w3.org/2001/vcard-rdf/3.0#" xmlns:vCard4="http://www.w3.org/2006/vcard/ns#" xmlns:bqbiol="http://biomodels.net/biology-qualifiers/" xmlns:bqmodel="http://biomodels.net/model-qualifiers/">
            <rdf:Description rdf:about="#meta_M_2dr1p_c">
              <bqbiol:is>
                <rdf:Bag>
                  <rdf:li rdf:resource="https://identifiers.org/bigg.metabolite/2dr1p"/>
                  <rdf:li rdf:resource="https://identifiers.org/biocyc/META:DEOXY-D-RIBOSE-1-PHOSPHATE"/>
                  <rdf:li rdf:resource="https://identifiers.org/chebi/CHEBI:28542"/>
                  <rdf:li rdf:resource="https://identifiers.org/chebi/CHEBI:1081"/>
                  <rdf:li rdf:resource="https://identifiers.org/chebi/CHEBI:11563"/>
                  <rdf:li rdf:resource="https://identifiers.org/chebi/CHEBI:19558"/>
                  <rdf:li rdf:resource="https://identifiers.org/chebi/CHEBI:58576"/>
                  <rdf:li rdf:resource="https://identifiers.org/chebi/CHEBI:57259"/>
                  <rdf:li rdf:resource="https://identifiers.org/hmdb/HMDB01351"/>
                  <rdf:li rdf:resource="https://identifiers.org/inchi_key/KBDKAJNTYKVSEK-VPENINKCSA-L"/>
                  <rdf:li rdf:resource="https://identifiers.org/kegg.compound/C00672"/>
                  <rdf:li rdf:resource="https://identifiers.org/metanetx.chemical/MNXM789"/>
                  <rdf:li rdf:resource="https://identifiers.org/reactome.compound/112032"/>
                  <rdf:li rdf:resource="https://identifiers.org/sabiork/1345"/>
                  <rdf:li rdf:resource="https://identifiers.org/seed.compound/cpd00509"/>
                  <rdf:li rdf:resource="https://identifiers.org/seed.compound/cpd26845"/>
                </rdf:Bag>
              </bqbiol:is>
            </rdf:Description>
          </rdf:RDF>
        </annotation>
      </species>
      <species metaid="meta_M_acald_c" sboTerm="SBO:0000247" id="M_acald_c" name="Acetaldehyde" compartment="c" hasOnlySubstanceUnits="false" boundaryCondition="false" constant="false" fbc:charge="0" fbc:chemicalFormula="C2H4O">
        <annotation>
          <rdf:RDF xmlns:rdf="http://www.w3.org/1999/02/22-rdf-syntax-ns#" xmlns:dcterms="http://purl.org/dc/terms/" xmlns:vCard="http://www.w3.org/2001/vcard-rdf/3.0#" xmlns:vCard4="http://www.w3.org/2006/vcard/ns#" xmlns:bqbiol="http://biomodels.net/biology-qualifiers/" xmlns:bqmodel="http://biomodels.net/model-qualifiers/">
            <rdf:Description rdf:about="#meta_M_acald_c">
              <bqbiol:is>
                <rdf:Bag>
                  <rdf:li rdf:resource="https://identifiers.org/bigg.metabolite/acald"/>
                  <rdf:li rdf:resource="https://identifiers.org/biocyc/META:ACETALD"/>
                  <rdf:li rdf:resource="https://identifiers.org/chebi/CHEBI:40533"/>
                  <rdf:li rdf:resource="https://identifiers.org/chebi/CHEBI:13703"/>
                  <rdf:li rdf:resource="https://identifiers.org/chebi/CHEBI:2383"/>
                  <rdf:li rdf:resource="https://identifiers.org/chebi/CHEBI:22158"/>
                  <rdf:li rdf:resource="https://identifiers.org/chebi/CHEBI:15343"/>
                  <rdf:li rdf:resource="https://identifiers.org/envipath/4fd7f3e0-dd25-43ac-9453-dda3e52396e4/compound/9c8865b2-a99d-42e4-a042-c88504f04b51"/>
                  <rdf:li rdf:resource="https://identifiers.org/envipath/5882df9c-dae1-4d80-a40e-db4724271456/compound/47aa8e53-36ae-4be3-987c-c1cfab66af78"/>
                  <rdf:li rdf:resource="https://identifiers.org/envipath/650babc9-9d68-4b73-9332-11972ca26f7b/compound/ee2c714d-ff9d-4df8-b343-48c1ec76ef0e"/>
                  <rdf:li rdf:resource="https://identifiers.org/envipath/32de3cf4-e3e6-4168-956e-32fa5ddb0ce1/compound/78f3645f-408e-4001-9dda-a52ea62a15d4"/>
                  <rdf:li rdf:resource="https://identifiers.org/hmdb/HMDB00990"/>
                  <rdf:li rdf:resource="https://identifiers.org/inchi_key/IKHGUXGNUITLKF-UHFFFAOYSA-N"/>
                  <rdf:li rdf:resource="https://identifiers.org/kegg.compound/C00084"/>
                  <rdf:li rdf:resource="https://identifiers.org/metanetx.chemical/MNXM75"/>
                  <rdf:li rdf:resource="https://identifiers.org/reactome.compound/113532"/>
                  <rdf:li rdf:resource="https://identifiers.org/reactome.compound/29510"/>
                  <rdf:li rdf:resource="https://identifiers.org/reactome.compound/113681"/>
                  <rdf:li rdf:resource="https://identifiers.org/reactome.compound/113745"/>
                  <rdf:li rdf:resource="https://identifiers.org/sabiork/1292"/>
                  <rdf:li rdf:resource="https://identifiers.org/seed.compound/cpd00071"/>
                </rdf:Bag>
              </bqbiol:is>
            </rdf:Description>
          </rdf:RDF>
        </annotation>
      </species>
      <species metaid="meta_M_nad_c" sboTerm="SBO:0000247" id="M_nad_c" name="Nicotinamide adenine dinucleotide" compartment="c" hasOnlySubstanceUnits="false" boundaryCondition="false" constant="false" fbc:charge="-1" fbc:chemicalFormula="C21H26N7O14P2">
        <annotation>
          <rdf:RDF xmlns:rdf="http://www.w3.org/1999/02/22-rdf-syntax-ns#" xmlns:dcterms="http://purl.org/dc/terms/" xmlns:vCard="http://www.w3.org/2001/vcard-rdf/3.0#" xmlns:vCard4="http://www.w3.org/2006/vcard/ns#" xmlns:bqbiol="http://biomodels.net/biology-qualifiers/" xmlns:bqmodel="http://biomodels.net/model-qualifiers/">
            <rdf:Description rdf:about="#meta_M_nad_c">
              <bqbiol:is>
                <rdf:Bag>
                  <rdf:li rdf:resource="https://identifiers.org/bigg.metabolite/nad"/>
                  <rdf:li rdf:resource="https://identifiers.org/biocyc/META:NAD"/>
                  <rdf:li rdf:resource="https://identifiers.org/chebi/CHEBI:7422"/>
                  <rdf:li rdf:resource="https://identifiers.org/chebi/CHEBI:44215"/>
                  <rdf:li rdf:resource="https://identifiers.org/chebi/CHEBI:13394"/>
                  <rdf:li rdf:resource="https://identifiers.org/chebi/CHEBI:21901"/>
                  <rdf:li rdf:resource="https://identifiers.org/chebi/CHEBI:57540"/>
                  <rdf:li rdf:resource="https://identifiers.org/chebi/CHEBI:15846"/>
                  <rdf:li rdf:resource="https://identifiers.org/chebi/CHEBI:44281"/>
                  <rdf:li rdf:resource="https://identifiers.org/chebi/CHEBI:44214"/>
                  <rdf:li rdf:resource="https://identifiers.org/chebi/CHEBI:13393"/>
                  <rdf:li rdf:resource="https://identifiers.org/chebi/CHEBI:29867"/>
                  <rdf:li rdf:resource="https://identifiers.org/hmdb/HMDB00902"/>
                  <rdf:li rdf:resource="https://identifiers.org/inchi_key/BAWFJGJZGIEFAR-NNYOXOHSSA-M"/>
                  <rdf:li rdf:resource="https://identifiers.org/kegg.compound/C00003"/>
                  <rdf:li rdf:resource="https://identifiers.org/kegg.drug/D00002"/>
                  <rdf:li rdf:resource="https://identifiers.org/metanetx.chemical/MNXM8"/>
                  <rdf:li rdf:resource="https://identifiers.org/reactome.compound/352330"/>
                  <rdf:li rdf:resource="https://identifiers.org/reactome.compound/192307"/>
                  <rdf:li rdf:resource="https://identifiers.org/reactome.compound/194653"/>
                  <rdf:li rdf:resource="https://identifiers.org/reactome.compound/113526"/>
                  <rdf:li rdf:resource="https://identifiers.org/reactome.compound/29360"/>
                  <rdf:li rdf:resource="https://identifiers.org/sabiork/37"/>
                  <rdf:li rdf:resource="https://identifiers.org/seed.compound/cpd00003"/>
                </rdf:Bag>
              </bqbiol:is>
            </rdf:Description>
          </rdf:RDF>
        </annotation>
      </species>
      <species metaid="meta_M_nadh_c" sboTerm="SBO:0000247" id="M_nadh_c" name="Nicotinamide adenine dinucleotide - reduced" compartment="c" hasOnlySubstanceUnits="false" boundaryCondition="false" constant="false" fbc:charge="-2" fbc:chemicalFormula="C21H27N7O14P2">
        <annotation>
          <rdf:RDF xmlns:rdf="http://www.w3.org/1999/02/22-rdf-syntax-ns#" xmlns:dcterms="http://purl.org/dc/terms/" xmlns:vCard="http://www.w3.org/2001/vcard-rdf/3.0#" xmlns:vCard4="http://www.w3.org/2006/vcard/ns#" xmlns:bqbiol="http://biomodels.net/biology-qualifiers/" xmlns:bqmodel="http://biomodels.net/model-qualifiers/">
            <rdf:Description rdf:about="#meta_M_nadh_c">
              <bqbiol:is>
                <rdf:Bag>
                  <rdf:li rdf:resource="https://identifiers.org/bigg.metabolite/nadh"/>
                  <rdf:li rdf:resource="https://identifiers.org/biocyc/META:NADH"/>
                  <rdf:li rdf:resource="https://identifiers.org/chebi/CHEBI:13395"/>
                  <rdf:li rdf:resource="https://identifiers.org/chebi/CHEBI:21902"/>
                  <rdf:li rdf:resource="https://identifiers.org/chebi/CHEBI:7423"/>
                  <rdf:li rdf:resource="https://identifiers.org/chebi/CHEBI:44216"/>
                  <rdf:li rdf:resource="https://identifiers.org/chebi/CHEBI:57945"/>
                  <rdf:li rdf:resource="https://identifiers.org/chebi/CHEBI:16908"/>
                  <rdf:li rdf:resource="https://identifiers.org/chebi/CHEBI:13396"/>
                  <rdf:li rdf:resource="https://identifiers.org/hmdb/HMDB01487"/>
                  <rdf:li rdf:resource="https://identifiers.org/inchi_key/BOPGDPNILDQYTO-NNYOXOHSSA-L"/>
                  <rdf:li rdf:resource="https://identifiers.org/kegg.compound/C00004"/>
                  <rdf:li rdf:resource="https://identifiers.org/metanetx.chemical/MNXM10"/>
                  <rdf:li rdf:resource="https://identifiers.org/reactome.compound/192305"/>
                  <rdf:li rdf:resource="https://identifiers.org/reactome.compound/73473"/>
                  <rdf:li rdf:resource="https://identifiers.org/reactome.compound/29362"/>
                  <rdf:li rdf:resource="https://identifiers.org/reactome.compound/194697"/>
                  <rdf:li rdf:resource="https://identifiers.org/sabiork/38"/>
                  <rdf:li rdf:resource="https://identifiers.org/seed.compound/cpd00004"/>
                </rdf:Bag>
              </bqbiol:is>
            </rdf:Description>
          </rdf:RDF>
        </annotation>
      </species>
      <species metaid="meta_M_ptrc_c" sboTerm="SBO:0000247" id="M_ptrc_c" name="Putrescine" compartment="c" hasOnlySubstanceUnits="false" boundaryCondition="false" constant="false" fbc:charge="2" fbc:chemicalFormula="C4H14N2">
        <annotation>
          <rdf:RDF xmlns:rdf="http://www.w3.org/1999/02/22-rdf-syntax-ns#" xmlns:dcterms="http://purl.org/dc/terms/" xmlns:vCard="http://www.w3.org/2001/vcard-rdf/3.0#" xmlns:vCard4="http://www.w3.org/2006/vcard/ns#" xmlns:bqbiol="http://biomodels.net/biology-qualifiers/" xmlns:bqmodel="http://biomodels.net/model-qualifiers/">
            <rdf:Description rdf:about="#meta_M_ptrc_c">
              <bqbiol:is>
                <rdf:Bag>
                  <rdf:li rdf:resource="https://identifiers.org/bigg.metabolite/ptrc"/>
                  <rdf:li rdf:resource="https://identifiers.org/biocyc/META:PUTRESCINE"/>
                  <rdf:li rdf:resource="https://identifiers.org/chebi/CHEBI:8650"/>
                  <rdf:li rdf:resource="https://identifiers.org/chebi/CHEBI:17148"/>
                  <rdf:li rdf:resource="https://identifiers.org/chebi/CHEBI:45092"/>
                  <rdf:li rdf:resource="https://identifiers.org/chebi/CHEBI:26405"/>
                  <rdf:li rdf:resource="https://identifiers.org/chebi/CHEBI:14972"/>
                  <rdf:li rdf:resource="https://identifiers.org/chebi/CHEBI:326268"/>
                  <rdf:li rdf:resource="https://identifiers.org/hmdb/HMDB01414"/>
                  <rdf:li rdf:resource="https://identifiers.org/hmdb/HMDB60243"/>
                  <rdf:li rdf:resource="https://identifiers.org/inchi_key/KIDHWZJUCRJVML-UHFFFAOYSA-P"/>
                  <rdf:li rdf:resource="https://identifiers.org/kegg.compound/C00134"/>
                  <rdf:li rdf:resource="https://identifiers.org/metanetx.chemical/MNXM118"/>
                  <rdf:li rdf:resource="https://identifiers.org/reactome.compound/29610"/>
                  <rdf:li rdf:resource="https://identifiers.org/reactome.compound/141350"/>
                  <rdf:li rdf:resource="https://identifiers.org/sabiork/1941"/>
                  <rdf:li rdf:resource="https://identifiers.org/seed.compound/cpd00118"/>
                  <rdf:li rdf:resource="https://identifiers.org/seed.compound/cpd12215"/>
                </rdf:Bag>
              </bqbiol:is>
            </rdf:Description>
          </rdf:RDF>
        </annotation>
      </species>
      <species metaid="meta_M_4abutn_c" sboTerm="SBO:0000247" id="M_4abutn_c" name="4-Aminobutanal" compartment="c" hasOnlySubstanceUnits="false" boundaryCondition="false" constant="false" fbc:charge="1" fbc:chemicalFormula="C4H10NO">
        <annotation>
          <rdf:RDF xmlns:rdf="http://www.w3.org/1999/02/22-rdf-syntax-ns#" xmlns:dcterms="http://purl.org/dc/terms/" xmlns:vCard="http://www.w3.org/2001/vcard-rdf/3.0#" xmlns:vCard4="http://www.w3.org/2006/vcard/ns#" xmlns:bqbiol="http://biomodels.net/biology-qualifiers/" xmlns:bqmodel="http://biomodels.net/model-qualifiers/">
            <rdf:Description rdf:about="#meta_M_4abutn_c">
              <bqbiol:is>
                <rdf:Bag>
                  <rdf:li rdf:resource="https://identifiers.org/bigg.metabolite/4abutn"/>
                  <rdf:li rdf:resource="https://identifiers.org/biocyc/META:4-AMINO-BUTYRALDEHYDE"/>
                  <rdf:li rdf:resource="https://identifiers.org/chebi/CHEBI:11960"/>
                  <rdf:li rdf:resource="https://identifiers.org/chebi/CHEBI:20316"/>
                  <rdf:li rdf:resource="https://identifiers.org/chebi/CHEBI:58264"/>
                  <rdf:li rdf:resource="https://identifiers.org/chebi/CHEBI:17769"/>
                  <rdf:li rdf:resource="https://identifiers.org/chebi/CHEBI:1785"/>
                  <rdf:li rdf:resource="https://identifiers.org/hmdb/HMDB60247"/>
                  <rdf:li rdf:resource="https://identifiers.org/hmdb/HMDB01080"/>
                  <rdf:li rdf:resource="https://identifiers.org/inchi_key/DZQLQEYLEYWJIB-UHFFFAOYSA-O"/>
                  <rdf:li rdf:resource="https://identifiers.org/kegg.compound/C00555"/>
                  <rdf:li rdf:resource="https://identifiers.org/metanetx.chemical/MNXM422"/>
                  <rdf:li rdf:resource="https://identifiers.org/sabiork/2092"/>
                  <rdf:li rdf:resource="https://identifiers.org/seed.compound/cpd00434"/>
                  <rdf:li rdf:resource="https://identifiers.org/seed.compound/cpd12219"/>
                </rdf:Bag>
              </bqbiol:is>
            </rdf:Description>
          </rdf:RDF>
        </annotation>
      </species>
      <species metaid="meta_M_glu__L_c" sboTerm="SBO:0000247" id="M_glu__L_c" name="L-Glutamate" compartment="c" hasOnlySubstanceUnits="false" boundaryCondition="false" constant="false" fbc:charge="-1" fbc:chemicalFormula="C5H8NO4">
        <annotation>
          <rdf:RDF xmlns:rdf="http://www.w3.org/1999/02/22-rdf-syntax-ns#" xmlns:dcterms="http://purl.org/dc/terms/" xmlns:vCard="http://www.w3.org/2001/vcard-rdf/3.0#" xmlns:vCard4="http://www.w3.org/2006/vcard/ns#" xmlns:bqbiol="http://biomodels.net/biology-qualifiers/" xmlns:bqmodel="http://biomodels.net/model-qualifiers/">
            <rdf:Description rdf:about="#meta_M_glu__L_c">
              <bqbiol:is>
                <rdf:Bag>
                  <rdf:li rdf:resource="https://identifiers.org/bigg.metabolite/glu__L"/>
                  <rdf:li rdf:resource="https://identifiers.org/biocyc/META:Glutamates"/>
                  <rdf:li rdf:resource="https://identifiers.org/biocyc/META:GLT"/>
                  <rdf:li rdf:resource="https://identifiers.org/chebi/CHEBI:76051"/>
                  <rdf:li rdf:resource="https://identifiers.org/chebi/CHEBI:21301"/>
                  <rdf:li rdf:resource="https://identifiers.org/chebi/CHEBI:29985"/>
                  <rdf:li rdf:resource="https://identifiers.org/chebi/CHEBI:42825"/>
                  <rdf:li rdf:resource="https://identifiers.org/chebi/CHEBI:29987"/>
                  <rdf:li rdf:resource="https://identifiers.org/chebi/CHEBI:18237"/>
                  <rdf:li rdf:resource="https://identifiers.org/chebi/CHEBI:24314"/>
                  <rdf:li rdf:resource="https://identifiers.org/chebi/CHEBI:16015"/>
                  <rdf:li rdf:resource="https://identifiers.org/chebi/CHEBI:13107"/>
                  <rdf:li rdf:resource="https://identifiers.org/chebi/CHEBI:5431"/>
                  <rdf:li rdf:resource="https://identifiers.org/chebi/CHEBI:21304"/>
                  <rdf:li rdf:resource="https://identifiers.org/chebi/CHEBI:6224"/>
                  <rdf:li rdf:resource="https://identifiers.org/chebi/CHEBI:14321"/>
                  <rdf:li rdf:resource="https://identifiers.org/chebi/CHEBI:29988"/>
                  <rdf:li rdf:resource="https://identifiers.org/hmdb/HMDB00148"/>
                  <rdf:li rdf:resource="https://identifiers.org/hmdb/HMDB60475"/>
                  <rdf:li rdf:resource="https://identifiers.org/inchi_key/WHUUTDBJXJRKMK-VKHMYHEASA-M"/>
                  <rdf:li rdf:resource="https://identifiers.org/kegg.compound/C00025"/>
                  <rdf:li rdf:resource="https://identifiers.org/kegg.compound/C00302"/>
                  <rdf:li rdf:resource="https://identifiers.org/kegg.drug/D00007"/>
                  <rdf:li rdf:resource="https://identifiers.org/kegg.drug/D04341"/>
                  <rdf:li rdf:resource="https://identifiers.org/metanetx.chemical/MNXM89557"/>
                  <rdf:li rdf:resource="https://identifiers.org/reactome.compound/428614"/>
                  <rdf:li rdf:resource="https://identifiers.org/reactome.compound/29404"/>
                  <rdf:li rdf:resource="https://identifiers.org/reactome.compound/113552"/>
                  <rdf:li rdf:resource="https://identifiers.org/reactome.compound/210382"/>
                  <rdf:li rdf:resource="https://identifiers.org/sabiork/73"/>
                  <rdf:li rdf:resource="https://identifiers.org/sabiork/2010"/>
                  <rdf:li rdf:resource="https://identifiers.org/seed.compound/cpd27177"/>
                  <rdf:li rdf:resource="https://identifiers.org/seed.compound/cpd00023"/>
                  <rdf:li rdf:resource="https://identifiers.org/seed.compound/cpd19002"/>
                </rdf:Bag>
              </bqbiol:is>
            </rdf:Description>
          </rdf:RDF>
        </annotation>
      </species>
      <species metaid="meta_M_ac_c" sboTerm="SBO:0000247" id="M_ac_c" name="Acetate" compartment="c" hasOnlySubstanceUnits="false" boundaryCondition="false" constant="false" fbc:charge="-1" fbc:chemicalFormula="C2H3O2">
        <annotation>
          <rdf:RDF xmlns:rdf="http://www.w3.org/1999/02/22-rdf-syntax-ns#" xmlns:dcterms="http://purl.org/dc/terms/" xmlns:vCard="http://www.w3.org/2001/vcard-rdf/3.0#" xmlns:vCard4="http://www.w3.org/2006/vcard/ns#" xmlns:bqbiol="http://biomodels.net/biology-qualifiers/" xmlns:bqmodel="http://biomodels.net/model-qualifiers/">
            <rdf:Description rdf:about="#meta_M_ac_c">
              <bqbiol:is>
                <rdf:Bag>
                  <rdf:li rdf:resource="https://identifiers.org/bigg.metabolite/ac"/>
                  <rdf:li rdf:resource="https://identifiers.org/biocyc/META:ACET"/>
                  <rdf:li rdf:resource="https://identifiers.org/chebi/CHEBI:13704"/>
                  <rdf:li rdf:resource="https://identifiers.org/chebi/CHEBI:22165"/>
                  <rdf:li rdf:resource="https://identifiers.org/chebi/CHEBI:22169"/>
                  <rdf:li rdf:resource="https://identifiers.org/chebi/CHEBI:40480"/>
                  <rdf:li rdf:resource="https://identifiers.org/chebi/CHEBI:15366"/>
                  <rdf:li rdf:resource="https://identifiers.org/chebi/CHEBI:2387"/>
                  <rdf:li rdf:resource="https://identifiers.org/chebi/CHEBI:30089"/>
                  <rdf:li rdf:resource="https://identifiers.org/chebi/CHEBI:40486"/>
                  <rdf:li rdf:resource="https://identifiers.org/envipath/5882df9c-dae1-4d80-a40e-db4724271456/compound/9e26dcbe-4db9-46a0-8614-9f03545032d2"/>
                  <rdf:li rdf:resource="https://identifiers.org/envipath/5882df9c-dae1-4d80-a40e-db4724271456/compound/5e4989fc-13d3-45d4-ad57-3be380a9d3c0"/>
                  <rdf:li rdf:resource="https://identifiers.org/envipath/650babc9-9d68-4b73-9332-11972ca26f7b/compound/a8f0be58-24e8-441b-8d81-a516a0ead4b3"/>
                  <rdf:li rdf:resource="https://identifiers.org/envipath/4fd7f3e0-dd25-43ac-9453-dda3e52396e4/compound/d45256fe-61fa-4f5b-bb16-91a3d615e3d8"/>
                  <rdf:li rdf:resource="https://identifiers.org/envipath/32de3cf4-e3e6-4168-956e-32fa5ddb0ce1/compound/b545cabc-8c9e-4b20-8848-efa015b481ea"/>
                  <rdf:li rdf:resource="https://identifiers.org/envipath/650babc9-9d68-4b73-9332-11972ca26f7b/compound/3e2d750f-df31-4445-9255-163c627e9b4a"/>
                  <rdf:li rdf:resource="https://identifiers.org/hmdb/HMDB00042"/>
                  <rdf:li rdf:resource="https://identifiers.org/inchi_key/QTBSBXVTEAMEQO-UHFFFAOYSA-M"/>
                  <rdf:li rdf:resource="https://identifiers.org/kegg.compound/C00033"/>
                  <rdf:li rdf:resource="https://identifiers.org/kegg.drug/D00010"/>
                  <rdf:li rdf:resource="https://identifiers.org/lipidmaps/LMFA01010002"/>
                  <rdf:li rdf:resource="https://identifiers.org/metanetx.chemical/MNXM26"/>
                  <rdf:li rdf:resource="https://identifiers.org/reactome.compound/1524044"/>
                  <rdf:li rdf:resource="https://identifiers.org/reactome.compound/390305"/>
                  <rdf:li rdf:resource="https://identifiers.org/reactome.compound/113539"/>
                  <rdf:li rdf:resource="https://identifiers.org/reactome.compound/2022890"/>
                  <rdf:li rdf:resource="https://identifiers.org/reactome.compound/29416"/>
                  <rdf:li rdf:resource="https://identifiers.org/sabiork/1278"/>
                  <rdf:li rdf:resource="https://identifiers.org/seed.compound/cpd00029"/>
                  <rdf:li rdf:resource="https://identifiers.org/slm/000000449"/>
                </rdf:Bag>
              </bqbiol:is>
            </rdf:Description>
          </rdf:RDF>
        </annotation>
      </species>
      <species metaid="meta_M_amp_c" sboTerm="SBO:0000247" id="M_amp_c" name="AMP C10H12N5O7P" compartment="c" hasOnlySubstanceUnits="false" boundaryCondition="false" constant="false" fbc:charge="-2" fbc:chemicalFormula="C10H12N5O7P">
        <annotation>
          <rdf:RDF xmlns:rdf="http://www.w3.org/1999/02/22-rdf-syntax-ns#" xmlns:dcterms="http://purl.org/dc/terms/" xmlns:vCard="http://www.w3.org/2001/vcard-rdf/3.0#" xmlns:vCard4="http://www.w3.org/2006/vcard/ns#" xmlns:bqbiol="http://biomodels.net/biology-qualifiers/" xmlns:bqmodel="http://biomodels.net/model-qualifiers/">
            <rdf:Description rdf:about="#meta_M_amp_c">
              <bqbiol:is>
                <rdf:Bag>
                  <rdf:li rdf:resource="https://identifiers.org/bigg.metabolite/amp"/>
                  <rdf:li rdf:resource="https://identifiers.org/biocyc/META:AMP-GROUP"/>
                  <rdf:li rdf:resource="https://identifiers.org/biocyc/META:AMP"/>
                  <rdf:li rdf:resource="https://identifiers.org/chebi/CHEBI:13736"/>
                  <rdf:li rdf:resource="https://identifiers.org/chebi/CHEBI:2356"/>
                  <rdf:li rdf:resource="https://identifiers.org/chebi/CHEBI:13234"/>
                  <rdf:li rdf:resource="https://identifiers.org/chebi/CHEBI:22242"/>
                  <rdf:li rdf:resource="https://identifiers.org/chebi/CHEBI:40786"/>
                  <rdf:li rdf:resource="https://identifiers.org/chebi/CHEBI:16027"/>
                  <rdf:li rdf:resource="https://identifiers.org/chebi/CHEBI:40721"/>
                  <rdf:li rdf:resource="https://identifiers.org/chebi/CHEBI:40510"/>
                  <rdf:li rdf:resource="https://identifiers.org/chebi/CHEBI:456215"/>
                  <rdf:li rdf:resource="https://identifiers.org/chebi/CHEBI:13235"/>
                  <rdf:li rdf:resource="https://identifiers.org/chebi/CHEBI:22245"/>
                  <rdf:li rdf:resource="https://identifiers.org/chebi/CHEBI:40726"/>
                  <rdf:li rdf:resource="https://identifiers.org/chebi/CHEBI:47222"/>
                  <rdf:li rdf:resource="https://identifiers.org/chebi/CHEBI:13740"/>
                  <rdf:li rdf:resource="https://identifiers.org/chebi/CHEBI:40826"/>
                  <rdf:li rdf:resource="https://identifiers.org/chebi/CHEBI:12056"/>
                  <rdf:li rdf:resource="https://identifiers.org/hmdb/HMDB00045"/>
                  <rdf:li rdf:resource="https://identifiers.org/inchi_key/UDMBCSSLTHHNCD-KQYNXXCUSA-L"/>
                  <rdf:li rdf:resource="https://identifiers.org/kegg.compound/C00020"/>
                  <rdf:li rdf:resource="https://identifiers.org/kegg.drug/D02769"/>
                  <rdf:li rdf:resource="https://identifiers.org/metanetx.chemical/MNXM14"/>
                  <rdf:li rdf:resource="https://identifiers.org/reactome.compound/389620"/>
                  <rdf:li rdf:resource="https://identifiers.org/reactome.compound/159448"/>
                  <rdf:li rdf:resource="https://identifiers.org/reactome.compound/76577"/>
                  <rdf:li rdf:resource="https://identifiers.org/reactome.compound/109275"/>
                  <rdf:li rdf:resource="https://identifiers.org/reactome.compound/164121"/>
                  <rdf:li rdf:resource="https://identifiers.org/sabiork/1273"/>
                  <rdf:li rdf:resource="https://identifiers.org/seed.compound/cpd22272"/>
                  <rdf:li rdf:resource="https://identifiers.org/seed.compound/cpd00018"/>
                </rdf:Bag>
              </bqbiol:is>
            </rdf:Description>
          </rdf:RDF>
        </annotation>
      </species>
      <species metaid="meta_M_cys__L_c" sboTerm="SBO:0000247" id="M_cys__L_c" name="L-Cysteine" compartment="c" hasOnlySubstanceUnits="false" boundaryCondition="false" constant="false" fbc:charge="0" fbc:chemicalFormula="C3H7NO2S">
        <annotation>
          <rdf:RDF xmlns:rdf="http://www.w3.org/1999/02/22-rdf-syntax-ns#" xmlns:dcterms="http://purl.org/dc/terms/" xmlns:vCard="http://www.w3.org/2001/vcard-rdf/3.0#" xmlns:vCard4="http://www.w3.org/2006/vcard/ns#" xmlns:bqbiol="http://biomodels.net/biology-qualifiers/" xmlns:bqmodel="http://biomodels.net/model-qualifiers/">
            <rdf:Description rdf:about="#meta_M_cys__L_c">
              <bqbiol:is>
                <rdf:Bag>
                  <rdf:li rdf:resource="https://identifiers.org/bigg.metabolite/cys__L"/>
                  <rdf:li rdf:resource="https://identifiers.org/biocyc/META:CYS"/>
                  <rdf:li rdf:resource="https://identifiers.org/chebi/CHEBI:32457"/>
                  <rdf:li rdf:resource="https://identifiers.org/chebi/CHEBI:15356"/>
                  <rdf:li rdf:resource="https://identifiers.org/chebi/CHEBI:4050"/>
                  <rdf:li rdf:resource="https://identifiers.org/chebi/CHEBI:32456"/>
                  <rdf:li rdf:resource="https://identifiers.org/chebi/CHEBI:21261"/>
                  <rdf:li rdf:resource="https://identifiers.org/chebi/CHEBI:41811"/>
                  <rdf:li rdf:resource="https://identifiers.org/chebi/CHEBI:14061"/>
                  <rdf:li rdf:resource="https://identifiers.org/chebi/CHEBI:32443"/>
                  <rdf:li rdf:resource="https://identifiers.org/chebi/CHEBI:32458"/>
                  <rdf:li rdf:resource="https://identifiers.org/chebi/CHEBI:32442"/>
                  <rdf:li rdf:resource="https://identifiers.org/chebi/CHEBI:13095"/>
                  <rdf:li rdf:resource="https://identifiers.org/chebi/CHEBI:41768"/>
                  <rdf:li rdf:resource="https://identifiers.org/chebi/CHEBI:23508"/>
                  <rdf:li rdf:resource="https://identifiers.org/chebi/CHEBI:32445"/>
                  <rdf:li rdf:resource="https://identifiers.org/chebi/CHEBI:35235"/>
                  <rdf:li rdf:resource="https://identifiers.org/chebi/CHEBI:17561"/>
                  <rdf:li rdf:resource="https://identifiers.org/chebi/CHEBI:41700"/>
                  <rdf:li rdf:resource="https://identifiers.org/chebi/CHEBI:6207"/>
                  <rdf:li rdf:resource="https://identifiers.org/chebi/CHEBI:41781"/>
                  <rdf:li rdf:resource="https://identifiers.org/chebi/CHEBI:35237"/>
                  <rdf:li rdf:resource="https://identifiers.org/chebi/CHEBI:41227"/>
                  <rdf:li rdf:resource="https://identifiers.org/envipath/650babc9-9d68-4b73-9332-11972ca26f7b/compound/1271bedc-d0c8-4aa1-83dc-571304dd14a8"/>
                  <rdf:li rdf:resource="https://identifiers.org/envipath/650babc9-9d68-4b73-9332-11972ca26f7b/compound/02361658-c991-436f-ba62-fafbccfdae5e"/>
                  <rdf:li rdf:resource="https://identifiers.org/hmdb/HMDB00574"/>
                  <rdf:li rdf:resource="https://identifiers.org/inchi_key/XUJNEKJLAYXESH-REOHCLBHSA-N"/>
                  <rdf:li rdf:resource="https://identifiers.org/kegg.compound/C00736"/>
                  <rdf:li rdf:resource="https://identifiers.org/kegg.compound/C00097"/>
                  <rdf:li rdf:resource="https://identifiers.org/kegg.drug/D00026"/>
                  <rdf:li rdf:resource="https://identifiers.org/metanetx.chemical/MNXM55"/>
                  <rdf:li rdf:resource="https://identifiers.org/reactome.compound/352016"/>
                  <rdf:li rdf:resource="https://identifiers.org/reactome.compound/379721"/>
                  <rdf:li rdf:resource="https://identifiers.org/reactome.compound/111707"/>
                  <rdf:li rdf:resource="https://identifiers.org/reactome.compound/5668576"/>
                  <rdf:li rdf:resource="https://identifiers.org/sabiork/2142"/>
                  <rdf:li rdf:resource="https://identifiers.org/sabiork/78"/>
                  <rdf:li rdf:resource="https://identifiers.org/seed.compound/cpd00084"/>
                  <rdf:li rdf:resource="https://identifiers.org/seed.compound/cpd00547"/>
                </rdf:Bag>
              </bqbiol:is>
            </rdf:Description>
          </rdf:RDF>
        </annotation>
      </species>
      <species metaid="meta_M_h2s_c" sboTerm="SBO:0000247" id="M_h2s_c" name="Hydrogen sulfide" compartment="c" hasOnlySubstanceUnits="false" boundaryCondition="false" constant="false" fbc:charge="0" fbc:chemicalFormula="H2S">
        <annotation>
          <rdf:RDF xmlns:rdf="http://www.w3.org/1999/02/22-rdf-syntax-ns#" xmlns:dcterms="http://purl.org/dc/terms/" xmlns:vCard="http://www.w3.org/2001/vcard-rdf/3.0#" xmlns:vCard4="http://www.w3.org/2006/vcard/ns#" xmlns:bqbiol="http://biomodels.net/biology-qualifiers/" xmlns:bqmodel="http://biomodels.net/model-qualifiers/">
            <rdf:Description rdf:about="#meta_M_h2s_c">
              <bqbiol:is>
                <rdf:Bag>
                  <rdf:li rdf:resource="https://identifiers.org/bigg.metabolite/h2s"/>
                  <rdf:li rdf:resource="https://identifiers.org/biocyc/META:CPD-846"/>
                  <rdf:li rdf:resource="https://identifiers.org/biocyc/META:CPD-7046"/>
                  <rdf:li rdf:resource="https://identifiers.org/biocyc/META:HS"/>
                  <rdf:li rdf:resource="https://identifiers.org/chebi/CHEBI:14414"/>
                  <rdf:li rdf:resource="https://identifiers.org/chebi/CHEBI:43058"/>
                  <rdf:li rdf:resource="https://identifiers.org/chebi/CHEBI:5787"/>
                  <rdf:li rdf:resource="https://identifiers.org/chebi/CHEBI:13356"/>
                  <rdf:li rdf:resource="https://identifiers.org/chebi/CHEBI:30488"/>
                  <rdf:li rdf:resource="https://identifiers.org/chebi/CHEBI:24639"/>
                  <rdf:li rdf:resource="https://identifiers.org/chebi/CHEBI:29919"/>
                  <rdf:li rdf:resource="https://identifiers.org/chebi/CHEBI:16136"/>
                  <rdf:li rdf:resource="https://identifiers.org/chebi/CHEBI:15138"/>
                  <rdf:li rdf:resource="https://identifiers.org/chebi/CHEBI:45489"/>
                  <rdf:li rdf:resource="https://identifiers.org/envipath/32de3cf4-e3e6-4168-956e-32fa5ddb0ce1/compound/6fca0a43-b0f0-41dd-a454-c7880342d6be"/>
                  <rdf:li rdf:resource="https://identifiers.org/envipath/650babc9-9d68-4b73-9332-11972ca26f7b/compound/83aab241-d065-45ef-a799-98fdad5bcf04"/>
                  <rdf:li rdf:resource="https://identifiers.org/envipath/5882df9c-dae1-4d80-a40e-db4724271456/compound/0b237b94-a6df-4792-8866-246b2230eef0"/>
                  <rdf:li rdf:resource="https://identifiers.org/envipath/32de3cf4-e3e6-4168-956e-32fa5ddb0ce1/compound/6715c2d9-35cb-48df-aa0b-611368e2fb0a"/>
                  <rdf:li rdf:resource="https://identifiers.org/hmdb/HMDB00598"/>
                  <rdf:li rdf:resource="https://identifiers.org/hmdb/HMDB03276"/>
                  <rdf:li rdf:resource="https://identifiers.org/inchi_key/RWSOTUBLDIXVET-UHFFFAOYSA-M"/>
                  <rdf:li rdf:resource="https://identifiers.org/kegg.compound/C00283"/>
                  <rdf:li rdf:resource="https://identifiers.org/metanetx.chemical/MNXM89582"/>
                  <rdf:li rdf:resource="https://identifiers.org/reactome.compound/1663154"/>
                  <rdf:li rdf:resource="https://identifiers.org/reactome.compound/1614532"/>
                  <rdf:li rdf:resource="https://identifiers.org/reactome.compound/1655881"/>
                  <rdf:li rdf:resource="https://identifiers.org/sabiork/2007"/>
                  <rdf:li rdf:resource="https://identifiers.org/seed.compound/cpd24697"/>
                  <rdf:li rdf:resource="https://identifiers.org/seed.compound/cpd00239"/>
                </rdf:Bag>
              </bqbiol:is>
            </rdf:Description>
          </rdf:RDF>
        </annotation>
      </species>
      <species metaid="meta_M_nh4_c" sboTerm="SBO:0000247" id="M_nh4_c" name="Ammonium" compartment="c" hasOnlySubstanceUnits="false" boundaryCondition="false" constant="false" fbc:charge="1" fbc:chemicalFormula="H4N">
        <annotation>
          <rdf:RDF xmlns:rdf="http://www.w3.org/1999/02/22-rdf-syntax-ns#" xmlns:dcterms="http://purl.org/dc/terms/" xmlns:vCard="http://www.w3.org/2001/vcard-rdf/3.0#" xmlns:vCard4="http://www.w3.org/2006/vcard/ns#" xmlns:bqbiol="http://biomodels.net/biology-qualifiers/" xmlns:bqmodel="http://biomodels.net/model-qualifiers/">
            <rdf:Description rdf:about="#meta_M_nh4_c">
              <bqbiol:is>
                <rdf:Bag>
                  <rdf:li rdf:resource="https://identifiers.org/bigg.metabolite/nh4"/>
                  <rdf:li rdf:resource="https://identifiers.org/biocyc/META:AMMONIUM"/>
                  <rdf:li rdf:resource="https://identifiers.org/biocyc/META:AMMONIA"/>
                  <rdf:li rdf:resource="https://identifiers.org/chebi/CHEBI:44284"/>
                  <rdf:li rdf:resource="https://identifiers.org/chebi/CHEBI:135980"/>
                  <rdf:li rdf:resource="https://identifiers.org/chebi/CHEBI:22533"/>
                  <rdf:li rdf:resource="https://identifiers.org/chebi/CHEBI:13406"/>
                  <rdf:li rdf:resource="https://identifiers.org/chebi/CHEBI:29337"/>
                  <rdf:li rdf:resource="https://identifiers.org/chebi/CHEBI:29340"/>
                  <rdf:li rdf:resource="https://identifiers.org/chebi/CHEBI:13771"/>
                  <rdf:li rdf:resource="https://identifiers.org/chebi/CHEBI:16134"/>
                  <rdf:li rdf:resource="https://identifiers.org/chebi/CHEBI:28938"/>
                  <rdf:li rdf:resource="https://identifiers.org/chebi/CHEBI:22534"/>
                  <rdf:li rdf:resource="https://identifiers.org/chebi/CHEBI:13405"/>
                  <rdf:li rdf:resource="https://identifiers.org/chebi/CHEBI:49783"/>
                  <rdf:li rdf:resource="https://identifiers.org/chebi/CHEBI:7434"/>
                  <rdf:li rdf:resource="https://identifiers.org/chebi/CHEBI:7435"/>
                  <rdf:li rdf:resource="https://identifiers.org/chebi/CHEBI:44269"/>
                  <rdf:li rdf:resource="https://identifiers.org/chebi/CHEBI:44404"/>
                  <rdf:li rdf:resource="https://identifiers.org/chebi/CHEBI:13407"/>
                  <rdf:li rdf:resource="https://identifiers.org/envipath/650babc9-9d68-4b73-9332-11972ca26f7b/compound/96667bd9-aeae-4e8f-89d3-100d0396af05"/>
                  <rdf:li rdf:resource="https://identifiers.org/envipath/32de3cf4-e3e6-4168-956e-32fa5ddb0ce1/compound/41e4c903-407f-49f7-bf6b-0a94d39fa3a7"/>
                  <rdf:li rdf:resource="https://identifiers.org/envipath/5882df9c-dae1-4d80-a40e-db4724271456/compound/27a89bdf-42f7-478f-91d8-e39881581096"/>
                  <rdf:li rdf:resource="https://identifiers.org/hmdb/HMDB00051"/>
                  <rdf:li rdf:resource="https://identifiers.org/hmdb/HMDB41827"/>
                  <rdf:li rdf:resource="https://identifiers.org/inchi_key/QGZKDVFQNNGYKY-UHFFFAOYSA-O"/>
                  <rdf:li rdf:resource="https://identifiers.org/kegg.compound/C00014"/>
                  <rdf:li rdf:resource="https://identifiers.org/kegg.compound/C01342"/>
                  <rdf:li rdf:resource="https://identifiers.org/kegg.drug/D02916"/>
                  <rdf:li rdf:resource="https://identifiers.org/kegg.drug/D02915"/>
                  <rdf:li rdf:resource="https://identifiers.org/metanetx.chemical/MNXM15"/>
                  <rdf:li rdf:resource="https://identifiers.org/reactome.compound/5693978"/>
                  <rdf:li rdf:resource="https://identifiers.org/reactome.compound/1132163"/>
                  <rdf:li rdf:resource="https://identifiers.org/reactome.compound/29382"/>
                  <rdf:li rdf:resource="https://identifiers.org/reactome.compound/76230"/>
                  <rdf:li rdf:resource="https://identifiers.org/reactome.compound/140912"/>
                  <rdf:li rdf:resource="https://identifiers.org/reactome.compound/389843"/>
                  <rdf:li rdf:resource="https://identifiers.org/reactome.compound/2022135"/>
                  <rdf:li rdf:resource="https://identifiers.org/reactome.compound/31633"/>
                  <rdf:li rdf:resource="https://identifiers.org/reactome.compound/113561"/>
                  <rdf:li rdf:resource="https://identifiers.org/sabiork/1268"/>
                  <rdf:li rdf:resource="https://identifiers.org/sabiork/43"/>
                  <rdf:li rdf:resource="https://identifiers.org/seed.compound/cpd19013"/>
                  <rdf:li rdf:resource="https://identifiers.org/seed.compound/cpd00013"/>
                </rdf:Bag>
              </bqbiol:is>
            </rdf:Description>
          </rdf:RDF>
        </annotation>
      </species>
      <species metaid="meta_M_man6p_c" sboTerm="SBO:0000247" id="M_man6p_c" name="D-Mannose 6-phosphate" compartment="c" hasOnlySubstanceUnits="false" boundaryCondition="false" constant="false" fbc:charge="-2" fbc:chemicalFormula="C6H11O9P">
        <annotation>
          <rdf:RDF xmlns:rdf="http://www.w3.org/1999/02/22-rdf-syntax-ns#" xmlns:dcterms="http://purl.org/dc/terms/" xmlns:vCard="http://www.w3.org/2001/vcard-rdf/3.0#" xmlns:vCard4="http://www.w3.org/2006/vcard/ns#" xmlns:bqbiol="http://biomodels.net/biology-qualifiers/" xmlns:bqmodel="http://biomodels.net/model-qualifiers/">
            <rdf:Description rdf:about="#meta_M_man6p_c">
              <bqbiol:is>
                <rdf:Bag>
                  <rdf:li rdf:resource="https://identifiers.org/bigg.metabolite/man6p"/>
                  <rdf:li rdf:resource="https://identifiers.org/biocyc/META:Mannose-6-phosphate"/>
                  <rdf:li rdf:resource="https://identifiers.org/biocyc/META:CPD-15980"/>
                  <rdf:li rdf:resource="https://identifiers.org/biocyc/META:CPD-15979"/>
                  <rdf:li rdf:resource="https://identifiers.org/chebi/CHEBI:58735"/>
                  <rdf:li rdf:resource="https://identifiers.org/chebi/CHEBI:48042"/>
                  <rdf:li rdf:resource="https://identifiers.org/chebi/CHEBI:48066"/>
                  <rdf:li rdf:resource="https://identifiers.org/chebi/CHEBI:4211"/>
                  <rdf:li rdf:resource="https://identifiers.org/chebi/CHEBI:13000"/>
                  <rdf:li rdf:resource="https://identifiers.org/chebi/CHEBI:17369"/>
                  <rdf:li rdf:resource="https://identifiers.org/inchi_key/NBSCHQHZLSJFNQ-QTVWNMPRSA-L"/>
                  <rdf:li rdf:resource="https://identifiers.org/kegg.compound/C00275"/>
                  <rdf:li rdf:resource="https://identifiers.org/metanetx.chemical/MNXM427"/>
                  <rdf:li rdf:resource="https://identifiers.org/reactome.compound/532562"/>
                  <rdf:li rdf:resource="https://identifiers.org/sabiork/1323"/>
                  <rdf:li rdf:resource="https://identifiers.org/sabiork/24709"/>
                  <rdf:li rdf:resource="https://identifiers.org/seed.compound/cpd00235"/>
                </rdf:Bag>
              </bqbiol:is>
            </rdf:Description>
          </rdf:RDF>
        </annotation>
      </species>
      <species metaid="meta_M_f6p_c" sboTerm="SBO:0000247" id="M_f6p_c" name="D-Fructose 6-phosphate" compartment="c" hasOnlySubstanceUnits="false" boundaryCondition="false" constant="false" fbc:charge="-2" fbc:chemicalFormula="C6H11O9P">
        <annotation>
          <rdf:RDF xmlns:rdf="http://www.w3.org/1999/02/22-rdf-syntax-ns#" xmlns:dcterms="http://purl.org/dc/terms/" xmlns:vCard="http://www.w3.org/2001/vcard-rdf/3.0#" xmlns:vCard4="http://www.w3.org/2006/vcard/ns#" xmlns:bqbiol="http://biomodels.net/biology-qualifiers/" xmlns:bqmodel="http://biomodels.net/model-qualifiers/">
            <rdf:Description rdf:about="#meta_M_f6p_c">
              <bqbiol:is>
                <rdf:Bag>
                  <rdf:li rdf:resource="https://identifiers.org/bigg.metabolite/f6p"/>
                  <rdf:li rdf:resource="https://identifiers.org/biocyc/META:FRUCTOSE-6P"/>
                  <rdf:li rdf:resource="https://identifiers.org/chebi/CHEBI:16084"/>
                  <rdf:li rdf:resource="https://identifiers.org/chebi/CHEBI:12352"/>
                  <rdf:li rdf:resource="https://identifiers.org/chebi/CHEBI:57634"/>
                  <rdf:li rdf:resource="https://identifiers.org/chebi/CHEBI:22768"/>
                  <rdf:li rdf:resource="https://identifiers.org/chebi/CHEBI:10375"/>
                  <rdf:li rdf:resource="https://identifiers.org/chebi/CHEBI:42378"/>
                  <rdf:li rdf:resource="https://identifiers.org/hmdb/HMDB03971"/>
                  <rdf:li rdf:resource="https://identifiers.org/inchi_key/BGWGXPAPYGQALX-ARQDHWQXSA-L"/>
                  <rdf:li rdf:resource="https://identifiers.org/kegg.compound/C05345"/>
                  <rdf:li rdf:resource="https://identifiers.org/metanetx.chemical/MNXM89621"/>
                  <rdf:li rdf:resource="https://identifiers.org/sabiork/25"/>
                  <rdf:li rdf:resource="https://identifiers.org/seed.compound/cpd19035"/>
                </rdf:Bag>
              </bqbiol:is>
            </rdf:Description>
          </rdf:RDF>
        </annotation>
      </species>
      <species metaid="meta_M_5apru_c" sboTerm="SBO:0000247" id="M_5apru_c" name="5-Amino-6-(5&apos;-phosphoribosylamino)uracil" compartment="c" hasOnlySubstanceUnits="false" boundaryCondition="false" constant="false" fbc:charge="-2" fbc:chemicalFormula="C9H13N4O9P">
        <annotation>
          <rdf:RDF xmlns:rdf="http://www.w3.org/1999/02/22-rdf-syntax-ns#" xmlns:dcterms="http://purl.org/dc/terms/" xmlns:vCard="http://www.w3.org/2001/vcard-rdf/3.0#" xmlns:vCard4="http://www.w3.org/2006/vcard/ns#" xmlns:bqbiol="http://biomodels.net/biology-qualifiers/" xmlns:bqmodel="http://biomodels.net/model-qualifiers/">
            <rdf:Description rdf:about="#meta_M_5apru_c">
              <bqbiol:is>
                <rdf:Bag>
                  <rdf:li rdf:resource="https://identifiers.org/bigg.metabolite/5apru"/>
                  <rdf:li rdf:resource="https://identifiers.org/biocyc/META:CPD-602"/>
                  <rdf:li rdf:resource="https://identifiers.org/chebi/CHEBI:12108"/>
                  <rdf:li rdf:resource="https://identifiers.org/chebi/CHEBI:58453"/>
                  <rdf:li rdf:resource="https://identifiers.org/chebi/CHEBI:18337"/>
                  <rdf:li rdf:resource="https://identifiers.org/chebi/CHEBI:2032"/>
                  <rdf:li rdf:resource="https://identifiers.org/chebi/CHEBI:20546"/>
                  <rdf:li rdf:resource="https://identifiers.org/chebi/CHEBI:59550"/>
                  <rdf:li rdf:resource="https://identifiers.org/chebi/CHEBI:59551"/>
                  <rdf:li rdf:resource="https://identifiers.org/inchi_key/LZEXYCAGPMYXLX-UMMCILCDSA-L"/>
                  <rdf:li rdf:resource="https://identifiers.org/kegg.compound/C01268"/>
                  <rdf:li rdf:resource="https://identifiers.org/metanetx.chemical/MNXM1532"/>
                  <rdf:li rdf:resource="https://identifiers.org/seed.compound/cpd00931"/>
                </rdf:Bag>
              </bqbiol:is>
            </rdf:Description>
          </rdf:RDF>
        </annotation>
      </species>
      <species metaid="meta_M_5aprbu_c" sboTerm="SBO:0000247" id="M_5aprbu_c" name="5-Amino-6-(5&apos;-phosphoribitylamino)uracil" compartment="c" hasOnlySubstanceUnits="false" boundaryCondition="false" constant="false" fbc:charge="-2" fbc:chemicalFormula="C9H15N4O9P">
        <annotation>
          <rdf:RDF xmlns:rdf="http://www.w3.org/1999/02/22-rdf-syntax-ns#" xmlns:dcterms="http://purl.org/dc/terms/" xmlns:vCard="http://www.w3.org/2001/vcard-rdf/3.0#" xmlns:vCard4="http://www.w3.org/2006/vcard/ns#" xmlns:bqbiol="http://biomodels.net/biology-qualifiers/" xmlns:bqmodel="http://biomodels.net/model-qualifiers/">
            <rdf:Description rdf:about="#meta_M_5aprbu_c">
              <bqbiol:is>
                <rdf:Bag>
                  <rdf:li rdf:resource="https://identifiers.org/bigg.metabolite/5aprbu"/>
                  <rdf:li rdf:resource="https://identifiers.org/biocyc/META:CPD-1086"/>
                  <rdf:li rdf:resource="https://identifiers.org/chebi/CHEBI:2031"/>
                  <rdf:li rdf:resource="https://identifiers.org/chebi/CHEBI:58421"/>
                  <rdf:li rdf:resource="https://identifiers.org/chebi/CHEBI:12107"/>
                  <rdf:li rdf:resource="https://identifiers.org/chebi/CHEBI:18247"/>
                  <rdf:li rdf:resource="https://identifiers.org/hmdb/HMDB03841"/>
                  <rdf:li rdf:resource="https://identifiers.org/inchi_key/RQRINYISXYAZKL-RPDRRWSUSA-L"/>
                  <rdf:li rdf:resource="https://identifiers.org/kegg.compound/C04454"/>
                  <rdf:li rdf:resource="https://identifiers.org/metanetx.chemical/MNXM1178"/>
                  <rdf:li rdf:resource="https://identifiers.org/seed.compound/cpd02720"/>
                </rdf:Bag>
              </bqbiol:is>
            </rdf:Description>
          </rdf:RDF>
        </annotation>
      </species>
      <species metaid="meta_M_trp__L_c" sboTerm="SBO:0000247" id="M_trp__L_c" name="L-Tryptophan" compartment="c" hasOnlySubstanceUnits="false" boundaryCondition="false" constant="false" fbc:charge="0" fbc:chemicalFormula="C11H12N2O2">
        <annotation>
          <rdf:RDF xmlns:rdf="http://www.w3.org/1999/02/22-rdf-syntax-ns#" xmlns:dcterms="http://purl.org/dc/terms/" xmlns:vCard="http://www.w3.org/2001/vcard-rdf/3.0#" xmlns:vCard4="http://www.w3.org/2006/vcard/ns#" xmlns:bqbiol="http://biomodels.net/biology-qualifiers/" xmlns:bqmodel="http://biomodels.net/model-qualifiers/">
            <rdf:Description rdf:about="#meta_M_trp__L_c">
              <bqbiol:is>
                <rdf:Bag>
                  <rdf:li rdf:resource="https://identifiers.org/bigg.metabolite/trp__L"/>
                  <rdf:li rdf:resource="https://identifiers.org/biocyc/META:TRP"/>
                  <rdf:li rdf:resource="https://identifiers.org/chebi/CHEBI:13178"/>
                  <rdf:li rdf:resource="https://identifiers.org/chebi/CHEBI:27163"/>
                  <rdf:li rdf:resource="https://identifiers.org/chebi/CHEBI:6310"/>
                  <rdf:li rdf:resource="https://identifiers.org/chebi/CHEBI:9769"/>
                  <rdf:li rdf:resource="https://identifiers.org/chebi/CHEBI:32728"/>
                  <rdf:li rdf:resource="https://identifiers.org/chebi/CHEBI:16828"/>
                  <rdf:li rdf:resource="https://identifiers.org/chebi/CHEBI:27897"/>
                  <rdf:li rdf:resource="https://identifiers.org/chebi/CHEBI:21407"/>
                  <rdf:li rdf:resource="https://identifiers.org/chebi/CHEBI:64554"/>
                  <rdf:li rdf:resource="https://identifiers.org/chebi/CHEBI:46125"/>
                  <rdf:li rdf:resource="https://identifiers.org/chebi/CHEBI:57912"/>
                  <rdf:li rdf:resource="https://identifiers.org/chebi/CHEBI:32704"/>
                  <rdf:li rdf:resource="https://identifiers.org/chebi/CHEBI:46086"/>
                  <rdf:li rdf:resource="https://identifiers.org/chebi/CHEBI:45988"/>
                  <rdf:li rdf:resource="https://identifiers.org/chebi/CHEBI:184633"/>
                  <rdf:li rdf:resource="https://identifiers.org/chebi/CHEBI:46225"/>
                  <rdf:li rdf:resource="https://identifiers.org/chebi/CHEBI:32727"/>
                  <rdf:li rdf:resource="https://identifiers.org/chebi/CHEBI:32702"/>
                  <rdf:li rdf:resource="https://identifiers.org/hmdb/HMDB00929"/>
                  <rdf:li rdf:resource="https://identifiers.org/hmdb/HMDB30396"/>
                  <rdf:li rdf:resource="https://identifiers.org/inchi_key/QIVBCDIJIAJPQS-VIFPVBQESA-N"/>
                  <rdf:li rdf:resource="https://identifiers.org/kegg.compound/C00806"/>
                  <rdf:li rdf:resource="https://identifiers.org/kegg.compound/C00078"/>
                  <rdf:li rdf:resource="https://identifiers.org/kegg.drug/D00020"/>
                  <rdf:li rdf:resource="https://identifiers.org/metanetx.chemical/MNXM94"/>
                  <rdf:li rdf:resource="https://identifiers.org/reactome.compound/379709"/>
                  <rdf:li rdf:resource="https://identifiers.org/reactome.compound/352006"/>
                  <rdf:li rdf:resource="https://identifiers.org/reactome.compound/29500"/>
                  <rdf:li rdf:resource="https://identifiers.org/sabiork/2164"/>
                  <rdf:li rdf:resource="https://identifiers.org/sabiork/85"/>
                  <rdf:li rdf:resource="https://identifiers.org/seed.compound/cpd19007"/>
                  <rdf:li rdf:resource="https://identifiers.org/seed.compound/cpd00065"/>
                </rdf:Bag>
              </bqbiol:is>
            </rdf:Description>
          </rdf:RDF>
        </annotation>
      </species>
      <species metaid="meta_M_indole_c" sboTerm="SBO:0000247" id="M_indole_c" name="Indole" compartment="c" hasOnlySubstanceUnits="false" boundaryCondition="false" constant="false" fbc:charge="0" fbc:chemicalFormula="C8H7N">
        <annotation>
          <rdf:RDF xmlns:rdf="http://www.w3.org/1999/02/22-rdf-syntax-ns#" xmlns:dcterms="http://purl.org/dc/terms/" xmlns:vCard="http://www.w3.org/2001/vcard-rdf/3.0#" xmlns:vCard4="http://www.w3.org/2006/vcard/ns#" xmlns:bqbiol="http://biomodels.net/biology-qualifiers/" xmlns:bqmodel="http://biomodels.net/model-qualifiers/">
            <rdf:Description rdf:about="#meta_M_indole_c">
              <bqbiol:is>
                <rdf:Bag>
                  <rdf:li rdf:resource="https://identifiers.org/bigg.metabolite/indole"/>
                  <rdf:li rdf:resource="https://identifiers.org/biocyc/META:INDOLE"/>
                  <rdf:li rdf:resource="https://identifiers.org/chebi/CHEBI:43537"/>
                  <rdf:li rdf:resource="https://identifiers.org/chebi/CHEBI:16881"/>
                  <rdf:li rdf:resource="https://identifiers.org/chebi/CHEBI:35579"/>
                  <rdf:li rdf:resource="https://identifiers.org/chebi/CHEBI:14444"/>
                  <rdf:li rdf:resource="https://identifiers.org/chebi/CHEBI:5900"/>
                  <rdf:li rdf:resource="https://identifiers.org/chebi/CHEBI:24794"/>
                  <rdf:li rdf:resource="https://identifiers.org/chebi/CHEBI:35581"/>
                  <rdf:li rdf:resource="https://identifiers.org/hmdb/HMDB00738"/>
                  <rdf:li rdf:resource="https://identifiers.org/inchi_key/SIKJAQJRHWYJAI-UHFFFAOYSA-N"/>
                  <rdf:li rdf:resource="https://identifiers.org/kegg.compound/C00463"/>
                  <rdf:li rdf:resource="https://identifiers.org/metanetx.chemical/MNXM377"/>
                  <rdf:li rdf:resource="https://identifiers.org/reactome.compound/216547"/>
                  <rdf:li rdf:resource="https://identifiers.org/sabiork/5101"/>
                  <rdf:li rdf:resource="https://identifiers.org/seed.compound/cpd00359"/>
                </rdf:Bag>
              </bqbiol:is>
            </rdf:Description>
          </rdf:RDF>
        </annotation>
      </species>
      <species metaid="meta_M_pep_c" sboTerm="SBO:0000247" id="M_pep_c" name="Phosphoenolpyruvate" compartment="c" hasOnlySubstanceUnits="false" boundaryCondition="false" constant="false" fbc:charge="-3" fbc:chemicalFormula="C3H2O6P">
        <annotation>
          <rdf:RDF xmlns:rdf="http://www.w3.org/1999/02/22-rdf-syntax-ns#" xmlns:dcterms="http://purl.org/dc/terms/" xmlns:vCard="http://www.w3.org/2001/vcard-rdf/3.0#" xmlns:vCard4="http://www.w3.org/2006/vcard/ns#" xmlns:bqbiol="http://biomodels.net/biology-qualifiers/" xmlns:bqmodel="http://biomodels.net/model-qualifiers/">
            <rdf:Description rdf:about="#meta_M_pep_c">
              <bqbiol:is>
                <rdf:Bag>
                  <rdf:li rdf:resource="https://identifiers.org/bigg.metabolite/pep"/>
                  <rdf:li rdf:resource="https://identifiers.org/biocyc/META:PHOSPHO-ENOL-PYRUVATE"/>
                  <rdf:li rdf:resource="https://identifiers.org/chebi/CHEBI:18021"/>
                  <rdf:li rdf:resource="https://identifiers.org/chebi/CHEBI:44894"/>
                  <rdf:li rdf:resource="https://identifiers.org/chebi/CHEBI:26054"/>
                  <rdf:li rdf:resource="https://identifiers.org/chebi/CHEBI:14812"/>
                  <rdf:li rdf:resource="https://identifiers.org/chebi/CHEBI:26055"/>
                  <rdf:li rdf:resource="https://identifiers.org/chebi/CHEBI:8147"/>
                  <rdf:li rdf:resource="https://identifiers.org/chebi/CHEBI:58702"/>
                  <rdf:li rdf:resource="https://identifiers.org/chebi/CHEBI:44897"/>
                  <rdf:li rdf:resource="https://identifiers.org/hmdb/HMDB00263"/>
                  <rdf:li rdf:resource="https://identifiers.org/inchi_key/DTBNBXWJWCWCIK-UHFFFAOYSA-K"/>
                  <rdf:li rdf:resource="https://identifiers.org/kegg.compound/C00074"/>
                  <rdf:li rdf:resource="https://identifiers.org/metanetx.chemical/MNXM73"/>
                  <rdf:li rdf:resource="https://identifiers.org/reactome.compound/372364"/>
                  <rdf:li rdf:resource="https://identifiers.org/reactome.compound/29492"/>
                  <rdf:li rdf:resource="https://identifiers.org/sabiork/32"/>
                  <rdf:li rdf:resource="https://identifiers.org/seed.compound/cpd00061"/>
                </rdf:Bag>
              </bqbiol:is>
            </rdf:Description>
          </rdf:RDF>
        </annotation>
      </species>
      <species metaid="meta_M_mal__L_c" sboTerm="SBO:0000247" id="M_mal__L_c" name="L-Malate" compartment="c" hasOnlySubstanceUnits="false" boundaryCondition="false" constant="false" fbc:charge="-2" fbc:chemicalFormula="C4H4O5">
        <annotation>
          <rdf:RDF xmlns:rdf="http://www.w3.org/1999/02/22-rdf-syntax-ns#" xmlns:dcterms="http://purl.org/dc/terms/" xmlns:vCard="http://www.w3.org/2001/vcard-rdf/3.0#" xmlns:vCard4="http://www.w3.org/2006/vcard/ns#" xmlns:bqbiol="http://biomodels.net/biology-qualifiers/" xmlns:bqmodel="http://biomodels.net/model-qualifiers/">
            <rdf:Description rdf:about="#meta_M_mal__L_c">
              <bqbiol:is>
                <rdf:Bag>
                  <rdf:li rdf:resource="https://identifiers.org/bigg.metabolite/mal__L"/>
                  <rdf:li rdf:resource="https://identifiers.org/biocyc/META:MAL"/>
                  <rdf:li rdf:resource="https://identifiers.org/chebi/CHEBI:15589"/>
                  <rdf:li rdf:resource="https://identifiers.org/chebi/CHEBI:30797"/>
                  <rdf:li rdf:resource="https://identifiers.org/chebi/CHEBI:423"/>
                  <rdf:li rdf:resource="https://identifiers.org/chebi/CHEBI:18784"/>
                  <rdf:li rdf:resource="https://identifiers.org/chebi/CHEBI:18785"/>
                  <rdf:li rdf:resource="https://identifiers.org/chebi/CHEBI:13140"/>
                  <rdf:li rdf:resource="https://identifiers.org/chebi/CHEBI:11066"/>
                  <rdf:li rdf:resource="https://identifiers.org/hmdb/HMDB00156"/>
                  <rdf:li rdf:resource="https://identifiers.org/inchi_key/BJEPYKJPYRNKOW-REOHCLBHSA-L"/>
                  <rdf:li rdf:resource="https://identifiers.org/kegg.compound/C00149"/>
                  <rdf:li rdf:resource="https://identifiers.org/metanetx.chemical/MNXM98"/>
                  <rdf:li rdf:resource="https://identifiers.org/reactome.compound/198498"/>
                  <rdf:li rdf:resource="https://identifiers.org/reactome.compound/113544"/>
                  <rdf:li rdf:resource="https://identifiers.org/sabiork/1918"/>
                  <rdf:li rdf:resource="https://identifiers.org/seed.compound/cpd00130"/>
                </rdf:Bag>
              </bqbiol:is>
            </rdf:Description>
          </rdf:RDF>
        </annotation>
      </species>
      <species metaid="meta_M_ru5p__D_c" sboTerm="SBO:0000247" id="M_ru5p__D_c" name="D-Ribulose 5-phosphate" compartment="c" hasOnlySubstanceUnits="false" boundaryCondition="false" constant="false" fbc:charge="-2" fbc:chemicalFormula="C5H9O8P">
        <annotation>
          <rdf:RDF xmlns:rdf="http://www.w3.org/1999/02/22-rdf-syntax-ns#" xmlns:dcterms="http://purl.org/dc/terms/" xmlns:vCard="http://www.w3.org/2001/vcard-rdf/3.0#" xmlns:vCard4="http://www.w3.org/2006/vcard/ns#" xmlns:bqbiol="http://biomodels.net/biology-qualifiers/" xmlns:bqmodel="http://biomodels.net/model-qualifiers/">
            <rdf:Description rdf:about="#meta_M_ru5p__D_c">
              <bqbiol:is>
                <rdf:Bag>
                  <rdf:li rdf:resource="https://identifiers.org/bigg.metabolite/ru5p__D"/>
                  <rdf:li rdf:resource="https://identifiers.org/biocyc/META:RIBULOSE-5P"/>
                  <rdf:li rdf:resource="https://identifiers.org/chebi/CHEBI:40192"/>
                  <rdf:li rdf:resource="https://identifiers.org/chebi/CHEBI:21088"/>
                  <rdf:li rdf:resource="https://identifiers.org/chebi/CHEBI:17363"/>
                  <rdf:li rdf:resource="https://identifiers.org/chebi/CHEBI:26572"/>
                  <rdf:li rdf:resource="https://identifiers.org/chebi/CHEBI:13040"/>
                  <rdf:li rdf:resource="https://identifiers.org/chebi/CHEBI:37455"/>
                  <rdf:li rdf:resource="https://identifiers.org/chebi/CHEBI:58121"/>
                  <rdf:li rdf:resource="https://identifiers.org/chebi/CHEBI:13018"/>
                  <rdf:li rdf:resource="https://identifiers.org/chebi/CHEBI:4243"/>
                  <rdf:li rdf:resource="https://identifiers.org/hmdb/HMDB02033"/>
                  <rdf:li rdf:resource="https://identifiers.org/hmdb/HMDB02694"/>
                  <rdf:li rdf:resource="https://identifiers.org/hmdb/HMDB00618"/>
                  <rdf:li rdf:resource="https://identifiers.org/inchi_key/FNZLKVNUWIIPSJ-UHNVWZDZSA-L"/>
                  <rdf:li rdf:resource="https://identifiers.org/kegg.compound/C00199"/>
                  <rdf:li rdf:resource="https://identifiers.org/metanetx.chemical/MNXM145"/>
                  <rdf:li rdf:resource="https://identifiers.org/reactome.compound/29732"/>
                  <rdf:li rdf:resource="https://identifiers.org/sabiork/22814"/>
                  <rdf:li rdf:resource="https://identifiers.org/sabiork/1313"/>
                  <rdf:li rdf:resource="https://identifiers.org/seed.compound/cpd00171"/>
                </rdf:Bag>
              </bqbiol:is>
            </rdf:Description>
          </rdf:RDF>
        </annotation>
      </species>
      <species metaid="meta_M_db4p_c" sboTerm="SBO:0000247" id="M_db4p_c" name="3,4-dihydroxy-2-butanone 4-phosphate" compartment="c" hasOnlySubstanceUnits="false" boundaryCondition="false" constant="false" fbc:charge="-2" fbc:chemicalFormula="C4H7O6P">
        <annotation>
          <rdf:RDF xmlns:rdf="http://www.w3.org/1999/02/22-rdf-syntax-ns#" xmlns:dcterms="http://purl.org/dc/terms/" xmlns:vCard="http://www.w3.org/2001/vcard-rdf/3.0#" xmlns:vCard4="http://www.w3.org/2006/vcard/ns#" xmlns:bqbiol="http://biomodels.net/biology-qualifiers/" xmlns:bqmodel="http://biomodels.net/model-qualifiers/">
            <rdf:Description rdf:about="#meta_M_db4p_c">
              <bqbiol:is>
                <rdf:Bag>
                  <rdf:li rdf:resource="https://identifiers.org/bigg.metabolite/db4p"/>
                  <rdf:li rdf:resource="https://identifiers.org/chebi/CHEBI:50606"/>
                  <rdf:li rdf:resource="https://identifiers.org/inchi_key/OKYHYXLCTGGOLM-UHFFFAOYSA-L"/>
                  <rdf:li rdf:resource="https://identifiers.org/kegg.compound/C15556"/>
                  <rdf:li rdf:resource="https://identifiers.org/metanetx.chemical/MNXM2323"/>
                  <rdf:li rdf:resource="https://identifiers.org/sabiork/23254"/>
                  <rdf:li rdf:resource="https://identifiers.org/seed.compound/cpd11225"/>
                </rdf:Bag>
              </bqbiol:is>
            </rdf:Description>
          </rdf:RDF>
        </annotation>
      </species>
      <species metaid="meta_M_for_c" sboTerm="SBO:0000247" id="M_for_c" name="Formate" compartment="c" hasOnlySubstanceUnits="false" boundaryCondition="false" constant="false" fbc:charge="-1" fbc:chemicalFormula="CH1O2">
        <annotation>
          <rdf:RDF xmlns:rdf="http://www.w3.org/1999/02/22-rdf-syntax-ns#" xmlns:dcterms="http://purl.org/dc/terms/" xmlns:vCard="http://www.w3.org/2001/vcard-rdf/3.0#" xmlns:vCard4="http://www.w3.org/2006/vcard/ns#" xmlns:bqbiol="http://biomodels.net/biology-qualifiers/" xmlns:bqmodel="http://biomodels.net/model-qualifiers/">
            <rdf:Description rdf:about="#meta_M_for_c">
              <bqbiol:is>
                <rdf:Bag>
                  <rdf:li rdf:resource="https://identifiers.org/bigg.metabolite/for"/>
                  <rdf:li rdf:resource="https://identifiers.org/biocyc/META:CPD1G-1532"/>
                  <rdf:li rdf:resource="https://identifiers.org/biocyc/META:CPD1G-1535"/>
                  <rdf:li rdf:resource="https://identifiers.org/biocyc/META:FORMATE"/>
                  <rdf:li rdf:resource="https://identifiers.org/biocyc/META:CPD-9845"/>
                  <rdf:li rdf:resource="https://identifiers.org/biocyc/META:CPD1G-1534"/>
                  <rdf:li rdf:resource="https://identifiers.org/biocyc/META:CARBOXYL-GROUP"/>
                  <rdf:li rdf:resource="https://identifiers.org/biocyc/META:CPD1G-1533"/>
                  <rdf:li rdf:resource="https://identifiers.org/chebi/CHEBI:24081"/>
                  <rdf:li rdf:resource="https://identifiers.org/chebi/CHEBI:30751"/>
                  <rdf:li rdf:resource="https://identifiers.org/chebi/CHEBI:15740"/>
                  <rdf:li rdf:resource="https://identifiers.org/chebi/CHEBI:5145"/>
                  <rdf:li rdf:resource="https://identifiers.org/chebi/CHEBI:42460"/>
                  <rdf:li rdf:resource="https://identifiers.org/chebi/CHEBI:14276"/>
                  <rdf:li rdf:resource="https://identifiers.org/chebi/CHEBI:24082"/>
                  <rdf:li rdf:resource="https://identifiers.org/envipath/650babc9-9d68-4b73-9332-11972ca26f7b/compound/9a9d20ae-b6ec-40a9-93ca-1de20597b1ed"/>
                  <rdf:li rdf:resource="https://identifiers.org/envipath/32de3cf4-e3e6-4168-956e-32fa5ddb0ce1/compound/09c1ad08-016e-4477-8840-b97a031eae23"/>
                  <rdf:li rdf:resource="https://identifiers.org/envipath/4fd7f3e0-dd25-43ac-9453-dda3e52396e4/compound/bf16ab32-cb3c-4427-a65a-089ab754823e"/>
                  <rdf:li rdf:resource="https://identifiers.org/envipath/5882df9c-dae1-4d80-a40e-db4724271456/compound/34fe3cd9-9b0b-46b0-a1c5-8a66509f1919"/>
                  <rdf:li rdf:resource="https://identifiers.org/envipath/650babc9-9d68-4b73-9332-11972ca26f7b/compound/1d077cf2-3f9f-4163-aa49-0fca1b2b3ab3"/>
                  <rdf:li rdf:resource="https://identifiers.org/hmdb/HMDB00142"/>
                  <rdf:li rdf:resource="https://identifiers.org/inchi_key/BDAGIHXWWSANSR-UHFFFAOYSA-M"/>
                  <rdf:li rdf:resource="https://identifiers.org/kegg.compound/C00058"/>
                  <rdf:li rdf:resource="https://identifiers.org/metanetx.chemical/MNXM39"/>
                  <rdf:li rdf:resource="https://identifiers.org/reactome.compound/29460"/>
                  <rdf:li rdf:resource="https://identifiers.org/reactome.compound/194712"/>
                  <rdf:li rdf:resource="https://identifiers.org/reactome.compound/389585"/>
                  <rdf:li rdf:resource="https://identifiers.org/reactome.compound/6801451"/>
                  <rdf:li rdf:resource="https://identifiers.org/sabiork/1285"/>
                  <rdf:li rdf:resource="https://identifiers.org/seed.compound/cpd00047"/>
                  <rdf:li rdf:resource="https://identifiers.org/seed.compound/cpd22511"/>
                </rdf:Bag>
              </bqbiol:is>
            </rdf:Description>
          </rdf:RDF>
        </annotation>
      </species>
      <species metaid="meta_M_ala__D_c" sboTerm="SBO:0000247" id="M_ala__D_c" name="D-Alanine" compartment="c" hasOnlySubstanceUnits="false" boundaryCondition="false" constant="false" fbc:charge="0" fbc:chemicalFormula="C3H7NO2">
        <annotation>
          <rdf:RDF xmlns:rdf="http://www.w3.org/1999/02/22-rdf-syntax-ns#" xmlns:dcterms="http://purl.org/dc/terms/" xmlns:vCard="http://www.w3.org/2001/vcard-rdf/3.0#" xmlns:vCard4="http://www.w3.org/2006/vcard/ns#" xmlns:bqbiol="http://biomodels.net/biology-qualifiers/" xmlns:bqmodel="http://biomodels.net/model-qualifiers/">
            <rdf:Description rdf:about="#meta_M_ala__D_c">
              <bqbiol:is>
                <rdf:Bag>
                  <rdf:li rdf:resource="https://identifiers.org/bigg.metabolite/ala__D"/>
                  <rdf:li rdf:resource="https://identifiers.org/biocyc/META:D-ALANINE"/>
                  <rdf:li rdf:resource="https://identifiers.org/chebi/CHEBI:12899"/>
                  <rdf:li rdf:resource="https://identifiers.org/chebi/CHEBI:57416"/>
                  <rdf:li rdf:resource="https://identifiers.org/chebi/CHEBI:41798"/>
                  <rdf:li rdf:resource="https://identifiers.org/chebi/CHEBI:10840"/>
                  <rdf:li rdf:resource="https://identifiers.org/chebi/CHEBI:20893"/>
                  <rdf:li rdf:resource="https://identifiers.org/chebi/CHEBI:4087"/>
                  <rdf:li rdf:resource="https://identifiers.org/chebi/CHEBI:32435"/>
                  <rdf:li rdf:resource="https://identifiers.org/chebi/CHEBI:41848"/>
                  <rdf:li rdf:resource="https://identifiers.org/chebi/CHEBI:41756"/>
                  <rdf:li rdf:resource="https://identifiers.org/chebi/CHEBI:41877"/>
                  <rdf:li rdf:resource="https://identifiers.org/chebi/CHEBI:15570"/>
                  <rdf:li rdf:resource="https://identifiers.org/chebi/CHEBI:32436"/>
                  <rdf:li rdf:resource="https://identifiers.org/hmdb/HMDB01310"/>
                  <rdf:li rdf:resource="https://identifiers.org/inchi_key/QNAYBMKLOCPYGJ-UWTATZPHSA-N"/>
                  <rdf:li rdf:resource="https://identifiers.org/kegg.compound/C00133"/>
                  <rdf:li rdf:resource="https://identifiers.org/metanetx.chemical/MNXM156"/>
                  <rdf:li rdf:resource="https://identifiers.org/sabiork/1940"/>
                  <rdf:li rdf:resource="https://identifiers.org/seed.compound/cpd00117"/>
                </rdf:Bag>
              </bqbiol:is>
            </rdf:Description>
          </rdf:RDF>
        </annotation>
      </species>
      <species metaid="meta_M_ribflv_c" sboTerm="SBO:0000247" id="M_ribflv_c" name="Riboflavin C17H20N4O6" compartment="c" hasOnlySubstanceUnits="false" boundaryCondition="false" constant="false" fbc:charge="0" fbc:chemicalFormula="C17H20N4O6">
        <annotation>
          <rdf:RDF xmlns:rdf="http://www.w3.org/1999/02/22-rdf-syntax-ns#" xmlns:dcterms="http://purl.org/dc/terms/" xmlns:vCard="http://www.w3.org/2001/vcard-rdf/3.0#" xmlns:vCard4="http://www.w3.org/2006/vcard/ns#" xmlns:bqbiol="http://biomodels.net/biology-qualifiers/" xmlns:bqmodel="http://biomodels.net/model-qualifiers/">
            <rdf:Description rdf:about="#meta_M_ribflv_c">
              <bqbiol:is>
                <rdf:Bag>
                  <rdf:li rdf:resource="https://identifiers.org/bigg.metabolite/ribflv"/>
                  <rdf:li rdf:resource="https://identifiers.org/biocyc/META:RIBOFLAVIN"/>
                  <rdf:li rdf:resource="https://identifiers.org/chebi/CHEBI:57986"/>
                  <rdf:li rdf:resource="https://identifiers.org/chebi/CHEBI:17015"/>
                  <rdf:li rdf:resource="https://identifiers.org/chebi/CHEBI:8843"/>
                  <rdf:li rdf:resource="https://identifiers.org/chebi/CHEBI:45214"/>
                  <rdf:li rdf:resource="https://identifiers.org/chebi/CHEBI:15044"/>
                  <rdf:li rdf:resource="https://identifiers.org/chebi/CHEBI:529204"/>
                  <rdf:li rdf:resource="https://identifiers.org/chebi/CHEBI:27299"/>
                  <rdf:li rdf:resource="https://identifiers.org/hmdb/HMDB00244"/>
                  <rdf:li rdf:resource="https://identifiers.org/inchi_key/AUNGANRZJHBGPY-SCRDCRAPSA-M"/>
                  <rdf:li rdf:resource="https://identifiers.org/kegg.compound/C00255"/>
                  <rdf:li rdf:resource="https://identifiers.org/kegg.drug/D00050"/>
                  <rdf:li rdf:resource="https://identifiers.org/metanetx.chemical/MNXM270"/>
                  <rdf:li rdf:resource="https://identifiers.org/reactome.compound/3165253"/>
                  <rdf:li rdf:resource="https://identifiers.org/reactome.compound/196931"/>
                  <rdf:li rdf:resource="https://identifiers.org/sabiork/1996"/>
                  <rdf:li rdf:resource="https://identifiers.org/seed.compound/cpd00220"/>
                </rdf:Bag>
              </bqbiol:is>
            </rdf:Description>
          </rdf:RDF>
        </annotation>
      </species>
      <species metaid="meta_M_fmn_c" sboTerm="SBO:0000247" id="M_fmn_c" name="FMN C17H19N4O9P" compartment="c" hasOnlySubstanceUnits="false" boundaryCondition="false" constant="false" fbc:charge="-2" fbc:chemicalFormula="C17H19N4O9P">
        <annotation>
          <rdf:RDF xmlns:rdf="http://www.w3.org/1999/02/22-rdf-syntax-ns#" xmlns:dcterms="http://purl.org/dc/terms/" xmlns:vCard="http://www.w3.org/2001/vcard-rdf/3.0#" xmlns:vCard4="http://www.w3.org/2006/vcard/ns#" xmlns:bqbiol="http://biomodels.net/biology-qualifiers/" xmlns:bqmodel="http://biomodels.net/model-qualifiers/">
            <rdf:Description rdf:about="#meta_M_fmn_c">
              <bqbiol:is>
                <rdf:Bag>
                  <rdf:li rdf:resource="https://identifiers.org/bigg.metabolite/fmn"/>
                  <rdf:li rdf:resource="https://identifiers.org/biocyc/META:FMN"/>
                  <rdf:li rdf:resource="https://identifiers.org/chebi/CHEBI:58210"/>
                  <rdf:li rdf:resource="https://identifiers.org/chebi/CHEBI:4960"/>
                  <rdf:li rdf:resource="https://identifiers.org/chebi/CHEBI:42587"/>
                  <rdf:li rdf:resource="https://identifiers.org/chebi/CHEBI:17621"/>
                  <rdf:li rdf:resource="https://identifiers.org/chebi/CHEBI:21127"/>
                  <rdf:li rdf:resource="https://identifiers.org/chebi/CHEBI:13317"/>
                  <rdf:li rdf:resource="https://identifiers.org/hmdb/HMDB01520"/>
                  <rdf:li rdf:resource="https://identifiers.org/inchi_key/ANKZYBDXHMZBDK-SCRDCRAPSA-K"/>
                  <rdf:li rdf:resource="https://identifiers.org/kegg.compound/C00061"/>
                  <rdf:li rdf:resource="https://identifiers.org/metanetx.chemical/MNXM119"/>
                  <rdf:li rdf:resource="https://identifiers.org/reactome.compound/73524"/>
                  <rdf:li rdf:resource="https://identifiers.org/sabiork/1673"/>
                  <rdf:li rdf:resource="https://identifiers.org/seed.compound/cpd00050"/>
                </rdf:Bag>
              </bqbiol:is>
            </rdf:Description>
          </rdf:RDF>
        </annotation>
      </species>
      <species metaid="meta_M_xylu__D_c" sboTerm="SBO:0000247" id="M_xylu__D_c" name="D-Xylulose" compartment="c" hasOnlySubstanceUnits="false" boundaryCondition="false" constant="false" fbc:charge="0" fbc:chemicalFormula="C5H10O5">
        <annotation>
          <rdf:RDF xmlns:rdf="http://www.w3.org/1999/02/22-rdf-syntax-ns#" xmlns:dcterms="http://purl.org/dc/terms/" xmlns:vCard="http://www.w3.org/2001/vcard-rdf/3.0#" xmlns:vCard4="http://www.w3.org/2006/vcard/ns#" xmlns:bqbiol="http://biomodels.net/biology-qualifiers/" xmlns:bqmodel="http://biomodels.net/model-qualifiers/">
            <rdf:Description rdf:about="#meta_M_xylu__D_c">
              <bqbiol:is>
                <rdf:Bag>
                  <rdf:li rdf:resource="https://identifiers.org/bigg.metabolite/xylu__D"/>
                  <rdf:li rdf:resource="https://identifiers.org/biocyc/META:D-XYLULOSE"/>
                  <rdf:li rdf:resource="https://identifiers.org/chebi/CHEBI:4268"/>
                  <rdf:li rdf:resource="https://identifiers.org/chebi/CHEBI:13035"/>
                  <rdf:li rdf:resource="https://identifiers.org/chebi/CHEBI:46514"/>
                  <rdf:li rdf:resource="https://identifiers.org/chebi/CHEBI:21120"/>
                  <rdf:li rdf:resource="https://identifiers.org/chebi/CHEBI:17140"/>
                  <rdf:li rdf:resource="https://identifiers.org/hmdb/HMDB01644"/>
                  <rdf:li rdf:resource="https://identifiers.org/hmdb/HMDB00654"/>
                  <rdf:li rdf:resource="https://identifiers.org/inchi_key/ZAQJHHRNXZUBTE-WUJLRWPWSA-N"/>
                  <rdf:li rdf:resource="https://identifiers.org/kegg.compound/C00310"/>
                  <rdf:li rdf:resource="https://identifiers.org/metanetx.chemical/MNXM597"/>
                  <rdf:li rdf:resource="https://identifiers.org/reactome.compound/5661281"/>
                  <rdf:li rdf:resource="https://identifiers.org/sabiork/1504"/>
                  <rdf:li rdf:resource="https://identifiers.org/seed.compound/cpd00259"/>
                </rdf:Bag>
              </bqbiol:is>
            </rdf:Description>
          </rdf:RDF>
        </annotation>
      </species>
      <species metaid="meta_M_xu5p__D_c" sboTerm="SBO:0000247" id="M_xu5p__D_c" name="D-Xylulose 5-phosphate" compartment="c" hasOnlySubstanceUnits="false" boundaryCondition="false" constant="false" fbc:charge="-2" fbc:chemicalFormula="C5H9O8P">
        <annotation>
          <rdf:RDF xmlns:rdf="http://www.w3.org/1999/02/22-rdf-syntax-ns#" xmlns:dcterms="http://purl.org/dc/terms/" xmlns:vCard="http://www.w3.org/2001/vcard-rdf/3.0#" xmlns:vCard4="http://www.w3.org/2006/vcard/ns#" xmlns:bqbiol="http://biomodels.net/biology-qualifiers/" xmlns:bqmodel="http://biomodels.net/model-qualifiers/">
            <rdf:Description rdf:about="#meta_M_xu5p__D_c">
              <bqbiol:is>
                <rdf:Bag>
                  <rdf:li rdf:resource="https://identifiers.org/bigg.metabolite/xu5p__D"/>
                  <rdf:li rdf:resource="https://identifiers.org/biocyc/META:XYLULOSE-5-PHOSPHATE"/>
                  <rdf:li rdf:resource="https://identifiers.org/chebi/CHEBI:13036"/>
                  <rdf:li rdf:resource="https://identifiers.org/chebi/CHEBI:27354"/>
                  <rdf:li rdf:resource="https://identifiers.org/chebi/CHEBI:4269"/>
                  <rdf:li rdf:resource="https://identifiers.org/chebi/CHEBI:16332"/>
                  <rdf:li rdf:resource="https://identifiers.org/chebi/CHEBI:57737"/>
                  <rdf:li rdf:resource="https://identifiers.org/chebi/CHEBI:21121"/>
                  <rdf:li rdf:resource="https://identifiers.org/hmdb/HMDB06212"/>
                  <rdf:li rdf:resource="https://identifiers.org/hmdb/HMDB00868"/>
                  <rdf:li rdf:resource="https://identifiers.org/inchi_key/FNZLKVNUWIIPSJ-RFZPGFLSSA-L"/>
                  <rdf:li rdf:resource="https://identifiers.org/kegg.compound/C00231"/>
                  <rdf:li rdf:resource="https://identifiers.org/metanetx.chemical/MNXM186"/>
                  <rdf:li rdf:resource="https://identifiers.org/reactome.compound/29790"/>
                  <rdf:li rdf:resource="https://identifiers.org/sabiork/1317"/>
                  <rdf:li rdf:resource="https://identifiers.org/seed.compound/cpd00198"/>
                </rdf:Bag>
              </bqbiol:is>
            </rdf:Description>
          </rdf:RDF>
        </annotation>
      </species>
      <species metaid="meta_M_rib__D_c" sboTerm="SBO:0000247" id="M_rib__D_c" name="D-Ribose" compartment="c" hasOnlySubstanceUnits="false" boundaryCondition="false" constant="false" fbc:charge="0" fbc:chemicalFormula="C5H10O5">
        <annotation>
          <rdf:RDF xmlns:rdf="http://www.w3.org/1999/02/22-rdf-syntax-ns#" xmlns:dcterms="http://purl.org/dc/terms/" xmlns:vCard="http://www.w3.org/2001/vcard-rdf/3.0#" xmlns:vCard4="http://www.w3.org/2006/vcard/ns#" xmlns:bqbiol="http://biomodels.net/biology-qualifiers/" xmlns:bqmodel="http://biomodels.net/model-qualifiers/">
            <rdf:Description rdf:about="#meta_M_rib__D_c">
              <bqbiol:is>
                <rdf:Bag>
                  <rdf:li rdf:resource="https://identifiers.org/bigg.metabolite/rib__D"/>
                  <rdf:li rdf:resource="https://identifiers.org/biocyc/META:D-Ribofuranose"/>
                  <rdf:li rdf:resource="https://identifiers.org/biocyc/META:D-Ribopyranose"/>
                  <rdf:li rdf:resource="https://identifiers.org/chebi/CHEBI:13011"/>
                  <rdf:li rdf:resource="https://identifiers.org/chebi/CHEBI:16988"/>
                  <rdf:li rdf:resource="https://identifiers.org/chebi/CHEBI:46999"/>
                  <rdf:li rdf:resource="https://identifiers.org/chebi/CHEBI:47013"/>
                  <rdf:li rdf:resource="https://identifiers.org/chebi/CHEBI:47006"/>
                  <rdf:li rdf:resource="https://identifiers.org/chebi/CHEBI:4233"/>
                  <rdf:li rdf:resource="https://identifiers.org/chebi/CHEBI:21078"/>
                  <rdf:li rdf:resource="https://identifiers.org/hmdb/HMDB00283"/>
                  <rdf:li rdf:resource="https://identifiers.org/inchi_key/HMFHBZSHGGEWLO-SOOFDHNKSA-N"/>
                  <rdf:li rdf:resource="https://identifiers.org/kegg.compound/C21057"/>
                  <rdf:li rdf:resource="https://identifiers.org/kegg.compound/C00121"/>
                  <rdf:li rdf:resource="https://identifiers.org/metanetx.chemical/MNXM242"/>
                  <rdf:li rdf:resource="https://identifiers.org/sabiork/1653"/>
                  <rdf:li rdf:resource="https://identifiers.org/seed.compound/cpd00105"/>
                </rdf:Bag>
              </bqbiol:is>
            </rdf:Description>
          </rdf:RDF>
        </annotation>
      </species>
      <species metaid="meta_M_r5p_c" sboTerm="SBO:0000247" id="M_r5p_c" name="Alpha-D-Ribose 5-phosphate" compartment="c" hasOnlySubstanceUnits="false" boundaryCondition="false" constant="false" fbc:charge="-2" fbc:chemicalFormula="C5H9O8P">
        <annotation>
          <rdf:RDF xmlns:rdf="http://www.w3.org/1999/02/22-rdf-syntax-ns#" xmlns:dcterms="http://purl.org/dc/terms/" xmlns:vCard="http://www.w3.org/2001/vcard-rdf/3.0#" xmlns:vCard4="http://www.w3.org/2006/vcard/ns#" xmlns:bqbiol="http://biomodels.net/biology-qualifiers/" xmlns:bqmodel="http://biomodels.net/model-qualifiers/">
            <rdf:Description rdf:about="#meta_M_r5p_c">
              <bqbiol:is>
                <rdf:Bag>
                  <rdf:li rdf:resource="https://identifiers.org/bigg.metabolite/r5p"/>
                  <rdf:li rdf:resource="https://identifiers.org/biocyc/META:CPD-15318"/>
                  <rdf:li rdf:resource="https://identifiers.org/chebi/CHEBI:18189"/>
                  <rdf:li rdf:resource="https://identifiers.org/chebi/CHEBI:22413"/>
                  <rdf:li rdf:resource="https://identifiers.org/chebi/CHEBI:12331"/>
                  <rdf:li rdf:resource="https://identifiers.org/chebi/CHEBI:10270"/>
                  <rdf:li rdf:resource="https://identifiers.org/inchi_key/KTVPXOYAKDPRHY-AIHAYLRMSA-L"/>
                  <rdf:li rdf:resource="https://identifiers.org/kegg.compound/C03736"/>
                  <rdf:li rdf:resource="https://identifiers.org/metanetx.chemical/MNXM15900"/>
                  <rdf:li rdf:resource="https://identifiers.org/sabiork/1473"/>
                  <rdf:li rdf:resource="https://identifiers.org/seed.compound/cpd19028"/>
                </rdf:Bag>
              </bqbiol:is>
            </rdf:Description>
          </rdf:RDF>
        </annotation>
      </species>
      <species metaid="meta_M_glyc_c" sboTerm="SBO:0000247" id="M_glyc_c" name="Glycerol" compartment="c" hasOnlySubstanceUnits="false" boundaryCondition="false" constant="false" fbc:charge="0" fbc:chemicalFormula="C3H8O3">
        <annotation>
          <rdf:RDF xmlns:rdf="http://www.w3.org/1999/02/22-rdf-syntax-ns#" xmlns:dcterms="http://purl.org/dc/terms/" xmlns:vCard="http://www.w3.org/2001/vcard-rdf/3.0#" xmlns:vCard4="http://www.w3.org/2006/vcard/ns#" xmlns:bqbiol="http://biomodels.net/biology-qualifiers/" xmlns:bqmodel="http://biomodels.net/model-qualifiers/">
            <rdf:Description rdf:about="#meta_M_glyc_c">
              <bqbiol:is>
                <rdf:Bag>
                  <rdf:li rdf:resource="https://identifiers.org/bigg.metabolite/glyc"/>
                  <rdf:li rdf:resource="https://identifiers.org/biocyc/META:GLYCEROL"/>
                  <rdf:li rdf:resource="https://identifiers.org/chebi/CHEBI:5448"/>
                  <rdf:li rdf:resource="https://identifiers.org/chebi/CHEBI:14334"/>
                  <rdf:li rdf:resource="https://identifiers.org/chebi/CHEBI:42998"/>
                  <rdf:li rdf:resource="https://identifiers.org/chebi/CHEBI:17754"/>
                  <rdf:li rdf:resource="https://identifiers.org/chebi/CHEBI:24351"/>
                  <rdf:li rdf:resource="https://identifiers.org/chebi/CHEBI:131422"/>
                  <rdf:li rdf:resource="https://identifiers.org/envipath/32de3cf4-e3e6-4168-956e-32fa5ddb0ce1/compound/48edd8a9-6a4a-4900-b0cf-97b1ccaa1125"/>
                  <rdf:li rdf:resource="https://identifiers.org/envipath/650babc9-9d68-4b73-9332-11972ca26f7b/compound/2e8c8093-3269-46b3-be2e-f1df9fdde25c"/>
                  <rdf:li rdf:resource="https://identifiers.org/hmdb/HMDB00131"/>
                  <rdf:li rdf:resource="https://identifiers.org/inchi_key/PEDCQBHIVMGVHV-UHFFFAOYSA-N"/>
                  <rdf:li rdf:resource="https://identifiers.org/kegg.compound/C00116"/>
                  <rdf:li rdf:resource="https://identifiers.org/kegg.drug/D00028"/>
                  <rdf:li rdf:resource="https://identifiers.org/metanetx.chemical/MNXM89612"/>
                  <rdf:li rdf:resource="https://identifiers.org/reactome.compound/192438"/>
                  <rdf:li rdf:resource="https://identifiers.org/reactome.compound/76116"/>
                  <rdf:li rdf:resource="https://identifiers.org/sabiork/1303"/>
                  <rdf:li rdf:resource="https://identifiers.org/seed.compound/cpd00100"/>
                </rdf:Bag>
              </bqbiol:is>
            </rdf:Description>
          </rdf:RDF>
        </annotation>
      </species>
      <species metaid="meta_M_glyc3p_c" sboTerm="SBO:0000247" id="M_glyc3p_c" name="Glycerol 3-phosphate" compartment="c" hasOnlySubstanceUnits="false" boundaryCondition="false" constant="false" fbc:charge="-2" fbc:chemicalFormula="C3H7O6P">
        <annotation>
          <rdf:RDF xmlns:rdf="http://www.w3.org/1999/02/22-rdf-syntax-ns#" xmlns:dcterms="http://purl.org/dc/terms/" xmlns:vCard="http://www.w3.org/2001/vcard-rdf/3.0#" xmlns:vCard4="http://www.w3.org/2006/vcard/ns#" xmlns:bqbiol="http://biomodels.net/biology-qualifiers/" xmlns:bqmodel="http://biomodels.net/model-qualifiers/">
            <rdf:Description rdf:about="#meta_M_glyc3p_c">
              <bqbiol:is>
                <rdf:Bag>
                  <rdf:li rdf:resource="https://identifiers.org/bigg.metabolite/glyc3p"/>
                  <rdf:li rdf:resource="https://identifiers.org/biocyc/META:GLYCEROL-3P"/>
                  <rdf:li rdf:resource="https://identifiers.org/chebi/CHEBI:12843"/>
                  <rdf:li rdf:resource="https://identifiers.org/chebi/CHEBI:26705"/>
                  <rdf:li rdf:resource="https://identifiers.org/chebi/CHEBI:57597"/>
                  <rdf:li rdf:resource="https://identifiers.org/chebi/CHEBI:12848"/>
                  <rdf:li rdf:resource="https://identifiers.org/chebi/CHEBI:42793"/>
                  <rdf:li rdf:resource="https://identifiers.org/chebi/CHEBI:10648"/>
                  <rdf:li rdf:resource="https://identifiers.org/chebi/CHEBI:15978"/>
                  <rdf:li rdf:resource="https://identifiers.org/hmdb/HMDB02722"/>
                  <rdf:li rdf:resource="https://identifiers.org/hmdb/HMDB00126"/>
                  <rdf:li rdf:resource="https://identifiers.org/inchi_key/AWUCVROLDVIAJX-GSVOUGTGSA-L"/>
                  <rdf:li rdf:resource="https://identifiers.org/kegg.compound/C00093"/>
                  <rdf:li rdf:resource="https://identifiers.org/metanetx.chemical/MNXM66"/>
                  <rdf:li rdf:resource="https://identifiers.org/reactome.compound/188458"/>
                  <rdf:li rdf:resource="https://identifiers.org/reactome.compound/76114"/>
                  <rdf:li rdf:resource="https://identifiers.org/sabiork/1296"/>
                  <rdf:li rdf:resource="https://identifiers.org/seed.compound/cpd00080"/>
                </rdf:Bag>
              </bqbiol:is>
            </rdf:Description>
          </rdf:RDF>
        </annotation>
      </species>
      <species metaid="meta_M_asp__L_c" sboTerm="SBO:0000247" id="M_asp__L_c" name="L-Aspartate" compartment="c" hasOnlySubstanceUnits="false" boundaryCondition="false" constant="false" fbc:charge="-1" fbc:chemicalFormula="C4H6NO4">
        <annotation>
          <rdf:RDF xmlns:rdf="http://www.w3.org/1999/02/22-rdf-syntax-ns#" xmlns:dcterms="http://purl.org/dc/terms/" xmlns:vCard="http://www.w3.org/2001/vcard-rdf/3.0#" xmlns:vCard4="http://www.w3.org/2006/vcard/ns#" xmlns:bqbiol="http://biomodels.net/biology-qualifiers/" xmlns:bqmodel="http://biomodels.net/model-qualifiers/">
            <rdf:Description rdf:about="#meta_M_asp__L_c">
              <bqbiol:is>
                <rdf:Bag>
                  <rdf:li rdf:resource="https://identifiers.org/bigg.metabolite/asp__L"/>
                  <rdf:li rdf:resource="https://identifiers.org/biocyc/META:L-ASPARTATE"/>
                  <rdf:li rdf:resource="https://identifiers.org/chebi/CHEBI:17053"/>
                  <rdf:li rdf:resource="https://identifiers.org/chebi/CHEBI:22659"/>
                  <rdf:li rdf:resource="https://identifiers.org/chebi/CHEBI:6193"/>
                  <rdf:li rdf:resource="https://identifiers.org/chebi/CHEBI:21247"/>
                  <rdf:li rdf:resource="https://identifiers.org/chebi/CHEBI:29993"/>
                  <rdf:li rdf:resource="https://identifiers.org/chebi/CHEBI:40942"/>
                  <rdf:li rdf:resource="https://identifiers.org/chebi/CHEBI:29995"/>
                  <rdf:li rdf:resource="https://identifiers.org/chebi/CHEBI:22660"/>
                  <rdf:li rdf:resource="https://identifiers.org/chebi/CHEBI:29991"/>
                  <rdf:li rdf:resource="https://identifiers.org/chebi/CHEBI:132943"/>
                  <rdf:li rdf:resource="https://identifiers.org/chebi/CHEBI:35391"/>
                  <rdf:li rdf:resource="https://identifiers.org/chebi/CHEBI:13085"/>
                  <rdf:li rdf:resource="https://identifiers.org/chebi/CHEBI:40913"/>
                  <rdf:li rdf:resource="https://identifiers.org/chebi/CHEBI:21244"/>
                  <rdf:li rdf:resource="https://identifiers.org/chebi/CHEBI:40853"/>
                  <rdf:li rdf:resource="https://identifiers.org/chebi/CHEBI:29992"/>
                  <rdf:li rdf:resource="https://identifiers.org/chebi/CHEBI:40900"/>
                  <rdf:li rdf:resource="https://identifiers.org/envipath/32de3cf4-e3e6-4168-956e-32fa5ddb0ce1/compound/4b0cdcb0-137a-4ddc-8e5c-2b55ea238c15"/>
                  <rdf:li rdf:resource="https://identifiers.org/hmdb/HMDB62186"/>
                  <rdf:li rdf:resource="https://identifiers.org/hmdb/HMDB62501"/>
                  <rdf:li rdf:resource="https://identifiers.org/hmdb/HMDB00191"/>
                  <rdf:li rdf:resource="https://identifiers.org/inchi_key/CKLJMWTZIZZHCS-REOHCLBHSA-M"/>
                  <rdf:li rdf:resource="https://identifiers.org/kegg.compound/C00049"/>
                  <rdf:li rdf:resource="https://identifiers.org/kegg.compound/C16433"/>
                  <rdf:li rdf:resource="https://identifiers.org/kegg.drug/D00013"/>
                  <rdf:li rdf:resource="https://identifiers.org/metanetx.chemical/MNXM42"/>
                  <rdf:li rdf:resource="https://identifiers.org/reactome.compound/113553"/>
                  <rdf:li rdf:resource="https://identifiers.org/reactome.compound/29448"/>
                  <rdf:li rdf:resource="https://identifiers.org/sabiork/71"/>
                  <rdf:li rdf:resource="https://identifiers.org/seed.compound/cpd00041"/>
                  <rdf:li rdf:resource="https://identifiers.org/seed.compound/cpd19181"/>
                </rdf:Bag>
              </bqbiol:is>
            </rdf:Description>
          </rdf:RDF>
        </annotation>
      </species>
      <species metaid="meta_M_dmlz_c" sboTerm="SBO:0000247" id="M_dmlz_c" name="6,7-Dimethyl-8-(1-D-ribityl)lumazine" compartment="c" hasOnlySubstanceUnits="false" boundaryCondition="false" constant="false" fbc:charge="0" fbc:chemicalFormula="C13H18N4O6">
        <annotation>
          <rdf:RDF xmlns:rdf="http://www.w3.org/1999/02/22-rdf-syntax-ns#" xmlns:dcterms="http://purl.org/dc/terms/" xmlns:vCard="http://www.w3.org/2001/vcard-rdf/3.0#" xmlns:vCard4="http://www.w3.org/2006/vcard/ns#" xmlns:bqbiol="http://biomodels.net/biology-qualifiers/" xmlns:bqmodel="http://biomodels.net/model-qualifiers/">
            <rdf:Description rdf:about="#meta_M_dmlz_c">
              <bqbiol:is>
                <rdf:Bag>
                  <rdf:li rdf:resource="https://identifiers.org/bigg.metabolite/dmlz"/>
                  <rdf:li rdf:resource="https://identifiers.org/biocyc/META:DIMETHYL-D-RIBITYL-LUMAZINE"/>
                  <rdf:li rdf:resource="https://identifiers.org/chebi/CHEBI:20682"/>
                  <rdf:li rdf:resource="https://identifiers.org/chebi/CHEBI:58201"/>
                  <rdf:li rdf:resource="https://identifiers.org/chebi/CHEBI:17601"/>
                  <rdf:li rdf:resource="https://identifiers.org/chebi/CHEBI:2154"/>
                  <rdf:li rdf:resource="https://identifiers.org/chebi/CHEBI:12185"/>
                  <rdf:li rdf:resource="https://identifiers.org/hmdb/HMDB03826"/>
                  <rdf:li rdf:resource="https://identifiers.org/inchi_key/SXDXRJZUAJBNFL-XKSSXDPKSA-M"/>
                  <rdf:li rdf:resource="https://identifiers.org/kegg.compound/C04332"/>
                  <rdf:li rdf:resource="https://identifiers.org/metanetx.chemical/MNXM1313"/>
                  <rdf:li rdf:resource="https://identifiers.org/sabiork/7240"/>
                  <rdf:li rdf:resource="https://identifiers.org/seed.compound/cpd02656"/>
                </rdf:Bag>
              </bqbiol:is>
            </rdf:Description>
          </rdf:RDF>
        </annotation>
      </species>
      <species metaid="meta_M_4r5au_c" sboTerm="SBO:0000247" id="M_4r5au_c" name="4-(1-D-Ribitylamino)-5-aminouracil" compartment="c" hasOnlySubstanceUnits="false" boundaryCondition="false" constant="false" fbc:charge="0" fbc:chemicalFormula="C9H16N4O6">
        <annotation>
          <rdf:RDF xmlns:rdf="http://www.w3.org/1999/02/22-rdf-syntax-ns#" xmlns:dcterms="http://purl.org/dc/terms/" xmlns:vCard="http://www.w3.org/2001/vcard-rdf/3.0#" xmlns:vCard4="http://www.w3.org/2006/vcard/ns#" xmlns:bqbiol="http://biomodels.net/biology-qualifiers/" xmlns:bqmodel="http://biomodels.net/model-qualifiers/">
            <rdf:Description rdf:about="#meta_M_4r5au_c">
              <bqbiol:is>
                <rdf:Bag>
                  <rdf:li rdf:resource="https://identifiers.org/bigg.metabolite/4r5au"/>
                  <rdf:li rdf:resource="https://identifiers.org/biocyc/META:AMINO-RIBOSYLAMINO-1H-3H-PYR-DIONE"/>
                  <rdf:li rdf:resource="https://identifiers.org/chebi/CHEBI:20283"/>
                  <rdf:li rdf:resource="https://identifiers.org/chebi/CHEBI:11929"/>
                  <rdf:li rdf:resource="https://identifiers.org/chebi/CHEBI:57573"/>
                  <rdf:li rdf:resource="https://identifiers.org/chebi/CHEBI:1761"/>
                  <rdf:li rdf:resource="https://identifiers.org/chebi/CHEBI:15934"/>
                  <rdf:li rdf:resource="https://identifiers.org/chebi/CHEBI:52403"/>
                  <rdf:li rdf:resource="https://identifiers.org/inchi_key/XKQZIXVJVUPORE-RPDRRWSUSA-N"/>
                  <rdf:li rdf:resource="https://identifiers.org/kegg.compound/C04732"/>
                  <rdf:li rdf:resource="https://identifiers.org/metanetx.chemical/MNXM791"/>
                  <rdf:li rdf:resource="https://identifiers.org/sabiork/7525"/>
                  <rdf:li rdf:resource="https://identifiers.org/seed.compound/cpd29668"/>
                  <rdf:li rdf:resource="https://identifiers.org/seed.compound/cpd02882"/>
                </rdf:Bag>
              </bqbiol:is>
            </rdf:Description>
          </rdf:RDF>
        </annotation>
      </species>
      <species metaid="meta_M_gmp_c" sboTerm="SBO:0000247" id="M_gmp_c" name="GMP C10H12N5O8P" compartment="c" hasOnlySubstanceUnits="false" boundaryCondition="false" constant="false" fbc:charge="-2" fbc:chemicalFormula="C10H12N5O8P">
        <annotation>
          <rdf:RDF xmlns:rdf="http://www.w3.org/1999/02/22-rdf-syntax-ns#" xmlns:dcterms="http://purl.org/dc/terms/" xmlns:vCard="http://www.w3.org/2001/vcard-rdf/3.0#" xmlns:vCard4="http://www.w3.org/2006/vcard/ns#" xmlns:bqbiol="http://biomodels.net/biology-qualifiers/" xmlns:bqmodel="http://biomodels.net/model-qualifiers/">
            <rdf:Description rdf:about="#meta_M_gmp_c">
              <bqbiol:is>
                <rdf:Bag>
                  <rdf:li rdf:resource="https://identifiers.org/bigg.metabolite/gmp"/>
                  <rdf:li rdf:resource="https://identifiers.org/biocyc/META:GMP"/>
                  <rdf:li rdf:resource="https://identifiers.org/chebi/CHEBI:24449"/>
                  <rdf:li rdf:resource="https://identifiers.org/chebi/CHEBI:47450"/>
                  <rdf:li rdf:resource="https://identifiers.org/chebi/CHEBI:58115"/>
                  <rdf:li rdf:resource="https://identifiers.org/chebi/CHEBI:17345"/>
                  <rdf:li rdf:resource="https://identifiers.org/chebi/CHEBI:29058"/>
                  <rdf:li rdf:resource="https://identifiers.org/chebi/CHEBI:13341"/>
                  <rdf:li rdf:resource="https://identifiers.org/chebi/CHEBI:42979"/>
                  <rdf:li rdf:resource="https://identifiers.org/chebi/CHEBI:40119"/>
                  <rdf:li rdf:resource="https://identifiers.org/chebi/CHEBI:42615"/>
                  <rdf:li rdf:resource="https://identifiers.org/chebi/CHEBI:14381"/>
                  <rdf:li rdf:resource="https://identifiers.org/chebi/CHEBI:24450"/>
                  <rdf:li rdf:resource="https://identifiers.org/chebi/CHEBI:42892"/>
                  <rdf:li rdf:resource="https://identifiers.org/chebi/CHEBI:5228"/>
                  <rdf:li rdf:resource="https://identifiers.org/chebi/CHEBI:42831"/>
                  <rdf:li rdf:resource="https://identifiers.org/chebi/CHEBI:42887"/>
                  <rdf:li rdf:resource="https://identifiers.org/chebi/CHEBI:42647"/>
                  <rdf:li rdf:resource="https://identifiers.org/hmdb/HMDB01397"/>
                  <rdf:li rdf:resource="https://identifiers.org/inchi_key/RQFCJASXJCIDSX-UUOKFMHZSA-L"/>
                  <rdf:li rdf:resource="https://identifiers.org/kegg.compound/C00144"/>
                  <rdf:li rdf:resource="https://identifiers.org/metanetx.chemical/MNXM113"/>
                  <rdf:li rdf:resource="https://identifiers.org/sabiork/1309"/>
                  <rdf:li rdf:resource="https://identifiers.org/seed.compound/cpd00126"/>
                </rdf:Bag>
              </bqbiol:is>
            </rdf:Description>
          </rdf:RDF>
        </annotation>
      </species>
      <species metaid="meta_M_cdp_c" sboTerm="SBO:0000247" id="M_cdp_c" name="CDP C9H12N3O11P2" compartment="c" hasOnlySubstanceUnits="false" boundaryCondition="false" constant="false" fbc:charge="-3" fbc:chemicalFormula="C9H12N3O11P2">
        <annotation>
          <rdf:RDF xmlns:rdf="http://www.w3.org/1999/02/22-rdf-syntax-ns#" xmlns:dcterms="http://purl.org/dc/terms/" xmlns:vCard="http://www.w3.org/2001/vcard-rdf/3.0#" xmlns:vCard4="http://www.w3.org/2006/vcard/ns#" xmlns:bqbiol="http://biomodels.net/biology-qualifiers/" xmlns:bqmodel="http://biomodels.net/model-qualifiers/">
            <rdf:Description rdf:about="#meta_M_cdp_c">
              <bqbiol:is>
                <rdf:Bag>
                  <rdf:li rdf:resource="https://identifiers.org/bigg.metabolite/cdp"/>
                  <rdf:li rdf:resource="https://identifiers.org/biocyc/META:CDP"/>
                  <rdf:li rdf:resource="https://identifiers.org/chebi/CHEBI:41451"/>
                  <rdf:li rdf:resource="https://identifiers.org/chebi/CHEBI:23519"/>
                  <rdf:li rdf:resource="https://identifiers.org/chebi/CHEBI:3260"/>
                  <rdf:li rdf:resource="https://identifiers.org/chebi/CHEBI:13254"/>
                  <rdf:li rdf:resource="https://identifiers.org/chebi/CHEBI:17239"/>
                  <rdf:li rdf:resource="https://identifiers.org/chebi/CHEBI:58069"/>
                  <rdf:li rdf:resource="https://identifiers.org/hmdb/HMDB01546"/>
                  <rdf:li rdf:resource="https://identifiers.org/inchi_key/ZWIADYZPOWUWEW-XVFCMESISA-K"/>
                  <rdf:li rdf:resource="https://identifiers.org/kegg.compound/C00112"/>
                  <rdf:li rdf:resource="https://identifiers.org/metanetx.chemical/MNXM220"/>
                  <rdf:li rdf:resource="https://identifiers.org/seed.compound/cpd00096"/>
                </rdf:Bag>
              </bqbiol:is>
            </rdf:Description>
          </rdf:RDF>
        </annotation>
      </species>
      <species metaid="meta_M_udp_c" sboTerm="SBO:0000247" id="M_udp_c" name="UDP C9H11N2O12P2" compartment="c" hasOnlySubstanceUnits="false" boundaryCondition="false" constant="false" fbc:charge="-3" fbc:chemicalFormula="C9H11N2O12P2">
        <annotation>
          <rdf:RDF xmlns:rdf="http://www.w3.org/1999/02/22-rdf-syntax-ns#" xmlns:dcterms="http://purl.org/dc/terms/" xmlns:vCard="http://www.w3.org/2001/vcard-rdf/3.0#" xmlns:vCard4="http://www.w3.org/2006/vcard/ns#" xmlns:bqbiol="http://biomodels.net/biology-qualifiers/" xmlns:bqmodel="http://biomodels.net/model-qualifiers/">
            <rdf:Description rdf:about="#meta_M_udp_c">
              <bqbiol:is>
                <rdf:Bag>
                  <rdf:li rdf:resource="https://identifiers.org/bigg.metabolite/udp"/>
                  <rdf:li rdf:resource="https://identifiers.org/biocyc/META:UDP"/>
                  <rdf:li rdf:resource="https://identifiers.org/chebi/CHEBI:13445"/>
                  <rdf:li rdf:resource="https://identifiers.org/chebi/CHEBI:9802"/>
                  <rdf:li rdf:resource="https://identifiers.org/chebi/CHEBI:58223"/>
                  <rdf:li rdf:resource="https://identifiers.org/chebi/CHEBI:46402"/>
                  <rdf:li rdf:resource="https://identifiers.org/chebi/CHEBI:17659"/>
                  <rdf:li rdf:resource="https://identifiers.org/chebi/CHEBI:27230"/>
                  <rdf:li rdf:resource="https://identifiers.org/hmdb/HMDB00295"/>
                  <rdf:li rdf:resource="https://identifiers.org/inchi_key/XCCTYIAWTASOJW-XVFCMESISA-K"/>
                  <rdf:li rdf:resource="https://identifiers.org/kegg.compound/C00015"/>
                  <rdf:li rdf:resource="https://identifiers.org/kegg.glycan/G10619"/>
                  <rdf:li rdf:resource="https://identifiers.org/metanetx.chemical/MNXM17"/>
                  <rdf:li rdf:resource="https://identifiers.org/reactome.compound/110096"/>
                  <rdf:li rdf:resource="https://identifiers.org/reactome.compound/111814"/>
                  <rdf:li rdf:resource="https://identifiers.org/reactome.compound/205687"/>
                  <rdf:li rdf:resource="https://identifiers.org/reactome.compound/158602"/>
                  <rdf:li rdf:resource="https://identifiers.org/sabiork/1269"/>
                  <rdf:li rdf:resource="https://identifiers.org/seed.compound/cpd00014"/>
                </rdf:Bag>
              </bqbiol:is>
            </rdf:Description>
          </rdf:RDF>
        </annotation>
      </species>
      <species metaid="meta_M_fdp_c" sboTerm="SBO:0000247" id="M_fdp_c" name="D-Fructose 1,6-bisphosphate" compartment="c" hasOnlySubstanceUnits="false" boundaryCondition="false" constant="false" fbc:charge="-4" fbc:chemicalFormula="C6H10O12P2">
        <annotation>
          <rdf:RDF xmlns:rdf="http://www.w3.org/1999/02/22-rdf-syntax-ns#" xmlns:dcterms="http://purl.org/dc/terms/" xmlns:vCard="http://www.w3.org/2001/vcard-rdf/3.0#" xmlns:vCard4="http://www.w3.org/2006/vcard/ns#" xmlns:bqbiol="http://biomodels.net/biology-qualifiers/" xmlns:bqmodel="http://biomodels.net/model-qualifiers/">
            <rdf:Description rdf:about="#meta_M_fdp_c">
              <bqbiol:is>
                <rdf:Bag>
                  <rdf:li rdf:resource="https://identifiers.org/bigg.metabolite/fdp"/>
                  <rdf:li rdf:resource="https://identifiers.org/chebi/CHEBI:37736"/>
                  <rdf:li rdf:resource="https://identifiers.org/chebi/CHEBI:49299"/>
                  <rdf:li rdf:resource="https://identifiers.org/inchi_key/RNBGYGVWRKECFJ-VRPWFDPXSA-J"/>
                  <rdf:li rdf:resource="https://identifiers.org/kegg.compound/C00354"/>
                  <rdf:li rdf:resource="https://identifiers.org/metanetx.chemical/MNXM417"/>
                  <rdf:li rdf:resource="https://identifiers.org/sabiork/1465"/>
                  <rdf:li rdf:resource="https://identifiers.org/seed.compound/cpd00290"/>
                </rdf:Bag>
              </bqbiol:is>
            </rdf:Description>
          </rdf:RDF>
        </annotation>
      </species>
      <species metaid="meta_M_pi_e" sboTerm="SBO:0000247" id="M_pi_e" name="Phosphate" compartment="e" hasOnlySubstanceUnits="false" boundaryCondition="false" constant="false" fbc:charge="-2" fbc:chemicalFormula="HO4P">
        <annotation>
          <rdf:RDF xmlns:rdf="http://www.w3.org/1999/02/22-rdf-syntax-ns#" xmlns:dcterms="http://purl.org/dc/terms/" xmlns:vCard="http://www.w3.org/2001/vcard-rdf/3.0#" xmlns:vCard4="http://www.w3.org/2006/vcard/ns#" xmlns:bqbiol="http://biomodels.net/biology-qualifiers/" xmlns:bqmodel="http://biomodels.net/model-qualifiers/">
            <rdf:Description rdf:about="#meta_M_pi_e">
              <bqbiol:is>
                <rdf:Bag>
                  <rdf:li rdf:resource="https://identifiers.org/bigg.metabolite/pi"/>
                  <rdf:li rdf:resource="https://identifiers.org/biocyc/META:Pi"/>
                  <rdf:li rdf:resource="https://identifiers.org/biocyc/META:CPD-16459"/>
                  <rdf:li rdf:resource="https://identifiers.org/biocyc/META:PHOSPHATE-GROUP"/>
                  <rdf:li rdf:resource="https://identifiers.org/chebi/CHEBI:26078"/>
                  <rdf:li rdf:resource="https://identifiers.org/chebi/CHEBI:18367"/>
                  <rdf:li rdf:resource="https://identifiers.org/chebi/CHEBI:29139"/>
                  <rdf:li rdf:resource="https://identifiers.org/chebi/CHEBI:39739"/>
                  <rdf:li rdf:resource="https://identifiers.org/chebi/CHEBI:43470"/>
                  <rdf:li rdf:resource="https://identifiers.org/chebi/CHEBI:35780"/>
                  <rdf:li rdf:resource="https://identifiers.org/chebi/CHEBI:43474"/>
                  <rdf:li rdf:resource="https://identifiers.org/chebi/CHEBI:26020"/>
                  <rdf:li rdf:resource="https://identifiers.org/chebi/CHEBI:45024"/>
                  <rdf:li rdf:resource="https://identifiers.org/chebi/CHEBI:39745"/>
                  <rdf:li rdf:resource="https://identifiers.org/chebi/CHEBI:29137"/>
                  <rdf:li rdf:resource="https://identifiers.org/chebi/CHEBI:14791"/>
                  <rdf:li rdf:resource="https://identifiers.org/chebi/CHEBI:7793"/>
                  <rdf:li rdf:resource="https://identifiers.org/envipath/650babc9-9d68-4b73-9332-11972ca26f7b/compound/db5219ee-60cb-4370-b066-340c9faf069c"/>
                  <rdf:li rdf:resource="https://identifiers.org/envipath/5882df9c-dae1-4d80-a40e-db4724271456/compound/84684967-eade-48d4-b25d-c4aede0a0836"/>
                  <rdf:li rdf:resource="https://identifiers.org/envipath/5882df9c-dae1-4d80-a40e-db4724271456/compound/ad82c39b-2edb-4953-b971-79a2d2ea6e26"/>
                  <rdf:li rdf:resource="https://identifiers.org/envipath/650babc9-9d68-4b73-9332-11972ca26f7b/compound/aac01fea-4223-49c1-8b12-cd50f11ebfc8"/>
                  <rdf:li rdf:resource="https://identifiers.org/envipath/32de3cf4-e3e6-4168-956e-32fa5ddb0ce1/compound/c581b2ce-6238-45de-abc0-60ca8d47ed04"/>
                  <rdf:li rdf:resource="https://identifiers.org/hmdb/HMDB02105"/>
                  <rdf:li rdf:resource="https://identifiers.org/hmdb/HMDB00973"/>
                  <rdf:li rdf:resource="https://identifiers.org/hmdb/HMDB01429"/>
                  <rdf:li rdf:resource="https://identifiers.org/hmdb/HMDB02142"/>
                  <rdf:li rdf:resource="https://identifiers.org/hmdb/HMDB05947"/>
                  <rdf:li rdf:resource="https://identifiers.org/inchi_key/NBIIXXVUZAFLBC-UHFFFAOYSA-L"/>
                  <rdf:li rdf:resource="https://identifiers.org/kegg.compound/C00009"/>
                  <rdf:li rdf:resource="https://identifiers.org/kegg.drug/D05467"/>
                  <rdf:li rdf:resource="https://identifiers.org/metanetx.chemical/MNXM9"/>
                  <rdf:li rdf:resource="https://identifiers.org/reactome.compound/5228339"/>
                  <rdf:li rdf:resource="https://identifiers.org/reactome.compound/113550"/>
                  <rdf:li rdf:resource="https://identifiers.org/reactome.compound/8851513"/>
                  <rdf:li rdf:resource="https://identifiers.org/reactome.compound/113551"/>
                  <rdf:li rdf:resource="https://identifiers.org/reactome.compound/109277"/>
                  <rdf:li rdf:resource="https://identifiers.org/reactome.compound/29372"/>
                  <rdf:li rdf:resource="https://identifiers.org/reactome.compound/8851226"/>
                  <rdf:li rdf:resource="https://identifiers.org/reactome.compound/113548"/>
                  <rdf:li rdf:resource="https://identifiers.org/sabiork/36"/>
                  <rdf:li rdf:resource="https://identifiers.org/seed.compound/cpd27787"/>
                  <rdf:li rdf:resource="https://identifiers.org/seed.compound/cpd00009"/>
                </rdf:Bag>
              </bqbiol:is>
            </rdf:Description>
          </rdf:RDF>
        </annotation>
      </species>
      <species metaid="meta_M_g1p_c" sboTerm="SBO:0000247" id="M_g1p_c" name="D-Glucose 1-phosphate" compartment="c" hasOnlySubstanceUnits="false" boundaryCondition="false" constant="false" fbc:charge="-2" fbc:chemicalFormula="C6H11O9P">
        <annotation>
          <rdf:RDF xmlns:rdf="http://www.w3.org/1999/02/22-rdf-syntax-ns#" xmlns:dcterms="http://purl.org/dc/terms/" xmlns:vCard="http://www.w3.org/2001/vcard-rdf/3.0#" xmlns:vCard4="http://www.w3.org/2006/vcard/ns#" xmlns:bqbiol="http://biomodels.net/biology-qualifiers/" xmlns:bqmodel="http://biomodels.net/model-qualifiers/">
            <rdf:Description rdf:about="#meta_M_g1p_c">
              <bqbiol:is>
                <rdf:Bag>
                  <rdf:li rdf:resource="https://identifiers.org/bigg.metabolite/g1p"/>
                  <rdf:li rdf:resource="https://identifiers.org/biocyc/META:D-glucose-1-phosphates"/>
                  <rdf:li rdf:resource="https://identifiers.org/biocyc/META:GLC-1-P"/>
                  <rdf:li rdf:resource="https://identifiers.org/chebi/CHEBI:10246"/>
                  <rdf:li rdf:resource="https://identifiers.org/chebi/CHEBI:42623"/>
                  <rdf:li rdf:resource="https://identifiers.org/chebi/CHEBI:12967"/>
                  <rdf:li rdf:resource="https://identifiers.org/chebi/CHEBI:12320"/>
                  <rdf:li rdf:resource="https://identifiers.org/chebi/CHEBI:29042"/>
                  <rdf:li rdf:resource="https://identifiers.org/chebi/CHEBI:4169"/>
                  <rdf:li rdf:resource="https://identifiers.org/chebi/CHEBI:58601"/>
                  <rdf:li rdf:resource="https://identifiers.org/chebi/CHEBI:57629"/>
                  <rdf:li rdf:resource="https://identifiers.org/chebi/CHEBI:16077"/>
                  <rdf:li rdf:resource="https://identifiers.org/chebi/CHEBI:21001"/>
                  <rdf:li rdf:resource="https://identifiers.org/chebi/CHEBI:12970"/>
                  <rdf:li rdf:resource="https://identifiers.org/chebi/CHEBI:21004"/>
                  <rdf:li rdf:resource="https://identifiers.org/hmdb/HMDB01586"/>
                  <rdf:li rdf:resource="https://identifiers.org/hmdb/HMDB01306"/>
                  <rdf:li rdf:resource="https://identifiers.org/inchi_key/HXXFSFRBOHSIMQ-GASJEMHNSA-L"/>
                  <rdf:li rdf:resource="https://identifiers.org/kegg.compound/C00103"/>
                  <rdf:li rdf:resource="https://identifiers.org/metanetx.chemical/MNXM89588"/>
                  <rdf:li rdf:resource="https://identifiers.org/reactome.compound/29548"/>
                  <rdf:li rdf:resource="https://identifiers.org/sabiork/1450"/>
                  <rdf:li rdf:resource="https://identifiers.org/sabiork/23742"/>
                  <rdf:li rdf:resource="https://identifiers.org/sabiork/1298"/>
                  <rdf:li rdf:resource="https://identifiers.org/seed.compound/cpd00089"/>
                  <rdf:li rdf:resource="https://identifiers.org/seed.compound/cpd28817"/>
                </rdf:Bag>
              </bqbiol:is>
            </rdf:Description>
          </rdf:RDF>
        </annotation>
      </species>
      <species metaid="meta_M_adpglc_c" sboTerm="SBO:0000247" id="M_adpglc_c" name="ADPglucose C16H23N5O15P2" compartment="c" hasOnlySubstanceUnits="false" boundaryCondition="false" constant="false" fbc:charge="-2" fbc:chemicalFormula="C16H23N5O15P2">
        <annotation>
          <rdf:RDF xmlns:rdf="http://www.w3.org/1999/02/22-rdf-syntax-ns#" xmlns:dcterms="http://purl.org/dc/terms/" xmlns:vCard="http://www.w3.org/2001/vcard-rdf/3.0#" xmlns:vCard4="http://www.w3.org/2006/vcard/ns#" xmlns:bqbiol="http://biomodels.net/biology-qualifiers/" xmlns:bqmodel="http://biomodels.net/model-qualifiers/">
            <rdf:Description rdf:about="#meta_M_adpglc_c">
              <bqbiol:is>
                <rdf:Bag>
                  <rdf:li rdf:resource="https://identifiers.org/bigg.metabolite/adpglc"/>
                  <rdf:li rdf:resource="https://identifiers.org/biocyc/META:ADP-D-GLUCOSE"/>
                  <rdf:li rdf:resource="https://identifiers.org/chebi/CHEBI:40615"/>
                  <rdf:li rdf:resource="https://identifiers.org/chebi/CHEBI:20846"/>
                  <rdf:li rdf:resource="https://identifiers.org/chebi/CHEBI:57498"/>
                  <rdf:li rdf:resource="https://identifiers.org/chebi/CHEBI:13230"/>
                  <rdf:li rdf:resource="https://identifiers.org/chebi/CHEBI:15751"/>
                  <rdf:li rdf:resource="https://identifiers.org/chebi/CHEBI:2349"/>
                  <rdf:li rdf:resource="https://identifiers.org/hmdb/HMDB62621"/>
                  <rdf:li rdf:resource="https://identifiers.org/hmdb/HMDB06557"/>
                  <rdf:li rdf:resource="https://identifiers.org/hmdb/HMDB12186"/>
                  <rdf:li rdf:resource="https://identifiers.org/inchi_key/WFPZSXYXPSUOPY-ROYWQJLOSA-L"/>
                  <rdf:li rdf:resource="https://identifiers.org/kegg.compound/C00498"/>
                  <rdf:li rdf:resource="https://identifiers.org/kegg.glycan/G11109"/>
                  <rdf:li rdf:resource="https://identifiers.org/metanetx.chemical/MNXM561"/>
                  <rdf:li rdf:resource="https://identifiers.org/sabiork/3922"/>
                  <rdf:li rdf:resource="https://identifiers.org/seed.compound/cpd00387"/>
                </rdf:Bag>
              </bqbiol:is>
            </rdf:Description>
          </rdf:RDF>
        </annotation>
      </species>
      <species metaid="meta_M_dscl_c" sboTerm="SBO:0000247" id="M_dscl_c" name="Dihydrosirohydrochlorin" compartment="c" hasOnlySubstanceUnits="false" boundaryCondition="false" constant="false" fbc:charge="-7" fbc:chemicalFormula="C42H41N4O16">
        <annotation>
          <rdf:RDF xmlns:rdf="http://www.w3.org/1999/02/22-rdf-syntax-ns#" xmlns:dcterms="http://purl.org/dc/terms/" xmlns:vCard="http://www.w3.org/2001/vcard-rdf/3.0#" xmlns:vCard4="http://www.w3.org/2006/vcard/ns#" xmlns:bqbiol="http://biomodels.net/biology-qualifiers/" xmlns:bqmodel="http://biomodels.net/model-qualifiers/">
            <rdf:Description rdf:about="#meta_M_dscl_c">
              <bqbiol:is>
                <rdf:Bag>
                  <rdf:li rdf:resource="https://identifiers.org/bigg.metabolite/dscl"/>
                  <rdf:li rdf:resource="https://identifiers.org/biocyc/META:DIHYDROSIROHYDROCHLORIN"/>
                  <rdf:li rdf:resource="https://identifiers.org/chebi/CHEBI:58827"/>
                  <rdf:li rdf:resource="https://identifiers.org/chebi/CHEBI:50602"/>
                  <rdf:li rdf:resource="https://identifiers.org/chebi/CHEBI:14870"/>
                  <rdf:li rdf:resource="https://identifiers.org/chebi/CHEBI:8370"/>
                  <rdf:li rdf:resource="https://identifiers.org/inchi_key/OQIIYZQTTMKFAU-ZNLOQLQNSA-G"/>
                  <rdf:li rdf:resource="https://identifiers.org/kegg.compound/C02463"/>
                  <rdf:li rdf:resource="https://identifiers.org/metanetx.chemical/MNXM672"/>
                  <rdf:li rdf:resource="https://identifiers.org/seed.compound/cpd01620"/>
                </rdf:Bag>
              </bqbiol:is>
            </rdf:Description>
          </rdf:RDF>
        </annotation>
      </species>
      <species metaid="meta_M_scl_c" sboTerm="SBO:0000247" id="M_scl_c" name="Sirohydrochlorin" compartment="c" hasOnlySubstanceUnits="false" boundaryCondition="false" constant="false" fbc:charge="-7" fbc:chemicalFormula="C42H39N4O16">
        <annotation>
          <rdf:RDF xmlns:rdf="http://www.w3.org/1999/02/22-rdf-syntax-ns#" xmlns:dcterms="http://purl.org/dc/terms/" xmlns:vCard="http://www.w3.org/2001/vcard-rdf/3.0#" xmlns:vCard4="http://www.w3.org/2006/vcard/ns#" xmlns:bqbiol="http://biomodels.net/biology-qualifiers/" xmlns:bqmodel="http://biomodels.net/model-qualifiers/">
            <rdf:Description rdf:about="#meta_M_scl_c">
              <bqbiol:is>
                <rdf:Bag>
                  <rdf:li rdf:resource="https://identifiers.org/bigg.metabolite/scl"/>
                  <rdf:li rdf:resource="https://identifiers.org/biocyc/META:SIROHYDROCHLORIN"/>
                  <rdf:li rdf:resource="https://identifiers.org/chebi/CHEBI:58351"/>
                  <rdf:li rdf:resource="https://identifiers.org/chebi/CHEBI:9167"/>
                  <rdf:li rdf:resource="https://identifiers.org/chebi/CHEBI:18023"/>
                  <rdf:li rdf:resource="https://identifiers.org/chebi/CHEBI:15090"/>
                  <rdf:li rdf:resource="https://identifiers.org/chebi/CHEBI:26691"/>
                  <rdf:li rdf:resource="https://identifiers.org/inchi_key/KWIZRXMMFRBUML-AHGFGAHVSA-F"/>
                  <rdf:li rdf:resource="https://identifiers.org/kegg.compound/C05778"/>
                  <rdf:li rdf:resource="https://identifiers.org/metanetx.chemical/MNXM863"/>
                  <rdf:li rdf:resource="https://identifiers.org/seed.compound/cpd03426"/>
                </rdf:Bag>
              </bqbiol:is>
            </rdf:Description>
          </rdf:RDF>
        </annotation>
      </species>
      <species metaid="meta_M_co2_e" sboTerm="SBO:0000247" id="M_co2_e" name="CO2 CO2" compartment="e" hasOnlySubstanceUnits="false" boundaryCondition="false" constant="false" fbc:charge="0" fbc:chemicalFormula="CO2">
        <annotation>
          <rdf:RDF xmlns:rdf="http://www.w3.org/1999/02/22-rdf-syntax-ns#" xmlns:dcterms="http://purl.org/dc/terms/" xmlns:vCard="http://www.w3.org/2001/vcard-rdf/3.0#" xmlns:vCard4="http://www.w3.org/2006/vcard/ns#" xmlns:bqbiol="http://biomodels.net/biology-qualifiers/" xmlns:bqmodel="http://biomodels.net/model-qualifiers/">
            <rdf:Description rdf:about="#meta_M_co2_e">
              <bqbiol:is>
                <rdf:Bag>
                  <rdf:li rdf:resource="https://identifiers.org/bigg.metabolite/co2"/>
                  <rdf:li rdf:resource="https://identifiers.org/biocyc/META:CARBON-DIOXIDE"/>
                  <rdf:li rdf:resource="https://identifiers.org/chebi/CHEBI:23011"/>
                  <rdf:li rdf:resource="https://identifiers.org/chebi/CHEBI:3283"/>
                  <rdf:li rdf:resource="https://identifiers.org/chebi/CHEBI:48829"/>
                  <rdf:li rdf:resource="https://identifiers.org/chebi/CHEBI:16526"/>
                  <rdf:li rdf:resource="https://identifiers.org/chebi/CHEBI:13283"/>
                  <rdf:li rdf:resource="https://identifiers.org/chebi/CHEBI:13285"/>
                  <rdf:li rdf:resource="https://identifiers.org/chebi/CHEBI:13284"/>
                  <rdf:li rdf:resource="https://identifiers.org/chebi/CHEBI:13282"/>
                  <rdf:li rdf:resource="https://identifiers.org/envipath/650babc9-9d68-4b73-9332-11972ca26f7b/compound/2ec3da94-5f50-4525-81b1-5607c5c7a3d3"/>
                  <rdf:li rdf:resource="https://identifiers.org/envipath/32de3cf4-e3e6-4168-956e-32fa5ddb0ce1/compound/05f60af4-0a3f-4ead-9a29-33bb0f123379"/>
                  <rdf:li rdf:resource="https://identifiers.org/hmdb/HMDB01967"/>
                  <rdf:li rdf:resource="https://identifiers.org/inchi_key/CURLTUGMZLYLDI-UHFFFAOYSA-N"/>
                  <rdf:li rdf:resource="https://identifiers.org/kegg.compound/C00011"/>
                  <rdf:li rdf:resource="https://identifiers.org/kegg.drug/D00004"/>
                  <rdf:li rdf:resource="https://identifiers.org/metanetx.chemical/MNXM13"/>
                  <rdf:li rdf:resource="https://identifiers.org/reactome.compound/29376"/>
                  <rdf:li rdf:resource="https://identifiers.org/reactome.compound/5668565"/>
                  <rdf:li rdf:resource="https://identifiers.org/reactome.compound/189480"/>
                  <rdf:li rdf:resource="https://identifiers.org/reactome.compound/1132345"/>
                  <rdf:li rdf:resource="https://identifiers.org/reactome.compound/113528"/>
                  <rdf:li rdf:resource="https://identifiers.org/reactome.compound/1237009"/>
                  <rdf:li rdf:resource="https://identifiers.org/reactome.compound/159751"/>
                  <rdf:li rdf:resource="https://identifiers.org/reactome.compound/389536"/>
                  <rdf:li rdf:resource="https://identifiers.org/reactome.compound/159942"/>
                  <rdf:li rdf:resource="https://identifiers.org/sabiork/1266"/>
                  <rdf:li rdf:resource="https://identifiers.org/seed.compound/cpd00011"/>
                </rdf:Bag>
              </bqbiol:is>
            </rdf:Description>
          </rdf:RDF>
        </annotation>
      </species>
      <species metaid="meta_M_ara5p_c" sboTerm="SBO:0000247" id="M_ara5p_c" name="D-Arabinose 5-phosphate" compartment="c" hasOnlySubstanceUnits="false" boundaryCondition="false" constant="false" fbc:charge="-2" fbc:chemicalFormula="C5H9O8P">
        <annotation>
          <rdf:RDF xmlns:rdf="http://www.w3.org/1999/02/22-rdf-syntax-ns#" xmlns:dcterms="http://purl.org/dc/terms/" xmlns:vCard="http://www.w3.org/2001/vcard-rdf/3.0#" xmlns:vCard4="http://www.w3.org/2006/vcard/ns#" xmlns:bqbiol="http://biomodels.net/biology-qualifiers/" xmlns:bqmodel="http://biomodels.net/model-qualifiers/">
            <rdf:Description rdf:about="#meta_M_ara5p_c">
              <bqbiol:is>
                <rdf:Bag>
                  <rdf:li rdf:resource="https://identifiers.org/bigg.metabolite/ara5p"/>
                  <rdf:li rdf:resource="https://identifiers.org/biocyc/META:ARABINOSE-5P"/>
                  <rdf:li rdf:resource="https://identifiers.org/chebi/CHEBI:12916"/>
                  <rdf:li rdf:resource="https://identifiers.org/chebi/CHEBI:79058"/>
                  <rdf:li rdf:resource="https://identifiers.org/chebi/CHEBI:57693"/>
                  <rdf:li rdf:resource="https://identifiers.org/chebi/CHEBI:16241"/>
                  <rdf:li rdf:resource="https://identifiers.org/chebi/CHEBI:4104"/>
                  <rdf:li rdf:resource="https://identifiers.org/chebi/CHEBI:20915"/>
                  <rdf:li rdf:resource="https://identifiers.org/hmdb/HMDB11734"/>
                  <rdf:li rdf:resource="https://identifiers.org/inchi_key/PPQRONHOSHZGFQ-WDCZJNDASA-L"/>
                  <rdf:li rdf:resource="https://identifiers.org/kegg.compound/C01112"/>
                  <rdf:li rdf:resource="https://identifiers.org/metanetx.chemical/MNXM1184"/>
                  <rdf:li rdf:resource="https://identifiers.org/sabiork/25303"/>
                  <rdf:li rdf:resource="https://identifiers.org/sabiork/1478"/>
                  <rdf:li rdf:resource="https://identifiers.org/seed.compound/cpd00817"/>
                </rdf:Bag>
              </bqbiol:is>
            </rdf:Description>
          </rdf:RDF>
        </annotation>
      </species>
      <species metaid="meta_M_cpppg3_c" sboTerm="SBO:0000247" id="M_cpppg3_c" name="Coproporphyrinogen III" compartment="c" hasOnlySubstanceUnits="false" boundaryCondition="false" constant="false" fbc:charge="-4" fbc:chemicalFormula="C36H40N4O8">
        <annotation>
          <rdf:RDF xmlns:rdf="http://www.w3.org/1999/02/22-rdf-syntax-ns#" xmlns:dcterms="http://purl.org/dc/terms/" xmlns:vCard="http://www.w3.org/2001/vcard-rdf/3.0#" xmlns:vCard4="http://www.w3.org/2006/vcard/ns#" xmlns:bqbiol="http://biomodels.net/biology-qualifiers/" xmlns:bqmodel="http://biomodels.net/model-qualifiers/">
            <rdf:Description rdf:about="#meta_M_cpppg3_c">
              <bqbiol:is>
                <rdf:Bag>
                  <rdf:li rdf:resource="https://identifiers.org/bigg.metabolite/cpppg3"/>
                  <rdf:li rdf:resource="https://identifiers.org/biocyc/META:COPROPORPHYRINOGEN_III"/>
                  <rdf:li rdf:resource="https://identifiers.org/chebi/CHEBI:15439"/>
                  <rdf:li rdf:resource="https://identifiers.org/chebi/CHEBI:3880"/>
                  <rdf:li rdf:resource="https://identifiers.org/chebi/CHEBI:57309"/>
                  <rdf:li rdf:resource="https://identifiers.org/chebi/CHEBI:41560"/>
                  <rdf:li rdf:resource="https://identifiers.org/chebi/CHEBI:23386"/>
                  <rdf:li rdf:resource="https://identifiers.org/chebi/CHEBI:14020"/>
                  <rdf:li rdf:resource="https://identifiers.org/hmdb/HMDB01261"/>
                  <rdf:li rdf:resource="https://identifiers.org/inchi_key/NIUVHXTXUXOFEB-UHFFFAOYSA-J"/>
                  <rdf:li rdf:resource="https://identifiers.org/kegg.compound/C03263"/>
                  <rdf:li rdf:resource="https://identifiers.org/metanetx.chemical/MNXM410"/>
                  <rdf:li rdf:resource="https://identifiers.org/reactome.compound/189455"/>
                  <rdf:li rdf:resource="https://identifiers.org/reactome.compound/189411"/>
                  <rdf:li rdf:resource="https://identifiers.org/sabiork/8129"/>
                  <rdf:li rdf:resource="https://identifiers.org/sabiork/6515"/>
                  <rdf:li rdf:resource="https://identifiers.org/seed.compound/cpd02083"/>
                </rdf:Bag>
              </bqbiol:is>
            </rdf:Description>
          </rdf:RDF>
        </annotation>
      </species>
      <species metaid="meta_M_o2_c" sboTerm="SBO:0000247" id="M_o2_c" name="O2 O2" compartment="c" hasOnlySubstanceUnits="false" boundaryCondition="false" constant="false" fbc:charge="0" fbc:chemicalFormula="O2">
        <annotation>
          <rdf:RDF xmlns:rdf="http://www.w3.org/1999/02/22-rdf-syntax-ns#" xmlns:dcterms="http://purl.org/dc/terms/" xmlns:vCard="http://www.w3.org/2001/vcard-rdf/3.0#" xmlns:vCard4="http://www.w3.org/2006/vcard/ns#" xmlns:bqbiol="http://biomodels.net/biology-qualifiers/" xmlns:bqmodel="http://biomodels.net/model-qualifiers/">
            <rdf:Description rdf:about="#meta_M_o2_c">
              <bqbiol:is>
                <rdf:Bag>
                  <rdf:li rdf:resource="https://identifiers.org/bigg.metabolite/o2"/>
                  <rdf:li rdf:resource="https://identifiers.org/biocyc/META:OXYGEN-MOLECULE"/>
                  <rdf:li rdf:resource="https://identifiers.org/chebi/CHEBI:7860"/>
                  <rdf:li rdf:resource="https://identifiers.org/chebi/CHEBI:26689"/>
                  <rdf:li rdf:resource="https://identifiers.org/chebi/CHEBI:29097"/>
                  <rdf:li rdf:resource="https://identifiers.org/chebi/CHEBI:15379"/>
                  <rdf:li rdf:resource="https://identifiers.org/chebi/CHEBI:13416"/>
                  <rdf:li rdf:resource="https://identifiers.org/chebi/CHEBI:27140"/>
                  <rdf:li rdf:resource="https://identifiers.org/chebi/CHEBI:29793"/>
                  <rdf:li rdf:resource="https://identifiers.org/chebi/CHEBI:30491"/>
                  <rdf:li rdf:resource="https://identifiers.org/chebi/CHEBI:44742"/>
                  <rdf:li rdf:resource="https://identifiers.org/chebi/CHEBI:23833"/>
                  <rdf:li rdf:resource="https://identifiers.org/chebi/CHEBI:25366"/>
                  <rdf:li rdf:resource="https://identifiers.org/chebi/CHEBI:10745"/>
                  <rdf:li rdf:resource="https://identifiers.org/envipath/5882df9c-dae1-4d80-a40e-db4724271456/compound/d5d12248-82d3-4cf3-b7d0-2e3d096768b4"/>
                  <rdf:li rdf:resource="https://identifiers.org/hmdb/HMDB01377"/>
                  <rdf:li rdf:resource="https://identifiers.org/inchi_key/MYMOFIZGZYHOMD-UHFFFAOYSA-N"/>
                  <rdf:li rdf:resource="https://identifiers.org/kegg.compound/C00007"/>
                  <rdf:li rdf:resource="https://identifiers.org/kegg.drug/D00003"/>
                  <rdf:li rdf:resource="https://identifiers.org/metanetx.chemical/MNXM4"/>
                  <rdf:li rdf:resource="https://identifiers.org/reactome.compound/113534"/>
                  <rdf:li rdf:resource="https://identifiers.org/reactome.compound/113535"/>
                  <rdf:li rdf:resource="https://identifiers.org/reactome.compound/113685"/>
                  <rdf:li rdf:resource="https://identifiers.org/reactome.compound/5668566"/>
                  <rdf:li rdf:resource="https://identifiers.org/reactome.compound/189461"/>
                  <rdf:li rdf:resource="https://identifiers.org/reactome.compound/113533"/>
                  <rdf:li rdf:resource="https://identifiers.org/reactome.compound/1131511"/>
                  <rdf:li rdf:resource="https://identifiers.org/reactome.compound/352327"/>
                  <rdf:li rdf:resource="https://identifiers.org/reactome.compound/351593"/>
                  <rdf:li rdf:resource="https://identifiers.org/reactome.compound/29368"/>
                  <rdf:li rdf:resource="https://identifiers.org/reactome.compound/1236709"/>
                  <rdf:li rdf:resource="https://identifiers.org/sabiork/1264"/>
                  <rdf:li rdf:resource="https://identifiers.org/seed.compound/cpd00007"/>
                </rdf:Bag>
              </bqbiol:is>
            </rdf:Description>
          </rdf:RDF>
        </annotation>
      </species>
      <species metaid="meta_M_pppg9_c" sboTerm="SBO:0000247" id="M_pppg9_c" name="Protoporphyrinogen IX" compartment="c" hasOnlySubstanceUnits="false" boundaryCondition="false" constant="false" fbc:charge="-2" fbc:chemicalFormula="C34H38N4O4">
        <annotation>
          <rdf:RDF xmlns:rdf="http://www.w3.org/1999/02/22-rdf-syntax-ns#" xmlns:dcterms="http://purl.org/dc/terms/" xmlns:vCard="http://www.w3.org/2001/vcard-rdf/3.0#" xmlns:vCard4="http://www.w3.org/2006/vcard/ns#" xmlns:bqbiol="http://biomodels.net/biology-qualifiers/" xmlns:bqmodel="http://biomodels.net/model-qualifiers/">
            <rdf:Description rdf:about="#meta_M_pppg9_c">
              <bqbiol:is>
                <rdf:Bag>
                  <rdf:li rdf:resource="https://identifiers.org/bigg.metabolite/pppg9"/>
                  <rdf:li rdf:resource="https://identifiers.org/biocyc/META:PROTOPORPHYRINOGEN"/>
                  <rdf:li rdf:resource="https://identifiers.org/chebi/CHEBI:57307"/>
                  <rdf:li rdf:resource="https://identifiers.org/chebi/CHEBI:26360"/>
                  <rdf:li rdf:resource="https://identifiers.org/chebi/CHEBI:26359"/>
                  <rdf:li rdf:resource="https://identifiers.org/chebi/CHEBI:15435"/>
                  <rdf:li rdf:resource="https://identifiers.org/chebi/CHEBI:8593"/>
                  <rdf:li rdf:resource="https://identifiers.org/chebi/CHEBI:14962"/>
                  <rdf:li rdf:resource="https://identifiers.org/hmdb/HMDB01097"/>
                  <rdf:li rdf:resource="https://identifiers.org/inchi_key/UHSGPDMIQQYNAX-UHFFFAOYSA-L"/>
                  <rdf:li rdf:resource="https://identifiers.org/kegg.compound/C01079"/>
                  <rdf:li rdf:resource="https://identifiers.org/metanetx.chemical/MNXM351"/>
                  <rdf:li rdf:resource="https://identifiers.org/reactome.compound/189478"/>
                  <rdf:li rdf:resource="https://identifiers.org/sabiork/5384"/>
                  <rdf:li rdf:resource="https://identifiers.org/seed.compound/cpd00791"/>
                </rdf:Bag>
              </bqbiol:is>
            </rdf:Description>
          </rdf:RDF>
        </annotation>
      </species>
      <species metaid="meta_M_met__L_e" sboTerm="SBO:0000247" id="M_met__L_e" name="L-Methionine" compartment="e" hasOnlySubstanceUnits="false" boundaryCondition="false" constant="false" fbc:charge="0" fbc:chemicalFormula="C5H11NO2S">
        <annotation>
          <rdf:RDF xmlns:rdf="http://www.w3.org/1999/02/22-rdf-syntax-ns#" xmlns:dcterms="http://purl.org/dc/terms/" xmlns:vCard="http://www.w3.org/2001/vcard-rdf/3.0#" xmlns:vCard4="http://www.w3.org/2006/vcard/ns#" xmlns:bqbiol="http://biomodels.net/biology-qualifiers/" xmlns:bqmodel="http://biomodels.net/model-qualifiers/">
            <rdf:Description rdf:about="#meta_M_met__L_e">
              <bqbiol:is>
                <rdf:Bag>
                  <rdf:li rdf:resource="https://identifiers.org/bigg.metabolite/met__L"/>
                  <rdf:li rdf:resource="https://identifiers.org/biocyc/META:MET"/>
                  <rdf:li rdf:resource="https://identifiers.org/chebi/CHEBI:32644"/>
                  <rdf:li rdf:resource="https://identifiers.org/chebi/CHEBI:32631"/>
                  <rdf:li rdf:resource="https://identifiers.org/chebi/CHEBI:21360"/>
                  <rdf:li rdf:resource="https://identifiers.org/chebi/CHEBI:6271"/>
                  <rdf:li rdf:resource="https://identifiers.org/chebi/CHEBI:14590"/>
                  <rdf:li rdf:resource="https://identifiers.org/chebi/CHEBI:16811"/>
                  <rdf:li rdf:resource="https://identifiers.org/chebi/CHEBI:25229"/>
                  <rdf:li rdf:resource="https://identifiers.org/chebi/CHEBI:32632"/>
                  <rdf:li rdf:resource="https://identifiers.org/chebi/CHEBI:6829"/>
                  <rdf:li rdf:resource="https://identifiers.org/chebi/CHEBI:57844"/>
                  <rdf:li rdf:resource="https://identifiers.org/chebi/CHEBI:32646"/>
                  <rdf:li rdf:resource="https://identifiers.org/chebi/CHEBI:64558"/>
                  <rdf:li rdf:resource="https://identifiers.org/chebi/CHEBI:16643"/>
                  <rdf:li rdf:resource="https://identifiers.org/chebi/CHEBI:13141"/>
                  <rdf:li rdf:resource="https://identifiers.org/chebi/CHEBI:43990"/>
                  <rdf:li rdf:resource="https://identifiers.org/envipath/32de3cf4-e3e6-4168-956e-32fa5ddb0ce1/compound/44a61812-39ff-48f9-bf09-8398e8723d5e"/>
                  <rdf:li rdf:resource="https://identifiers.org/hmdb/HMDB00696"/>
                  <rdf:li rdf:resource="https://identifiers.org/hmdb/HMDB33951"/>
                  <rdf:li rdf:resource="https://identifiers.org/inchi_key/FFEARJCKVFRZRR-BYPYZUCNSA-N"/>
                  <rdf:li rdf:resource="https://identifiers.org/kegg.compound/C01733"/>
                  <rdf:li rdf:resource="https://identifiers.org/kegg.compound/C00073"/>
                  <rdf:li rdf:resource="https://identifiers.org/kegg.drug/D04984"/>
                  <rdf:li rdf:resource="https://identifiers.org/kegg.drug/D04983"/>
                  <rdf:li rdf:resource="https://identifiers.org/kegg.drug/D00019"/>
                  <rdf:li rdf:resource="https://identifiers.org/metanetx.chemical/MNXM61"/>
                  <rdf:li rdf:resource="https://identifiers.org/reactome.compound/379705"/>
                  <rdf:li rdf:resource="https://identifiers.org/reactome.compound/1130765"/>
                  <rdf:li rdf:resource="https://identifiers.org/reactome.compound/174390"/>
                  <rdf:li rdf:resource="https://identifiers.org/sabiork/77"/>
                  <rdf:li rdf:resource="https://identifiers.org/sabiork/2315"/>
                  <rdf:li rdf:resource="https://identifiers.org/seed.compound/cpd00060"/>
                  <rdf:li rdf:resource="https://identifiers.org/seed.compound/cpd30746"/>
                </rdf:Bag>
              </bqbiol:is>
            </rdf:Description>
          </rdf:RDF>
        </annotation>
      </species>
      <species metaid="meta_M_gthox_c" sboTerm="SBO:0000247" id="M_gthox_c" name="Oxidized glutathione" compartment="c" hasOnlySubstanceUnits="false" boundaryCondition="false" constant="false" fbc:charge="-2" fbc:chemicalFormula="C20H30N6O12S2">
        <annotation>
          <rdf:RDF xmlns:rdf="http://www.w3.org/1999/02/22-rdf-syntax-ns#" xmlns:dcterms="http://purl.org/dc/terms/" xmlns:vCard="http://www.w3.org/2001/vcard-rdf/3.0#" xmlns:vCard4="http://www.w3.org/2006/vcard/ns#" xmlns:bqbiol="http://biomodels.net/biology-qualifiers/" xmlns:bqmodel="http://biomodels.net/model-qualifiers/">
            <rdf:Description rdf:about="#meta_M_gthox_c">
              <bqbiol:is>
                <rdf:Bag>
                  <rdf:li rdf:resource="https://identifiers.org/bigg.metabolite/gthox"/>
                  <rdf:li rdf:resource="https://identifiers.org/biocyc/META:OXIDIZED-GLUTATHIONE"/>
                  <rdf:li rdf:resource="https://identifiers.org/chebi/CHEBI:42832"/>
                  <rdf:li rdf:resource="https://identifiers.org/chebi/CHEBI:14328"/>
                  <rdf:li rdf:resource="https://identifiers.org/chebi/CHEBI:17858"/>
                  <rdf:li rdf:resource="https://identifiers.org/chebi/CHEBI:24336"/>
                  <rdf:li rdf:resource="https://identifiers.org/chebi/CHEBI:7840"/>
                  <rdf:li rdf:resource="https://identifiers.org/chebi/CHEBI:58297"/>
                  <rdf:li rdf:resource="https://identifiers.org/chebi/CHEBI:14720"/>
                  <rdf:li rdf:resource="https://identifiers.org/hmdb/HMDB03337"/>
                  <rdf:li rdf:resource="https://identifiers.org/inchi_key/YPZRWBKMTBYPTK-BJDJZHNGSA-L"/>
                  <rdf:li rdf:resource="https://identifiers.org/kegg.compound/C00127"/>
                  <rdf:li rdf:resource="https://identifiers.org/kegg.drug/D00031"/>
                  <rdf:li rdf:resource="https://identifiers.org/metanetx.chemical/MNXM151"/>
                  <rdf:li rdf:resource="https://identifiers.org/reactome.compound/1655882"/>
                  <rdf:li rdf:resource="https://identifiers.org/reactome.compound/111745"/>
                  <rdf:li rdf:resource="https://identifiers.org/reactome.compound/3341331"/>
                  <rdf:li rdf:resource="https://identifiers.org/sabiork/1939"/>
                  <rdf:li rdf:resource="https://identifiers.org/seed.compound/cpd00111"/>
                </rdf:Bag>
              </bqbiol:is>
            </rdf:Description>
          </rdf:RDF>
        </annotation>
      </species>
      <species metaid="meta_M_gthrd_c" sboTerm="SBO:0000247" id="M_gthrd_c" name="Reduced glutathione" compartment="c" hasOnlySubstanceUnits="false" boundaryCondition="false" constant="false" fbc:charge="-1" fbc:chemicalFormula="C10H16N3O6S">
        <annotation>
          <rdf:RDF xmlns:rdf="http://www.w3.org/1999/02/22-rdf-syntax-ns#" xmlns:dcterms="http://purl.org/dc/terms/" xmlns:vCard="http://www.w3.org/2001/vcard-rdf/3.0#" xmlns:vCard4="http://www.w3.org/2006/vcard/ns#" xmlns:bqbiol="http://biomodels.net/biology-qualifiers/" xmlns:bqmodel="http://biomodels.net/model-qualifiers/">
            <rdf:Description rdf:about="#meta_M_gthrd_c">
              <bqbiol:is>
                <rdf:Bag>
                  <rdf:li rdf:resource="https://identifiers.org/bigg.metabolite/gthrd"/>
                  <rdf:li rdf:resource="https://identifiers.org/biocyc/META:GLUTATHIONE"/>
                  <rdf:li rdf:resource="https://identifiers.org/chebi/CHEBI:43049"/>
                  <rdf:li rdf:resource="https://identifiers.org/chebi/CHEBI:14327"/>
                  <rdf:li rdf:resource="https://identifiers.org/chebi/CHEBI:16856"/>
                  <rdf:li rdf:resource="https://identifiers.org/chebi/CHEBI:57925"/>
                  <rdf:li rdf:resource="https://identifiers.org/chebi/CHEBI:12402"/>
                  <rdf:li rdf:resource="https://identifiers.org/chebi/CHEBI:24334"/>
                  <rdf:li rdf:resource="https://identifiers.org/chebi/CHEBI:5437"/>
                  <rdf:li rdf:resource="https://identifiers.org/chebi/CHEBI:42873"/>
                  <rdf:li rdf:resource="https://identifiers.org/hmdb/HMDB01463"/>
                  <rdf:li rdf:resource="https://identifiers.org/hmdb/HMDB62697"/>
                  <rdf:li rdf:resource="https://identifiers.org/hmdb/HMDB00125"/>
                  <rdf:li rdf:resource="https://identifiers.org/hmdb/HMDB06960"/>
                  <rdf:li rdf:resource="https://identifiers.org/inchi_key/RWSXRVCMGQZWBV-WDSKDSINSA-M"/>
                  <rdf:li rdf:resource="https://identifiers.org/kegg.compound/C00051"/>
                  <rdf:li rdf:resource="https://identifiers.org/kegg.drug/D00014"/>
                  <rdf:li rdf:resource="https://identifiers.org/metanetx.chemical/MNXM57"/>
                  <rdf:li rdf:resource="https://identifiers.org/reactome.compound/1247892"/>
                  <rdf:li rdf:resource="https://identifiers.org/reactome.compound/1500783"/>
                  <rdf:li rdf:resource="https://identifiers.org/reactome.compound/1655887"/>
                  <rdf:li rdf:resource="https://identifiers.org/reactome.compound/29450"/>
                  <rdf:li rdf:resource="https://identifiers.org/reactome.compound/158543"/>
                  <rdf:li rdf:resource="https://identifiers.org/sabiork/1926"/>
                  <rdf:li rdf:resource="https://identifiers.org/seed.compound/cpd00042"/>
                </rdf:Bag>
              </bqbiol:is>
            </rdf:Description>
          </rdf:RDF>
        </annotation>
      </species>
      <species metaid="meta_M_ile__L_c" sboTerm="SBO:0000247" id="M_ile__L_c" name="L-Isoleucine" compartment="c" hasOnlySubstanceUnits="false" boundaryCondition="false" constant="false" fbc:charge="0" fbc:chemicalFormula="C6H13NO2">
        <annotation>
          <rdf:RDF xmlns:rdf="http://www.w3.org/1999/02/22-rdf-syntax-ns#" xmlns:dcterms="http://purl.org/dc/terms/" xmlns:vCard="http://www.w3.org/2001/vcard-rdf/3.0#" xmlns:vCard4="http://www.w3.org/2006/vcard/ns#" xmlns:bqbiol="http://biomodels.net/biology-qualifiers/" xmlns:bqmodel="http://biomodels.net/model-qualifiers/">
            <rdf:Description rdf:about="#meta_M_ile__L_c">
              <bqbiol:is>
                <rdf:Bag>
                  <rdf:li rdf:resource="https://identifiers.org/bigg.metabolite/ile__L"/>
                  <rdf:li rdf:resource="https://identifiers.org/biocyc/META:ILE"/>
                  <rdf:li rdf:resource="https://identifiers.org/chebi/CHEBI:43290"/>
                  <rdf:li rdf:resource="https://identifiers.org/chebi/CHEBI:32604"/>
                  <rdf:li rdf:resource="https://identifiers.org/chebi/CHEBI:43342"/>
                  <rdf:li rdf:resource="https://identifiers.org/chebi/CHEBI:32605"/>
                  <rdf:li rdf:resource="https://identifiers.org/chebi/CHEBI:17191"/>
                  <rdf:li rdf:resource="https://identifiers.org/chebi/CHEBI:21344"/>
                  <rdf:li rdf:resource="https://identifiers.org/chebi/CHEBI:13127"/>
                  <rdf:li rdf:resource="https://identifiers.org/chebi/CHEBI:43366"/>
                  <rdf:li rdf:resource="https://identifiers.org/chebi/CHEBI:6255"/>
                  <rdf:li rdf:resource="https://identifiers.org/chebi/CHEBI:32613"/>
                  <rdf:li rdf:resource="https://identifiers.org/chebi/CHEBI:32612"/>
                  <rdf:li rdf:resource="https://identifiers.org/chebi/CHEBI:24898"/>
                  <rdf:li rdf:resource="https://identifiers.org/chebi/CHEBI:58045"/>
                  <rdf:li rdf:resource="https://identifiers.org/hmdb/HMDB00172"/>
                  <rdf:li rdf:resource="https://identifiers.org/inchi_key/AGPKZVBTJJNPAG-WHFBIAKZSA-N"/>
                  <rdf:li rdf:resource="https://identifiers.org/kegg.compound/C00407"/>
                  <rdf:li rdf:resource="https://identifiers.org/kegg.drug/D00065"/>
                  <rdf:li rdf:resource="https://identifiers.org/lipidmaps/LMFA01100047"/>
                  <rdf:li rdf:resource="https://identifiers.org/metanetx.chemical/MNXM231"/>
                  <rdf:li rdf:resource="https://identifiers.org/reactome.compound/30102"/>
                  <rdf:li rdf:resource="https://identifiers.org/reactome.compound/113537"/>
                  <rdf:li rdf:resource="https://identifiers.org/sabiork/70"/>
                  <rdf:li rdf:resource="https://identifiers.org/sabiork/23116"/>
                  <rdf:li rdf:resource="https://identifiers.org/seed.compound/cpd00322"/>
                </rdf:Bag>
              </bqbiol:is>
            </rdf:Description>
          </rdf:RDF>
        </annotation>
      </species>
      <species metaid="meta_M_3mop_c" sboTerm="SBO:0000247" id="M_3mop_c" name="(S)-3-Methyl-2-oxopentanoate" compartment="c" hasOnlySubstanceUnits="false" boundaryCondition="false" constant="false" fbc:charge="-1" fbc:chemicalFormula="C6H9O3">
        <annotation>
          <rdf:RDF xmlns:rdf="http://www.w3.org/1999/02/22-rdf-syntax-ns#" xmlns:dcterms="http://purl.org/dc/terms/" xmlns:vCard="http://www.w3.org/2001/vcard-rdf/3.0#" xmlns:vCard4="http://www.w3.org/2006/vcard/ns#" xmlns:bqbiol="http://biomodels.net/biology-qualifiers/" xmlns:bqmodel="http://biomodels.net/model-qualifiers/">
            <rdf:Description rdf:about="#meta_M_3mop_c">
              <bqbiol:is>
                <rdf:Bag>
                  <rdf:li rdf:resource="https://identifiers.org/bigg.metabolite/3mop"/>
                  <rdf:li rdf:resource="https://identifiers.org/biocyc/META:2-KETO-3-METHYL-VALERATE"/>
                  <rdf:li rdf:resource="https://identifiers.org/chebi/CHEBI:18568"/>
                  <rdf:li rdf:resource="https://identifiers.org/chebi/CHEBI:401"/>
                  <rdf:li rdf:resource="https://identifiers.org/chebi/CHEBI:213"/>
                  <rdf:li rdf:resource="https://identifiers.org/chebi/CHEBI:18567"/>
                  <rdf:li rdf:resource="https://identifiers.org/chebi/CHEBI:35146"/>
                  <rdf:li rdf:resource="https://identifiers.org/chebi/CHEBI:18755"/>
                  <rdf:li rdf:resource="https://identifiers.org/chebi/CHEBI:11049"/>
                  <rdf:li rdf:resource="https://identifiers.org/chebi/CHEBI:10888"/>
                  <rdf:li rdf:resource="https://identifiers.org/chebi/CHEBI:15614"/>
                  <rdf:li rdf:resource="https://identifiers.org/inchi_key/JVQYSWDUAOAHFM-BYPYZUCNSA-M"/>
                  <rdf:li rdf:resource="https://identifiers.org/kegg.compound/C00671"/>
                  <rdf:li rdf:resource="https://identifiers.org/lipidmaps/LMFA01020275"/>
                  <rdf:li rdf:resource="https://identifiers.org/metanetx.chemical/MNXM439"/>
                  <rdf:li rdf:resource="https://identifiers.org/sabiork/5174"/>
                  <rdf:li rdf:resource="https://identifiers.org/seed.compound/cpd00508"/>
                </rdf:Bag>
              </bqbiol:is>
            </rdf:Description>
          </rdf:RDF>
        </annotation>
      </species>
      <species metaid="meta_M_mqn8_c" sboTerm="SBO:0000247" id="M_mqn8_c" name="Menaquinone 8" compartment="c" hasOnlySubstanceUnits="false" boundaryCondition="false" constant="false" fbc:charge="0" fbc:chemicalFormula="C51H72O2">
        <annotation>
          <rdf:RDF xmlns:rdf="http://www.w3.org/1999/02/22-rdf-syntax-ns#" xmlns:dcterms="http://purl.org/dc/terms/" xmlns:vCard="http://www.w3.org/2001/vcard-rdf/3.0#" xmlns:vCard4="http://www.w3.org/2006/vcard/ns#" xmlns:bqbiol="http://biomodels.net/biology-qualifiers/" xmlns:bqmodel="http://biomodels.net/model-qualifiers/">
            <rdf:Description rdf:about="#meta_M_mqn8_c">
              <bqbiol:is>
                <rdf:Bag>
                  <rdf:li rdf:resource="https://identifiers.org/bigg.metabolite/mqn8"/>
                  <rdf:li rdf:resource="https://identifiers.org/biocyc/META:CPD-9728"/>
                  <rdf:li rdf:resource="https://identifiers.org/chebi/CHEBI:44027"/>
                  <rdf:li rdf:resource="https://identifiers.org/inchi_key/LXKDFTDVRVLXFY-WQWYCSGDSA-N"/>
                  <rdf:li rdf:resource="https://identifiers.org/metanetx.chemical/MNXM509"/>
                  <rdf:li rdf:resource="https://identifiers.org/seed.compound/cpd15500"/>
                </rdf:Bag>
              </bqbiol:is>
            </rdf:Description>
          </rdf:RDF>
        </annotation>
      </species>
      <species metaid="meta_M_mql8_c" sboTerm="SBO:0000247" id="M_mql8_c" name="Menaquinol 8" compartment="c" hasOnlySubstanceUnits="false" boundaryCondition="false" constant="false" fbc:charge="0" fbc:chemicalFormula="C51H74O2">
        <annotation>
          <rdf:RDF xmlns:rdf="http://www.w3.org/1999/02/22-rdf-syntax-ns#" xmlns:dcterms="http://purl.org/dc/terms/" xmlns:vCard="http://www.w3.org/2001/vcard-rdf/3.0#" xmlns:vCard4="http://www.w3.org/2006/vcard/ns#" xmlns:bqbiol="http://biomodels.net/biology-qualifiers/" xmlns:bqmodel="http://biomodels.net/model-qualifiers/">
            <rdf:Description rdf:about="#meta_M_mql8_c">
              <bqbiol:is>
                <rdf:Bag>
                  <rdf:li rdf:resource="https://identifiers.org/bigg.metabolite/mql8"/>
                  <rdf:li rdf:resource="https://identifiers.org/biocyc/META:REDUCED-MENAQUINONE"/>
                  <rdf:li rdf:resource="https://identifiers.org/chebi/CHEBI:61684"/>
                  <rdf:li rdf:resource="https://identifiers.org/inchi_key/OIEZRVBFVPGODT-WQWYCSGDSA-N"/>
                  <rdf:li rdf:resource="https://identifiers.org/metanetx.chemical/MNXM223"/>
                  <rdf:li rdf:resource="https://identifiers.org/seed.compound/cpd15499"/>
                </rdf:Bag>
              </bqbiol:is>
            </rdf:Description>
          </rdf:RDF>
        </annotation>
      </species>
      <species metaid="meta_M_orot_c" sboTerm="SBO:0000247" id="M_orot_c" name="Orotate C5H3N2O4" compartment="c" hasOnlySubstanceUnits="false" boundaryCondition="false" constant="false" fbc:charge="-1" fbc:chemicalFormula="C5H3N2O4">
        <annotation>
          <rdf:RDF xmlns:rdf="http://www.w3.org/1999/02/22-rdf-syntax-ns#" xmlns:dcterms="http://purl.org/dc/terms/" xmlns:vCard="http://www.w3.org/2001/vcard-rdf/3.0#" xmlns:vCard4="http://www.w3.org/2006/vcard/ns#" xmlns:bqbiol="http://biomodels.net/biology-qualifiers/" xmlns:bqmodel="http://biomodels.net/model-qualifiers/">
            <rdf:Description rdf:about="#meta_M_orot_c">
              <bqbiol:is>
                <rdf:Bag>
                  <rdf:li rdf:resource="https://identifiers.org/bigg.metabolite/orot"/>
                  <rdf:li rdf:resource="https://identifiers.org/biocyc/META:OROTATE"/>
                  <rdf:li rdf:resource="https://identifiers.org/chebi/CHEBI:14698"/>
                  <rdf:li rdf:resource="https://identifiers.org/chebi/CHEBI:7787"/>
                  <rdf:li rdf:resource="https://identifiers.org/chebi/CHEBI:16742"/>
                  <rdf:li rdf:resource="https://identifiers.org/chebi/CHEBI:25720"/>
                  <rdf:li rdf:resource="https://identifiers.org/chebi/CHEBI:44781"/>
                  <rdf:li rdf:resource="https://identifiers.org/chebi/CHEBI:30839"/>
                  <rdf:li rdf:resource="https://identifiers.org/chebi/CHEBI:25719"/>
                  <rdf:li rdf:resource="https://identifiers.org/hmdb/HMDB00226"/>
                  <rdf:li rdf:resource="https://identifiers.org/inchi_key/PXQPEWDEAKTCGB-UHFFFAOYSA-M"/>
                  <rdf:li rdf:resource="https://identifiers.org/kegg.compound/C00295"/>
                  <rdf:li rdf:resource="https://identifiers.org/kegg.drug/D00055"/>
                  <rdf:li rdf:resource="https://identifiers.org/metanetx.chemical/MNXM235"/>
                  <rdf:li rdf:resource="https://identifiers.org/reactome.compound/76632"/>
                  <rdf:li rdf:resource="https://identifiers.org/sabiork/2009"/>
                  <rdf:li rdf:resource="https://identifiers.org/seed.compound/cpd00247"/>
                </rdf:Bag>
              </bqbiol:is>
            </rdf:Description>
          </rdf:RDF>
        </annotation>
      </species>
      <species metaid="meta_M_metsox_S__L_e" sboTerm="SBO:0000247" id="M_metsox_S__L_e" name="L-Methionine Sulfoxide" compartment="e" hasOnlySubstanceUnits="false" boundaryCondition="false" constant="false" fbc:charge="0" fbc:chemicalFormula="C5H11NO3S">
        <annotation>
          <rdf:RDF xmlns:rdf="http://www.w3.org/1999/02/22-rdf-syntax-ns#" xmlns:dcterms="http://purl.org/dc/terms/" xmlns:vCard="http://www.w3.org/2001/vcard-rdf/3.0#" xmlns:vCard4="http://www.w3.org/2006/vcard/ns#" xmlns:bqbiol="http://biomodels.net/biology-qualifiers/" xmlns:bqmodel="http://biomodels.net/model-qualifiers/">
            <rdf:Description rdf:about="#meta_M_metsox_S__L_e">
              <bqbiol:is>
                <rdf:Bag>
                  <rdf:li rdf:resource="https://identifiers.org/bigg.metabolite/metsox_S__L"/>
                  <rdf:li rdf:resource="https://identifiers.org/biocyc/META:L-Methionine-sulfoxides"/>
                  <rdf:li rdf:resource="https://identifiers.org/chebi/CHEBI:6272"/>
                  <rdf:li rdf:resource="https://identifiers.org/chebi/CHEBI:17016"/>
                  <rdf:li rdf:resource="https://identifiers.org/chebi/CHEBI:13142"/>
                  <rdf:li rdf:resource="https://identifiers.org/chebi/CHEBI:21361"/>
                  <rdf:li rdf:resource="https://identifiers.org/inchi_key/QEFRNWWLZKMPFJ-YGVKFDHGSA-N"/>
                  <rdf:li rdf:resource="https://identifiers.org/kegg.compound/C02989"/>
                  <rdf:li rdf:resource="https://identifiers.org/metanetx.chemical/MNXM2246"/>
                  <rdf:li rdf:resource="https://identifiers.org/reactome.compound/5676943"/>
                  <rdf:li rdf:resource="https://identifiers.org/sabiork/2611"/>
                  <rdf:li rdf:resource="https://identifiers.org/seed.compound/cpd01914"/>
                  <rdf:li rdf:resource="https://identifiers.org/seed.compound/cpd15498"/>
                  <rdf:li rdf:resource="https://identifiers.org/seed.compound/cpd29319"/>
                </rdf:Bag>
              </bqbiol:is>
            </rdf:Description>
          </rdf:RDF>
        </annotation>
      </species>
      <species metaid="meta_M_glyclt_c" sboTerm="SBO:0000247" id="M_glyclt_c" name="Glycolate C2H3O3" compartment="c" hasOnlySubstanceUnits="false" boundaryCondition="false" constant="false" fbc:charge="-1" fbc:chemicalFormula="C2H3O3">
        <annotation>
          <rdf:RDF xmlns:rdf="http://www.w3.org/1999/02/22-rdf-syntax-ns#" xmlns:dcterms="http://purl.org/dc/terms/" xmlns:vCard="http://www.w3.org/2001/vcard-rdf/3.0#" xmlns:vCard4="http://www.w3.org/2006/vcard/ns#" xmlns:bqbiol="http://biomodels.net/biology-qualifiers/" xmlns:bqmodel="http://biomodels.net/model-qualifiers/">
            <rdf:Description rdf:about="#meta_M_glyclt_c">
              <bqbiol:is>
                <rdf:Bag>
                  <rdf:li rdf:resource="https://identifiers.org/bigg.metabolite/glyclt"/>
                  <rdf:li rdf:resource="https://identifiers.org/biocyc/META:GLYCOLLATE"/>
                  <rdf:li rdf:resource="https://identifiers.org/chebi/CHEBI:24388"/>
                  <rdf:li rdf:resource="https://identifiers.org/chebi/CHEBI:5475"/>
                  <rdf:li rdf:resource="https://identifiers.org/chebi/CHEBI:17497"/>
                  <rdf:li rdf:resource="https://identifiers.org/chebi/CHEBI:14348"/>
                  <rdf:li rdf:resource="https://identifiers.org/chebi/CHEBI:24390"/>
                  <rdf:li rdf:resource="https://identifiers.org/chebi/CHEBI:29805"/>
                  <rdf:li rdf:resource="https://identifiers.org/chebi/CHEBI:42865"/>
                  <rdf:li rdf:resource="https://identifiers.org/envipath/32de3cf4-e3e6-4168-956e-32fa5ddb0ce1/compound/65f8bf08-1b83-49cd-8f44-8591a6b78f5f"/>
                  <rdf:li rdf:resource="https://identifiers.org/envipath/5882df9c-dae1-4d80-a40e-db4724271456/compound/fadcee01-99f5-4203-9a94-43ad453f2124"/>
                  <rdf:li rdf:resource="https://identifiers.org/envipath/650babc9-9d68-4b73-9332-11972ca26f7b/compound/9a241561-612f-4e82-99c8-d4ce30c862bf"/>
                  <rdf:li rdf:resource="https://identifiers.org/envipath/4fd7f3e0-dd25-43ac-9453-dda3e52396e4/compound/8b8341da-ab0c-4974-87a5-7515166e2965"/>
                  <rdf:li rdf:resource="https://identifiers.org/hmdb/HMDB03035"/>
                  <rdf:li rdf:resource="https://identifiers.org/hmdb/HMDB00115"/>
                  <rdf:li rdf:resource="https://identifiers.org/inchi_key/AEMRFAOFKBGASW-UHFFFAOYSA-M"/>
                  <rdf:li rdf:resource="https://identifiers.org/kegg.compound/C00160"/>
                  <rdf:li rdf:resource="https://identifiers.org/metanetx.chemical/MNXM222"/>
                  <rdf:li rdf:resource="https://identifiers.org/reactome.compound/389822"/>
                  <rdf:li rdf:resource="https://identifiers.org/sabiork/1953"/>
                  <rdf:li rdf:resource="https://identifiers.org/seed.compound/cpd12347"/>
                  <rdf:li rdf:resource="https://identifiers.org/seed.compound/cpd00139"/>
                </rdf:Bag>
              </bqbiol:is>
            </rdf:Description>
          </rdf:RDF>
        </annotation>
      </species>
      <species metaid="meta_M_q8_c" sboTerm="SBO:0000247" id="M_q8_c" name="Ubiquinone-8" compartment="c" hasOnlySubstanceUnits="false" boundaryCondition="false" constant="false" fbc:charge="0" fbc:chemicalFormula="C49H74O4">
        <annotation>
          <rdf:RDF xmlns:rdf="http://www.w3.org/1999/02/22-rdf-syntax-ns#" xmlns:dcterms="http://purl.org/dc/terms/" xmlns:vCard="http://www.w3.org/2001/vcard-rdf/3.0#" xmlns:vCard4="http://www.w3.org/2006/vcard/ns#" xmlns:bqbiol="http://biomodels.net/biology-qualifiers/" xmlns:bqmodel="http://biomodels.net/model-qualifiers/">
            <rdf:Description rdf:about="#meta_M_q8_c">
              <bqbiol:is>
                <rdf:Bag>
                  <rdf:li rdf:resource="https://identifiers.org/bigg.metabolite/q8"/>
                  <rdf:li rdf:resource="https://identifiers.org/biocyc/META:UBIQUINONE-8"/>
                  <rdf:li rdf:resource="https://identifiers.org/chebi/CHEBI:61683"/>
                  <rdf:li rdf:resource="https://identifiers.org/inchi_key/ICFIZJQGJAJRSU-SGHXUWJISA-N"/>
                  <rdf:li rdf:resource="https://identifiers.org/kegg.compound/C17569"/>
                  <rdf:li rdf:resource="https://identifiers.org/lipidmaps/LMPR02010005"/>
                  <rdf:li rdf:resource="https://identifiers.org/metanetx.chemical/MNXM232"/>
                  <rdf:li rdf:resource="https://identifiers.org/seed.compound/cpd15560"/>
                </rdf:Bag>
              </bqbiol:is>
            </rdf:Description>
          </rdf:RDF>
        </annotation>
      </species>
      <species metaid="meta_M_glx_c" sboTerm="SBO:0000247" id="M_glx_c" name="Glyoxylate" compartment="c" hasOnlySubstanceUnits="false" boundaryCondition="false" constant="false" fbc:charge="-1" fbc:chemicalFormula="C2H1O3">
        <annotation>
          <rdf:RDF xmlns:rdf="http://www.w3.org/1999/02/22-rdf-syntax-ns#" xmlns:dcterms="http://purl.org/dc/terms/" xmlns:vCard="http://www.w3.org/2001/vcard-rdf/3.0#" xmlns:vCard4="http://www.w3.org/2006/vcard/ns#" xmlns:bqbiol="http://biomodels.net/biology-qualifiers/" xmlns:bqmodel="http://biomodels.net/model-qualifiers/">
            <rdf:Description rdf:about="#meta_M_glx_c">
              <bqbiol:is>
                <rdf:Bag>
                  <rdf:li rdf:resource="https://identifiers.org/bigg.metabolite/glx"/>
                  <rdf:li rdf:resource="https://identifiers.org/biocyc/META:GLYOX"/>
                  <rdf:li rdf:resource="https://identifiers.org/chebi/CHEBI:24420"/>
                  <rdf:li rdf:resource="https://identifiers.org/chebi/CHEBI:36655"/>
                  <rdf:li rdf:resource="https://identifiers.org/chebi/CHEBI:14368"/>
                  <rdf:li rdf:resource="https://identifiers.org/chebi/CHEBI:24421"/>
                  <rdf:li rdf:resource="https://identifiers.org/chebi/CHEBI:42767"/>
                  <rdf:li rdf:resource="https://identifiers.org/chebi/CHEBI:16891"/>
                  <rdf:li rdf:resource="https://identifiers.org/chebi/CHEBI:35977"/>
                  <rdf:li rdf:resource="https://identifiers.org/chebi/CHEBI:5509"/>
                  <rdf:li rdf:resource="https://identifiers.org/envipath/32de3cf4-e3e6-4168-956e-32fa5ddb0ce1/compound/cdffdb1a-3322-4cc1-9171-d857bfaa198a"/>
                  <rdf:li rdf:resource="https://identifiers.org/envipath/4fd7f3e0-dd25-43ac-9453-dda3e52396e4/compound/aecbda66-6e98-4c11-aeaf-6a072f4f963c"/>
                  <rdf:li rdf:resource="https://identifiers.org/envipath/5882df9c-dae1-4d80-a40e-db4724271456/compound/9dc0aa3b-447a-4b5d-8157-501b036f9626"/>
                  <rdf:li rdf:resource="https://identifiers.org/envipath/650babc9-9d68-4b73-9332-11972ca26f7b/compound/43b74f4f-bc8a-4b8b-b587-c97d8e9eed48"/>
                  <rdf:li rdf:resource="https://identifiers.org/hmdb/HMDB00119"/>
                  <rdf:li rdf:resource="https://identifiers.org/inchi_key/HHLFWLYXYJOTON-UHFFFAOYSA-M"/>
                  <rdf:li rdf:resource="https://identifiers.org/kegg.compound/C00048"/>
                  <rdf:li rdf:resource="https://identifiers.org/metanetx.chemical/MNXM69"/>
                  <rdf:li rdf:resource="https://identifiers.org/reactome.compound/904849"/>
                  <rdf:li rdf:resource="https://identifiers.org/reactome.compound/389678"/>
                  <rdf:li rdf:resource="https://identifiers.org/sabiork/1838"/>
                  <rdf:li rdf:resource="https://identifiers.org/seed.compound/cpd00040"/>
                </rdf:Bag>
              </bqbiol:is>
            </rdf:Description>
          </rdf:RDF>
        </annotation>
      </species>
      <species metaid="meta_M_q8h2_c" sboTerm="SBO:0000247" id="M_q8h2_c" name="Ubiquinol-8" compartment="c" hasOnlySubstanceUnits="false" boundaryCondition="false" constant="false" fbc:charge="0" fbc:chemicalFormula="C49H76O4">
        <annotation>
          <rdf:RDF xmlns:rdf="http://www.w3.org/1999/02/22-rdf-syntax-ns#" xmlns:dcterms="http://purl.org/dc/terms/" xmlns:vCard="http://www.w3.org/2001/vcard-rdf/3.0#" xmlns:vCard4="http://www.w3.org/2006/vcard/ns#" xmlns:bqbiol="http://biomodels.net/biology-qualifiers/" xmlns:bqmodel="http://biomodels.net/model-qualifiers/">
            <rdf:Description rdf:about="#meta_M_q8h2_c">
              <bqbiol:is>
                <rdf:Bag>
                  <rdf:li rdf:resource="https://identifiers.org/bigg.metabolite/q8h2"/>
                  <rdf:li rdf:resource="https://identifiers.org/biocyc/META:CPD-9956"/>
                  <rdf:li rdf:resource="https://identifiers.org/chebi/CHEBI:61682"/>
                  <rdf:li rdf:resource="https://identifiers.org/hmdb/HMDB01060"/>
                  <rdf:li rdf:resource="https://identifiers.org/inchi_key/LOJUQFSPYHMHEO-SGHXUWJISA-N"/>
                  <rdf:li rdf:resource="https://identifiers.org/metanetx.chemical/MNXM191"/>
                  <rdf:li rdf:resource="https://identifiers.org/seed.compound/cpd29608"/>
                  <rdf:li rdf:resource="https://identifiers.org/seed.compound/cpd15561"/>
                </rdf:Bag>
              </bqbiol:is>
            </rdf:Description>
          </rdf:RDF>
        </annotation>
      </species>
      <species metaid="meta_M_val__L_c" sboTerm="SBO:0000247" id="M_val__L_c" name="L-Valine" compartment="c" hasOnlySubstanceUnits="false" boundaryCondition="false" constant="false" fbc:charge="0" fbc:chemicalFormula="C5H11NO2">
        <annotation>
          <rdf:RDF xmlns:rdf="http://www.w3.org/1999/02/22-rdf-syntax-ns#" xmlns:dcterms="http://purl.org/dc/terms/" xmlns:vCard="http://www.w3.org/2001/vcard-rdf/3.0#" xmlns:vCard4="http://www.w3.org/2006/vcard/ns#" xmlns:bqbiol="http://biomodels.net/biology-qualifiers/" xmlns:bqmodel="http://biomodels.net/model-qualifiers/">
            <rdf:Description rdf:about="#meta_M_val__L_c">
              <bqbiol:is>
                <rdf:Bag>
                  <rdf:li rdf:resource="https://identifiers.org/bigg.metabolite/val__L"/>
                  <rdf:li rdf:resource="https://identifiers.org/biocyc/META:VAL"/>
                  <rdf:li rdf:resource="https://identifiers.org/chebi/CHEBI:32859"/>
                  <rdf:li rdf:resource="https://identifiers.org/chebi/CHEBI:57762"/>
                  <rdf:li rdf:resource="https://identifiers.org/chebi/CHEBI:13186"/>
                  <rdf:li rdf:resource="https://identifiers.org/chebi/CHEBI:16414"/>
                  <rdf:li rdf:resource="https://identifiers.org/chebi/CHEBI:6321"/>
                  <rdf:li rdf:resource="https://identifiers.org/chebi/CHEBI:21417"/>
                  <rdf:li rdf:resource="https://identifiers.org/chebi/CHEBI:46418"/>
                  <rdf:li rdf:resource="https://identifiers.org/chebi/CHEBI:46282"/>
                  <rdf:li rdf:resource="https://identifiers.org/chebi/CHEBI:32852"/>
                  <rdf:li rdf:resource="https://identifiers.org/chebi/CHEBI:32851"/>
                  <rdf:li rdf:resource="https://identifiers.org/chebi/CHEBI:87977"/>
                  <rdf:li rdf:resource="https://identifiers.org/chebi/CHEBI:32860"/>
                  <rdf:li rdf:resource="https://identifiers.org/chebi/CHEBI:27266"/>
                  <rdf:li rdf:resource="https://identifiers.org/chebi/CHEBI:46376"/>
                  <rdf:li rdf:resource="https://identifiers.org/chebi/CHEBI:46484"/>
                  <rdf:li rdf:resource="https://identifiers.org/envipath/32de3cf4-e3e6-4168-956e-32fa5ddb0ce1/compound/b2ec1d47-f20f-4b19-9b15-ac1a3c2159c5"/>
                  <rdf:li rdf:resource="https://identifiers.org/envipath/650babc9-9d68-4b73-9332-11972ca26f7b/compound/65a4c231-5232-4f08-93e2-007eb0537f0e"/>
                  <rdf:li rdf:resource="https://identifiers.org/hmdb/HMDB00883"/>
                  <rdf:li rdf:resource="https://identifiers.org/hmdb/HMDB34366"/>
                  <rdf:li rdf:resource="https://identifiers.org/inchi_key/KZSNJWFQEVHDMF-BYPYZUCNSA-N"/>
                  <rdf:li rdf:resource="https://identifiers.org/kegg.compound/C16436"/>
                  <rdf:li rdf:resource="https://identifiers.org/kegg.compound/C00183"/>
                  <rdf:li rdf:resource="https://identifiers.org/kegg.drug/D00039"/>
                  <rdf:li rdf:resource="https://identifiers.org/lipidmaps/LMFA01100046"/>
                  <rdf:li rdf:resource="https://identifiers.org/metanetx.chemical/MNXM199"/>
                  <rdf:li rdf:resource="https://identifiers.org/reactome.compound/113540"/>
                  <rdf:li rdf:resource="https://identifiers.org/reactome.compound/29702"/>
                  <rdf:li rdf:resource="https://identifiers.org/sabiork/68"/>
                  <rdf:li rdf:resource="https://identifiers.org/sabiork/23113"/>
                  <rdf:li rdf:resource="https://identifiers.org/seed.compound/cpd15141"/>
                  <rdf:li rdf:resource="https://identifiers.org/seed.compound/cpd00156"/>
                </rdf:Bag>
              </bqbiol:is>
            </rdf:Description>
          </rdf:RDF>
        </annotation>
      </species>
      <species metaid="meta_M_3mob_c" sboTerm="SBO:0000247" id="M_3mob_c" name="3-Methyl-2-oxobutanoate" compartment="c" hasOnlySubstanceUnits="false" boundaryCondition="false" constant="false" fbc:charge="-1" fbc:chemicalFormula="C5H7O3">
        <annotation>
          <rdf:RDF xmlns:rdf="http://www.w3.org/1999/02/22-rdf-syntax-ns#" xmlns:dcterms="http://purl.org/dc/terms/" xmlns:vCard="http://www.w3.org/2001/vcard-rdf/3.0#" xmlns:vCard4="http://www.w3.org/2006/vcard/ns#" xmlns:bqbiol="http://biomodels.net/biology-qualifiers/" xmlns:bqmodel="http://biomodels.net/model-qualifiers/">
            <rdf:Description rdf:about="#meta_M_3mob_c">
              <bqbiol:is>
                <rdf:Bag>
                  <rdf:li rdf:resource="https://identifiers.org/bigg.metabolite/3mob"/>
                  <rdf:li rdf:resource="https://identifiers.org/biocyc/META:2-KETO-ISOVALERATE"/>
                  <rdf:li rdf:resource="https://identifiers.org/chebi/CHEBI:11851"/>
                  <rdf:li rdf:resource="https://identifiers.org/chebi/CHEBI:43714"/>
                  <rdf:li rdf:resource="https://identifiers.org/chebi/CHEBI:132177"/>
                  <rdf:li rdf:resource="https://identifiers.org/chebi/CHEBI:20115"/>
                  <rdf:li rdf:resource="https://identifiers.org/chebi/CHEBI:1584"/>
                  <rdf:li rdf:resource="https://identifiers.org/chebi/CHEBI:16530"/>
                  <rdf:li rdf:resource="https://identifiers.org/envipath/650babc9-9d68-4b73-9332-11972ca26f7b/compound/dee66401-4b7f-4203-8ee3-fa61f1f45f03"/>
                  <rdf:li rdf:resource="https://identifiers.org/hmdb/HMDB04260"/>
                  <rdf:li rdf:resource="https://identifiers.org/hmdb/HMDB00019"/>
                  <rdf:li rdf:resource="https://identifiers.org/inchi_key/QHKABHOOEWYVLI-UHFFFAOYSA-M"/>
                  <rdf:li rdf:resource="https://identifiers.org/kegg.compound/C00141"/>
                  <rdf:li rdf:resource="https://identifiers.org/lipidmaps/LMFA01020274"/>
                  <rdf:li rdf:resource="https://identifiers.org/metanetx.chemical/MNXM238"/>
                  <rdf:li rdf:resource="https://identifiers.org/sabiork/1945"/>
                  <rdf:li rdf:resource="https://identifiers.org/seed.compound/cpd00123"/>
                </rdf:Bag>
              </bqbiol:is>
            </rdf:Description>
          </rdf:RDF>
        </annotation>
      </species>
      <species metaid="meta_M_2ippm_c" sboTerm="SBO:0000247" id="M_2ippm_c" name="2-Isopropylmaleate" compartment="c" hasOnlySubstanceUnits="false" boundaryCondition="false" constant="false" fbc:charge="-2" fbc:chemicalFormula="C7H8O4">
        <annotation>
          <rdf:RDF xmlns:rdf="http://www.w3.org/1999/02/22-rdf-syntax-ns#" xmlns:dcterms="http://purl.org/dc/terms/" xmlns:vCard="http://www.w3.org/2001/vcard-rdf/3.0#" xmlns:vCard4="http://www.w3.org/2006/vcard/ns#" xmlns:bqbiol="http://biomodels.net/biology-qualifiers/" xmlns:bqmodel="http://biomodels.net/model-qualifiers/">
            <rdf:Description rdf:about="#meta_M_2ippm_c">
              <bqbiol:is>
                <rdf:Bag>
                  <rdf:li rdf:resource="https://identifiers.org/bigg.metabolite/2ippm"/>
                  <rdf:li rdf:resource="https://identifiers.org/biocyc/META:CPD-9451"/>
                  <rdf:li rdf:resource="https://identifiers.org/chebi/CHEBI:17275"/>
                  <rdf:li rdf:resource="https://identifiers.org/chebi/CHEBI:19668"/>
                  <rdf:li rdf:resource="https://identifiers.org/chebi/CHEBI:11604"/>
                  <rdf:li rdf:resource="https://identifiers.org/chebi/CHEBI:58085"/>
                  <rdf:li rdf:resource="https://identifiers.org/chebi/CHEBI:1179"/>
                  <rdf:li rdf:resource="https://identifiers.org/hmdb/HMDB12241"/>
                  <rdf:li rdf:resource="https://identifiers.org/inchi_key/NJMGRJLQRLFQQX-HYXAFXHYSA-L"/>
                  <rdf:li rdf:resource="https://identifiers.org/kegg.compound/C02631"/>
                  <rdf:li rdf:resource="https://identifiers.org/metanetx.chemical/MNXM1706"/>
                  <rdf:li rdf:resource="https://identifiers.org/sabiork/2472"/>
                  <rdf:li rdf:resource="https://identifiers.org/seed.compound/cpd01710"/>
                </rdf:Bag>
              </bqbiol:is>
            </rdf:Description>
          </rdf:RDF>
        </annotation>
      </species>
      <species metaid="meta_M_3c3hmp_c" sboTerm="SBO:0000247" id="M_3c3hmp_c" name="3-Carboxy-3-hydroxy-4-methylpentanoate" compartment="c" hasOnlySubstanceUnits="false" boundaryCondition="false" constant="false" fbc:charge="-2" fbc:chemicalFormula="C7H10O5">
        <annotation>
          <rdf:RDF xmlns:rdf="http://www.w3.org/1999/02/22-rdf-syntax-ns#" xmlns:dcterms="http://purl.org/dc/terms/" xmlns:vCard="http://www.w3.org/2001/vcard-rdf/3.0#" xmlns:vCard4="http://www.w3.org/2006/vcard/ns#" xmlns:bqbiol="http://biomodels.net/biology-qualifiers/" xmlns:bqmodel="http://biomodels.net/model-qualifiers/">
            <rdf:Description rdf:about="#meta_M_3c3hmp_c">
              <bqbiol:is>
                <rdf:Bag>
                  <rdf:li rdf:resource="https://identifiers.org/bigg.metabolite/3c3hmp"/>
                  <rdf:li rdf:resource="https://identifiers.org/biocyc/META:3-CARBOXY-3-HYDROXY-ISOCAPROATE"/>
                  <rdf:li rdf:resource="https://identifiers.org/chebi/CHEBI:35128"/>
                  <rdf:li rdf:resource="https://identifiers.org/chebi/CHEBI:1178"/>
                  <rdf:li rdf:resource="https://identifiers.org/hmdb/HMDB00402"/>
                  <rdf:li rdf:resource="https://identifiers.org/inchi_key/BITYXLXUCSKTJS-ZETCQYMHSA-L"/>
                  <rdf:li rdf:resource="https://identifiers.org/kegg.compound/C02504"/>
                  <rdf:li rdf:resource="https://identifiers.org/lipidmaps/LMFA01170083"/>
                  <rdf:li rdf:resource="https://identifiers.org/metanetx.chemical/MNXM985"/>
                  <rdf:li rdf:resource="https://identifiers.org/seed.compound/cpd01646"/>
                </rdf:Bag>
              </bqbiol:is>
            </rdf:Description>
          </rdf:RDF>
        </annotation>
      </species>
      <species metaid="meta_M_2dmmq8_c" sboTerm="SBO:0000247" id="M_2dmmq8_c" name="2-Demethylmenaquinone 8" compartment="c" hasOnlySubstanceUnits="false" boundaryCondition="false" constant="false" fbc:charge="0" fbc:chemicalFormula="C50H70O2">
        <annotation>
          <rdf:RDF xmlns:rdf="http://www.w3.org/1999/02/22-rdf-syntax-ns#" xmlns:dcterms="http://purl.org/dc/terms/" xmlns:vCard="http://www.w3.org/2001/vcard-rdf/3.0#" xmlns:vCard4="http://www.w3.org/2006/vcard/ns#" xmlns:bqbiol="http://biomodels.net/biology-qualifiers/" xmlns:bqmodel="http://biomodels.net/model-qualifiers/">
            <rdf:Description rdf:about="#meta_M_2dmmq8_c">
              <bqbiol:is>
                <rdf:Bag>
                  <rdf:li rdf:resource="https://identifiers.org/bigg.metabolite/2dmmq8"/>
                  <rdf:li rdf:resource="https://identifiers.org/biocyc/META:DEMETHYLMENAQUINONE"/>
                  <rdf:li rdf:resource="https://identifiers.org/chebi/CHEBI:48455"/>
                  <rdf:li rdf:resource="https://identifiers.org/inchi_key/GDUBPWSFXUAETN-AENDIINCSA-N"/>
                  <rdf:li rdf:resource="https://identifiers.org/lipidmaps/LMPR02030027"/>
                  <rdf:li rdf:resource="https://identifiers.org/metanetx.chemical/MNXM2178"/>
                  <rdf:li rdf:resource="https://identifiers.org/seed.compound/cpd15352"/>
                </rdf:Bag>
              </bqbiol:is>
            </rdf:Description>
          </rdf:RDF>
        </annotation>
      </species>
      <species metaid="meta_M_2dmmql8_c" sboTerm="SBO:0000247" id="M_2dmmql8_c" name="2-Demethylmenaquinol 8" compartment="c" hasOnlySubstanceUnits="false" boundaryCondition="false" constant="false" fbc:charge="0" fbc:chemicalFormula="C50H72O2">
        <annotation>
          <rdf:RDF xmlns:rdf="http://www.w3.org/1999/02/22-rdf-syntax-ns#" xmlns:dcterms="http://purl.org/dc/terms/" xmlns:vCard="http://www.w3.org/2001/vcard-rdf/3.0#" xmlns:vCard4="http://www.w3.org/2006/vcard/ns#" xmlns:bqbiol="http://biomodels.net/biology-qualifiers/" xmlns:bqmodel="http://biomodels.net/model-qualifiers/">
            <rdf:Description rdf:about="#meta_M_2dmmql8_c">
              <bqbiol:is>
                <rdf:Bag>
                  <rdf:li rdf:resource="https://identifiers.org/bigg.metabolite/2dmmql8"/>
                  <rdf:li rdf:resource="https://identifiers.org/biocyc/META:CPD-12115"/>
                  <rdf:li rdf:resource="https://identifiers.org/chebi/CHEBI:61873"/>
                  <rdf:li rdf:resource="https://identifiers.org/inchi_key/FGYPGICSXJEKCG-AENDIINCSA-N"/>
                  <rdf:li rdf:resource="https://identifiers.org/metanetx.chemical/MNXM558"/>
                  <rdf:li rdf:resource="https://identifiers.org/seed.compound/cpd15353"/>
                </rdf:Bag>
              </bqbiol:is>
            </rdf:Description>
          </rdf:RDF>
        </annotation>
      </species>
      <species metaid="meta_M_2obut_c" sboTerm="SBO:0000247" id="M_2obut_c" name="2-Oxobutanoate" compartment="c" hasOnlySubstanceUnits="false" boundaryCondition="false" constant="false" fbc:charge="-1" fbc:chemicalFormula="C4H5O3">
        <annotation>
          <rdf:RDF xmlns:rdf="http://www.w3.org/1999/02/22-rdf-syntax-ns#" xmlns:dcterms="http://purl.org/dc/terms/" xmlns:vCard="http://www.w3.org/2001/vcard-rdf/3.0#" xmlns:vCard4="http://www.w3.org/2006/vcard/ns#" xmlns:bqbiol="http://biomodels.net/biology-qualifiers/" xmlns:bqmodel="http://biomodels.net/model-qualifiers/">
            <rdf:Description rdf:about="#meta_M_2obut_c">
              <bqbiol:is>
                <rdf:Bag>
                  <rdf:li rdf:resource="https://identifiers.org/bigg.metabolite/2obut"/>
                  <rdf:li rdf:resource="https://identifiers.org/biocyc/META:2-OXOBUTANOATE"/>
                  <rdf:li rdf:resource="https://identifiers.org/chebi/CHEBI:1250"/>
                  <rdf:li rdf:resource="https://identifiers.org/chebi/CHEBI:16763"/>
                  <rdf:li rdf:resource="https://identifiers.org/chebi/CHEBI:19741"/>
                  <rdf:li rdf:resource="https://identifiers.org/chebi/CHEBI:30831"/>
                  <rdf:li rdf:resource="https://identifiers.org/chebi/CHEBI:11636"/>
                  <rdf:li rdf:resource="https://identifiers.org/chebi/CHEBI:39748"/>
                  <rdf:li rdf:resource="https://identifiers.org/chebi/CHEBI:19743"/>
                  <rdf:li rdf:resource="https://identifiers.org/envipath/32de3cf4-e3e6-4168-956e-32fa5ddb0ce1/compound/1d8dba15-23b7-4916-91ba-3b00be5e4e8b"/>
                  <rdf:li rdf:resource="https://identifiers.org/envipath/650babc9-9d68-4b73-9332-11972ca26f7b/compound/86a149cf-c031-463b-aa33-253fcbde268f"/>
                  <rdf:li rdf:resource="https://identifiers.org/hmdb/HMDB00005"/>
                  <rdf:li rdf:resource="https://identifiers.org/hmdb/HMDB06544"/>
                  <rdf:li rdf:resource="https://identifiers.org/inchi_key/TYEYBOSBBBHJIV-UHFFFAOYSA-M"/>
                  <rdf:li rdf:resource="https://identifiers.org/kegg.compound/C00109"/>
                  <rdf:li rdf:resource="https://identifiers.org/lipidmaps/LMFA01060002"/>
                  <rdf:li rdf:resource="https://identifiers.org/metanetx.chemical/MNXM159"/>
                  <rdf:li rdf:resource="https://identifiers.org/reactome.compound/936714"/>
                  <rdf:li rdf:resource="https://identifiers.org/sabiork/1934"/>
                  <rdf:li rdf:resource="https://identifiers.org/seed.compound/cpd00094"/>
                </rdf:Bag>
              </bqbiol:is>
            </rdf:Description>
          </rdf:RDF>
        </annotation>
      </species>
      <species metaid="meta_M_2ahbut_c" sboTerm="SBO:0000247" id="M_2ahbut_c" name="(S)-2-Aceto-2-hydroxybutanoate" compartment="c" hasOnlySubstanceUnits="false" boundaryCondition="false" constant="false" fbc:charge="-1" fbc:chemicalFormula="C6H9O4">
        <annotation>
          <rdf:RDF xmlns:rdf="http://www.w3.org/1999/02/22-rdf-syntax-ns#" xmlns:dcterms="http://purl.org/dc/terms/" xmlns:vCard="http://www.w3.org/2001/vcard-rdf/3.0#" xmlns:vCard4="http://www.w3.org/2006/vcard/ns#" xmlns:bqbiol="http://biomodels.net/biology-qualifiers/" xmlns:bqmodel="http://biomodels.net/model-qualifiers/">
            <rdf:Description rdf:about="#meta_M_2ahbut_c">
              <bqbiol:is>
                <rdf:Bag>
                  <rdf:li rdf:resource="https://identifiers.org/bigg.metabolite/2ahbut"/>
                  <rdf:li rdf:resource="https://identifiers.org/biocyc/META:2-ACETO-2-HYDROXY-BUTYRATE"/>
                  <rdf:li rdf:resource="https://identifiers.org/chebi/CHEBI:27681"/>
                  <rdf:li rdf:resource="https://identifiers.org/chebi/CHEBI:49256"/>
                  <rdf:li rdf:resource="https://identifiers.org/chebi/CHEBI:18730"/>
                  <rdf:li rdf:resource="https://identifiers.org/chebi/CHEBI:373"/>
                  <rdf:li rdf:resource="https://identifiers.org/hmdb/HMDB06854"/>
                  <rdf:li rdf:resource="https://identifiers.org/hmdb/HMDB06900"/>
                  <rdf:li rdf:resource="https://identifiers.org/inchi_key/VUQLHQFKACOHNZ-LURJTMIESA-M"/>
                  <rdf:li rdf:resource="https://identifiers.org/kegg.compound/C06006"/>
                  <rdf:li rdf:resource="https://identifiers.org/lipidmaps/LMFA01050383"/>
                  <rdf:li rdf:resource="https://identifiers.org/metanetx.chemical/MNXM114220"/>
                  <rdf:li rdf:resource="https://identifiers.org/sabiork/2852"/>
                  <rdf:li rdf:resource="https://identifiers.org/seed.compound/cpd19045"/>
                </rdf:Bag>
              </bqbiol:is>
            </rdf:Description>
          </rdf:RDF>
        </annotation>
      </species>
      <species metaid="meta_M_s7p_c" sboTerm="SBO:0000247" id="M_s7p_c" name="Sedoheptulose 7-phosphate" compartment="c" hasOnlySubstanceUnits="false" boundaryCondition="false" constant="false" fbc:charge="-2" fbc:chemicalFormula="C7H13O10P">
        <annotation>
          <rdf:RDF xmlns:rdf="http://www.w3.org/1999/02/22-rdf-syntax-ns#" xmlns:dcterms="http://purl.org/dc/terms/" xmlns:vCard="http://www.w3.org/2001/vcard-rdf/3.0#" xmlns:vCard4="http://www.w3.org/2006/vcard/ns#" xmlns:bqbiol="http://biomodels.net/biology-qualifiers/" xmlns:bqmodel="http://biomodels.net/model-qualifiers/">
            <rdf:Description rdf:about="#meta_M_s7p_c">
              <bqbiol:is>
                <rdf:Bag>
                  <rdf:li rdf:resource="https://identifiers.org/bigg.metabolite/s7p"/>
                  <rdf:li rdf:resource="https://identifiers.org/biocyc/META:D-SEDOHEPTULOSE-7-P"/>
                  <rdf:li rdf:resource="https://identifiers.org/chebi/CHEBI:4244"/>
                  <rdf:li rdf:resource="https://identifiers.org/chebi/CHEBI:15073"/>
                  <rdf:li rdf:resource="https://identifiers.org/chebi/CHEBI:15721"/>
                  <rdf:li rdf:resource="https://identifiers.org/chebi/CHEBI:26621"/>
                  <rdf:li rdf:resource="https://identifiers.org/chebi/CHEBI:9083"/>
                  <rdf:li rdf:resource="https://identifiers.org/chebi/CHEBI:15074"/>
                  <rdf:li rdf:resource="https://identifiers.org/chebi/CHEBI:57483"/>
                  <rdf:li rdf:resource="https://identifiers.org/hmdb/HMDB01068"/>
                  <rdf:li rdf:resource="https://identifiers.org/hmdb/HMDB62754"/>
                  <rdf:li rdf:resource="https://identifiers.org/inchi_key/JDTUMPKOJBQPKX-GBNDHIKLSA-L"/>
                  <rdf:li rdf:resource="https://identifiers.org/kegg.compound/C05382"/>
                  <rdf:li rdf:resource="https://identifiers.org/metanetx.chemical/MNXM271"/>
                  <rdf:li rdf:resource="https://identifiers.org/reactome.compound/29882"/>
                  <rdf:li rdf:resource="https://identifiers.org/sabiork/1618"/>
                  <rdf:li rdf:resource="https://identifiers.org/sabiork/1325"/>
                  <rdf:li rdf:resource="https://identifiers.org/seed.compound/cpd00238"/>
                </rdf:Bag>
              </bqbiol:is>
            </rdf:Description>
          </rdf:RDF>
        </annotation>
      </species>
      <species metaid="meta_M_s17bp_c" sboTerm="SBO:0000247" id="M_s17bp_c" name="Sedoheptulose 1,7-bisphosphate" compartment="c" hasOnlySubstanceUnits="false" boundaryCondition="false" constant="false" fbc:charge="-4" fbc:chemicalFormula="C7H12O13P2">
        <annotation>
          <rdf:RDF xmlns:rdf="http://www.w3.org/1999/02/22-rdf-syntax-ns#" xmlns:dcterms="http://purl.org/dc/terms/" xmlns:vCard="http://www.w3.org/2001/vcard-rdf/3.0#" xmlns:vCard4="http://www.w3.org/2006/vcard/ns#" xmlns:bqbiol="http://biomodels.net/biology-qualifiers/" xmlns:bqmodel="http://biomodels.net/model-qualifiers/">
            <rdf:Description rdf:about="#meta_M_s17bp_c">
              <bqbiol:is>
                <rdf:Bag>
                  <rdf:li rdf:resource="https://identifiers.org/bigg.metabolite/s17bp"/>
                  <rdf:li rdf:resource="https://identifiers.org/biocyc/META:D-SEDOHEPTULOSE-1-7-P2"/>
                  <rdf:li rdf:resource="https://identifiers.org/chebi/CHEBI:17969"/>
                  <rdf:li rdf:resource="https://identifiers.org/chebi/CHEBI:26620"/>
                  <rdf:li rdf:resource="https://identifiers.org/chebi/CHEBI:15072"/>
                  <rdf:li rdf:resource="https://identifiers.org/chebi/CHEBI:58335"/>
                  <rdf:li rdf:resource="https://identifiers.org/chebi/CHEBI:9081"/>
                  <rdf:li rdf:resource="https://identifiers.org/hmdb/HMDB60274"/>
                  <rdf:li rdf:resource="https://identifiers.org/inchi_key/OKHXOUGRECCASI-SHUUEZRQSA-J"/>
                  <rdf:li rdf:resource="https://identifiers.org/kegg.compound/C00447"/>
                  <rdf:li rdf:resource="https://identifiers.org/metanetx.chemical/MNXM1294"/>
                  <rdf:li rdf:resource="https://identifiers.org/sabiork/1339"/>
                  <rdf:li rdf:resource="https://identifiers.org/seed.compound/cpd00349"/>
                </rdf:Bag>
              </bqbiol:is>
            </rdf:Description>
          </rdf:RDF>
        </annotation>
      </species>
      <species metaid="meta_M_23dhmp_c" sboTerm="SBO:0000247" id="M_23dhmp_c" name="(R)-2,3-Dihydroxy-3-methylpentanoate" compartment="c" hasOnlySubstanceUnits="false" boundaryCondition="false" constant="false" fbc:charge="-1" fbc:chemicalFormula="C6H11O4">
        <annotation>
          <rdf:RDF xmlns:rdf="http://www.w3.org/1999/02/22-rdf-syntax-ns#" xmlns:dcterms="http://purl.org/dc/terms/" xmlns:vCard="http://www.w3.org/2001/vcard-rdf/3.0#" xmlns:vCard4="http://www.w3.org/2006/vcard/ns#" xmlns:bqbiol="http://biomodels.net/biology-qualifiers/" xmlns:bqmodel="http://biomodels.net/model-qualifiers/">
            <rdf:Description rdf:about="#meta_M_23dhmp_c">
              <bqbiol:is>
                <rdf:Bag>
                  <rdf:li rdf:resource="https://identifiers.org/bigg.metabolite/23dhmp"/>
                  <rdf:li rdf:resource="https://identifiers.org/biocyc/META:1-KETO-2-METHYLVALERATE"/>
                  <rdf:li rdf:resource="https://identifiers.org/chebi/CHEBI:18646"/>
                  <rdf:li rdf:resource="https://identifiers.org/chebi/CHEBI:49258"/>
                  <rdf:li rdf:resource="https://identifiers.org/chebi/CHEBI:306"/>
                  <rdf:li rdf:resource="https://identifiers.org/chebi/CHEBI:27512"/>
                  <rdf:li rdf:resource="https://identifiers.org/hmdb/HMDB12140"/>
                  <rdf:li rdf:resource="https://identifiers.org/inchi_key/PDGXJDXVGMHUIR-UJURSFKZSA-M"/>
                  <rdf:li rdf:resource="https://identifiers.org/kegg.compound/C06007"/>
                  <rdf:li rdf:resource="https://identifiers.org/lipidmaps/LMFA01050452"/>
                  <rdf:li rdf:resource="https://identifiers.org/metanetx.chemical/MNXM1202"/>
                  <rdf:li rdf:resource="https://identifiers.org/seed.compound/cpd19046"/>
                </rdf:Bag>
              </bqbiol:is>
            </rdf:Description>
          </rdf:RDF>
        </annotation>
      </species>
      <species metaid="meta_M_alac__S_c" sboTerm="SBO:0000247" id="M_alac__S_c" name="(S)-2-Acetolactate" compartment="c" hasOnlySubstanceUnits="false" boundaryCondition="false" constant="false" fbc:charge="-1" fbc:chemicalFormula="C5H7O4">
        <annotation>
          <rdf:RDF xmlns:rdf="http://www.w3.org/1999/02/22-rdf-syntax-ns#" xmlns:dcterms="http://purl.org/dc/terms/" xmlns:vCard="http://www.w3.org/2001/vcard-rdf/3.0#" xmlns:vCard4="http://www.w3.org/2006/vcard/ns#" xmlns:bqbiol="http://biomodels.net/biology-qualifiers/" xmlns:bqmodel="http://biomodels.net/model-qualifiers/">
            <rdf:Description rdf:about="#meta_M_alac__S_c">
              <bqbiol:is>
                <rdf:Bag>
                  <rdf:li rdf:resource="https://identifiers.org/bigg.metabolite/alac__S"/>
                  <rdf:li rdf:resource="https://identifiers.org/biocyc/META:2-ACETO-LACTATE"/>
                  <rdf:li rdf:resource="https://identifiers.org/chebi/CHEBI:11033"/>
                  <rdf:li rdf:resource="https://identifiers.org/chebi/CHEBI:374"/>
                  <rdf:li rdf:resource="https://identifiers.org/chebi/CHEBI:18409"/>
                  <rdf:li rdf:resource="https://identifiers.org/chebi/CHEBI:18731"/>
                  <rdf:li rdf:resource="https://identifiers.org/chebi/CHEBI:58476"/>
                  <rdf:li rdf:resource="https://identifiers.org/hmdb/HMDB06855"/>
                  <rdf:li rdf:resource="https://identifiers.org/inchi_key/NMDWGEGFJUBKLB-YFKPBYRVSA-M"/>
                  <rdf:li rdf:resource="https://identifiers.org/kegg.compound/C06010"/>
                  <rdf:li rdf:resource="https://identifiers.org/lipidmaps/LMFA01050460"/>
                  <rdf:li rdf:resource="https://identifiers.org/metanetx.chemical/MNXM114079"/>
                  <rdf:li rdf:resource="https://identifiers.org/sabiork/2855"/>
                  <rdf:li rdf:resource="https://identifiers.org/seed.compound/cpd19047"/>
                </rdf:Bag>
              </bqbiol:is>
            </rdf:Description>
          </rdf:RDF>
        </annotation>
      </species>
      <species metaid="meta_M_ser__L_c" sboTerm="SBO:0000247" id="M_ser__L_c" name="L-Serine" compartment="c" hasOnlySubstanceUnits="false" boundaryCondition="false" constant="false" fbc:charge="0" fbc:chemicalFormula="C3H7NO3">
        <annotation>
          <rdf:RDF xmlns:rdf="http://www.w3.org/1999/02/22-rdf-syntax-ns#" xmlns:dcterms="http://purl.org/dc/terms/" xmlns:vCard="http://www.w3.org/2001/vcard-rdf/3.0#" xmlns:vCard4="http://www.w3.org/2006/vcard/ns#" xmlns:bqbiol="http://biomodels.net/biology-qualifiers/" xmlns:bqmodel="http://biomodels.net/model-qualifiers/">
            <rdf:Description rdf:about="#meta_M_ser__L_c">
              <bqbiol:is>
                <rdf:Bag>
                  <rdf:li rdf:resource="https://identifiers.org/bigg.metabolite/ser__L"/>
                  <rdf:li rdf:resource="https://identifiers.org/biocyc/META:SER"/>
                  <rdf:li rdf:resource="https://identifiers.org/biocyc/META:Serines"/>
                  <rdf:li rdf:resource="https://identifiers.org/chebi/CHEBI:32845"/>
                  <rdf:li rdf:resource="https://identifiers.org/chebi/CHEBI:17822"/>
                  <rdf:li rdf:resource="https://identifiers.org/chebi/CHEBI:26648"/>
                  <rdf:li rdf:resource="https://identifiers.org/chebi/CHEBI:45440"/>
                  <rdf:li rdf:resource="https://identifiers.org/chebi/CHEBI:21387"/>
                  <rdf:li rdf:resource="https://identifiers.org/chebi/CHEBI:32837"/>
                  <rdf:li rdf:resource="https://identifiers.org/chebi/CHEBI:13167"/>
                  <rdf:li rdf:resource="https://identifiers.org/chebi/CHEBI:45451"/>
                  <rdf:li rdf:resource="https://identifiers.org/chebi/CHEBI:32836"/>
                  <rdf:li rdf:resource="https://identifiers.org/chebi/CHEBI:15081"/>
                  <rdf:li rdf:resource="https://identifiers.org/chebi/CHEBI:45590"/>
                  <rdf:li rdf:resource="https://identifiers.org/chebi/CHEBI:35243"/>
                  <rdf:li rdf:resource="https://identifiers.org/chebi/CHEBI:32846"/>
                  <rdf:li rdf:resource="https://identifiers.org/chebi/CHEBI:17115"/>
                  <rdf:li rdf:resource="https://identifiers.org/chebi/CHEBI:45597"/>
                  <rdf:li rdf:resource="https://identifiers.org/chebi/CHEBI:33384"/>
                  <rdf:li rdf:resource="https://identifiers.org/chebi/CHEBI:45677"/>
                  <rdf:li rdf:resource="https://identifiers.org/chebi/CHEBI:6301"/>
                  <rdf:li rdf:resource="https://identifiers.org/chebi/CHEBI:9116"/>
                  <rdf:li rdf:resource="https://identifiers.org/envipath/32de3cf4-e3e6-4168-956e-32fa5ddb0ce1/compound/207ebcd7-f859-4b01-8a69-9b99fb380595"/>
                  <rdf:li rdf:resource="https://identifiers.org/hmdb/HMDB00589"/>
                  <rdf:li rdf:resource="https://identifiers.org/hmdb/HMDB00187"/>
                  <rdf:li rdf:resource="https://identifiers.org/hmdb/HMDB62263"/>
                  <rdf:li rdf:resource="https://identifiers.org/inchi_key/MTCFGRXMJLQNBG-REOHCLBHSA-N"/>
                  <rdf:li rdf:resource="https://identifiers.org/kegg.compound/C00716"/>
                  <rdf:li rdf:resource="https://identifiers.org/kegg.compound/C00065"/>
                  <rdf:li rdf:resource="https://identifiers.org/kegg.drug/D00016"/>
                  <rdf:li rdf:resource="https://identifiers.org/lipidmaps/LMFA01100045"/>
                  <rdf:li rdf:resource="https://identifiers.org/metanetx.chemical/MNXM53"/>
                  <rdf:li rdf:resource="https://identifiers.org/reactome.compound/352002"/>
                  <rdf:li rdf:resource="https://identifiers.org/reactome.compound/379732"/>
                  <rdf:li rdf:resource="https://identifiers.org/reactome.compound/8932979"/>
                  <rdf:li rdf:resource="https://identifiers.org/reactome.compound/200736"/>
                  <rdf:li rdf:resource="https://identifiers.org/sabiork/2140"/>
                  <rdf:li rdf:resource="https://identifiers.org/sabiork/75"/>
                  <rdf:li rdf:resource="https://identifiers.org/seed.compound/cpd28171"/>
                  <rdf:li rdf:resource="https://identifiers.org/seed.compound/cpd00054"/>
                  <rdf:li rdf:resource="https://identifiers.org/seed.compound/cpd30743"/>
                </rdf:Bag>
              </bqbiol:is>
            </rdf:Description>
          </rdf:RDF>
        </annotation>
      </species>
      <species metaid="meta_M_skm5p_c" sboTerm="SBO:0000247" id="M_skm5p_c" name="Shikimate 5-phosphate" compartment="c" hasOnlySubstanceUnits="false" boundaryCondition="false" constant="false" fbc:charge="-3" fbc:chemicalFormula="C7H8O8P">
        <annotation>
          <rdf:RDF xmlns:rdf="http://www.w3.org/1999/02/22-rdf-syntax-ns#" xmlns:dcterms="http://purl.org/dc/terms/" xmlns:vCard="http://www.w3.org/2001/vcard-rdf/3.0#" xmlns:vCard4="http://www.w3.org/2006/vcard/ns#" xmlns:bqbiol="http://biomodels.net/biology-qualifiers/" xmlns:bqmodel="http://biomodels.net/model-qualifiers/">
            <rdf:Description rdf:about="#meta_M_skm5p_c">
              <bqbiol:is>
                <rdf:Bag>
                  <rdf:li rdf:resource="https://identifiers.org/bigg.metabolite/skm5p"/>
                  <rdf:li rdf:resource="https://identifiers.org/biocyc/META:SHIKIMATE-5P"/>
                  <rdf:li rdf:resource="https://identifiers.org/chebi/CHEBI:11886"/>
                  <rdf:li rdf:resource="https://identifiers.org/chebi/CHEBI:15084"/>
                  <rdf:li rdf:resource="https://identifiers.org/chebi/CHEBI:17052"/>
                  <rdf:li rdf:resource="https://identifiers.org/chebi/CHEBI:9134"/>
                  <rdf:li rdf:resource="https://identifiers.org/chebi/CHEBI:145989"/>
                  <rdf:li rdf:resource="https://identifiers.org/chebi/CHEBI:20195"/>
                  <rdf:li rdf:resource="https://identifiers.org/inchi_key/QYOJSKGCWNAKGW-PBXRRBTRSA-K"/>
                  <rdf:li rdf:resource="https://identifiers.org/kegg.compound/C03175"/>
                  <rdf:li rdf:resource="https://identifiers.org/metanetx.chemical/MNXM1265"/>
                  <rdf:li rdf:resource="https://identifiers.org/reactome.compound/964859"/>
                  <rdf:li rdf:resource="https://identifiers.org/sabiork/1736"/>
                  <rdf:li rdf:resource="https://identifiers.org/seed.compound/cpd02030"/>
                </rdf:Bag>
              </bqbiol:is>
            </rdf:Description>
          </rdf:RDF>
        </annotation>
      </species>
      <species metaid="meta_M_3psme_c" sboTerm="SBO:0000247" id="M_3psme_c" name="5-O-(1-Carboxyvinyl)-3-phosphoshikimate" compartment="c" hasOnlySubstanceUnits="false" boundaryCondition="false" constant="false" fbc:charge="-4" fbc:chemicalFormula="C10H9O10P">
        <annotation>
          <rdf:RDF xmlns:rdf="http://www.w3.org/1999/02/22-rdf-syntax-ns#" xmlns:dcterms="http://purl.org/dc/terms/" xmlns:vCard="http://www.w3.org/2001/vcard-rdf/3.0#" xmlns:vCard4="http://www.w3.org/2006/vcard/ns#" xmlns:bqbiol="http://biomodels.net/biology-qualifiers/" xmlns:bqmodel="http://biomodels.net/model-qualifiers/">
            <rdf:Description rdf:about="#meta_M_3psme_c">
              <bqbiol:is>
                <rdf:Bag>
                  <rdf:li rdf:resource="https://identifiers.org/bigg.metabolite/3psme"/>
                  <rdf:li rdf:resource="https://identifiers.org/biocyc/META:3-ENOLPYRUVYL-SHIKIMATE-5P"/>
                  <rdf:li rdf:resource="https://identifiers.org/chebi/CHEBI:20533"/>
                  <rdf:li rdf:resource="https://identifiers.org/chebi/CHEBI:57701"/>
                  <rdf:li rdf:resource="https://identifiers.org/chebi/CHEBI:2104"/>
                  <rdf:li rdf:resource="https://identifiers.org/chebi/CHEBI:12094"/>
                  <rdf:li rdf:resource="https://identifiers.org/chebi/CHEBI:12097"/>
                  <rdf:li rdf:resource="https://identifiers.org/chebi/CHEBI:16257"/>
                  <rdf:li rdf:resource="https://identifiers.org/inchi_key/QUTYKIXIUDQOLK-PRJMDXOYSA-J"/>
                  <rdf:li rdf:resource="https://identifiers.org/kegg.compound/C01269"/>
                  <rdf:li rdf:resource="https://identifiers.org/metanetx.chemical/MNXM1365"/>
                  <rdf:li rdf:resource="https://identifiers.org/reactome.compound/964900"/>
                  <rdf:li rdf:resource="https://identifiers.org/sabiork/5488"/>
                  <rdf:li rdf:resource="https://identifiers.org/seed.compound/cpd00932"/>
                </rdf:Bag>
              </bqbiol:is>
            </rdf:Description>
          </rdf:RDF>
        </annotation>
      </species>
      <species metaid="meta_M_dhap_c" sboTerm="SBO:0000247" id="M_dhap_c" name="Dihydroxyacetone phosphate" compartment="c" hasOnlySubstanceUnits="false" boundaryCondition="false" constant="false" fbc:charge="-2" fbc:chemicalFormula="C3H5O6P">
        <annotation>
          <rdf:RDF xmlns:rdf="http://www.w3.org/1999/02/22-rdf-syntax-ns#" xmlns:dcterms="http://purl.org/dc/terms/" xmlns:vCard="http://www.w3.org/2001/vcard-rdf/3.0#" xmlns:vCard4="http://www.w3.org/2006/vcard/ns#" xmlns:bqbiol="http://biomodels.net/biology-qualifiers/" xmlns:bqmodel="http://biomodels.net/model-qualifiers/">
            <rdf:Description rdf:about="#meta_M_dhap_c">
              <bqbiol:is>
                <rdf:Bag>
                  <rdf:li rdf:resource="https://identifiers.org/bigg.metabolite/dhap"/>
                  <rdf:li rdf:resource="https://identifiers.org/biocyc/META:DIHYDROXY-ACETONE-PHOSPHATE"/>
                  <rdf:li rdf:resource="https://identifiers.org/chebi/CHEBI:14341"/>
                  <rdf:li rdf:resource="https://identifiers.org/chebi/CHEBI:5454"/>
                  <rdf:li rdf:resource="https://identifiers.org/chebi/CHEBI:16108"/>
                  <rdf:li rdf:resource="https://identifiers.org/chebi/CHEBI:14342"/>
                  <rdf:li rdf:resource="https://identifiers.org/chebi/CHEBI:24355"/>
                  <rdf:li rdf:resource="https://identifiers.org/chebi/CHEBI:39571"/>
                  <rdf:li rdf:resource="https://identifiers.org/chebi/CHEBI:57642"/>
                  <rdf:li rdf:resource="https://identifiers.org/hmdb/HMDB11735"/>
                  <rdf:li rdf:resource="https://identifiers.org/hmdb/HMDB01473"/>
                  <rdf:li rdf:resource="https://identifiers.org/inchi_key/GNGACRATGGDKBX-UHFFFAOYSA-L"/>
                  <rdf:li rdf:resource="https://identifiers.org/kegg.compound/C00111"/>
                  <rdf:li rdf:resource="https://identifiers.org/metanetx.chemical/MNXM77"/>
                  <rdf:li rdf:resource="https://identifiers.org/reactome.compound/390404"/>
                  <rdf:li rdf:resource="https://identifiers.org/reactome.compound/75970"/>
                  <rdf:li rdf:resource="https://identifiers.org/reactome.compound/188451"/>
                  <rdf:li rdf:resource="https://identifiers.org/sabiork/28"/>
                  <rdf:li rdf:resource="https://identifiers.org/seed.compound/cpd00095"/>
                </rdf:Bag>
              </bqbiol:is>
            </rdf:Description>
          </rdf:RDF>
        </annotation>
      </species>
      <species metaid="meta_M_glc__D_c" sboTerm="SBO:0000247" id="M_glc__D_c" name="D-Glucose" compartment="c" hasOnlySubstanceUnits="false" boundaryCondition="false" constant="false" fbc:charge="0" fbc:chemicalFormula="C6H12O6">
        <annotation>
          <rdf:RDF xmlns:rdf="http://www.w3.org/1999/02/22-rdf-syntax-ns#" xmlns:dcterms="http://purl.org/dc/terms/" xmlns:vCard="http://www.w3.org/2001/vcard-rdf/3.0#" xmlns:vCard4="http://www.w3.org/2006/vcard/ns#" xmlns:bqbiol="http://biomodels.net/biology-qualifiers/" xmlns:bqmodel="http://biomodels.net/model-qualifiers/">
            <rdf:Description rdf:about="#meta_M_glc__D_c">
              <bqbiol:is>
                <rdf:Bag>
                  <rdf:li rdf:resource="https://identifiers.org/bigg.metabolite/glc__D"/>
                  <rdf:li rdf:resource="https://identifiers.org/biocyc/META:Glucopyranose"/>
                  <rdf:li rdf:resource="https://identifiers.org/chebi/CHEBI:12965"/>
                  <rdf:li rdf:resource="https://identifiers.org/chebi/CHEBI:20999"/>
                  <rdf:li rdf:resource="https://identifiers.org/chebi/CHEBI:4167"/>
                  <rdf:li rdf:resource="https://identifiers.org/chebi/CHEBI:17634"/>
                  <rdf:li rdf:resource="https://identifiers.org/hmdb/HMDB00122"/>
                  <rdf:li rdf:resource="https://identifiers.org/hmdb/HMDB06564"/>
                  <rdf:li rdf:resource="https://identifiers.org/inchi_key/WQZGKKKJIJFFOK-GASJEMHNSA-N"/>
                  <rdf:li rdf:resource="https://identifiers.org/kegg.compound/C00031"/>
                  <rdf:li rdf:resource="https://identifiers.org/kegg.drug/D00009"/>
                  <rdf:li rdf:resource="https://identifiers.org/metanetx.chemical/MNXM41"/>
                  <rdf:li rdf:resource="https://identifiers.org/sabiork/1406"/>
                  <rdf:li rdf:resource="https://identifiers.org/sabiork/1407"/>
                  <rdf:li rdf:resource="https://identifiers.org/seed.compound/cpd26821"/>
                  <rdf:li rdf:resource="https://identifiers.org/seed.compound/cpd00027"/>
                </rdf:Bag>
              </bqbiol:is>
            </rdf:Description>
          </rdf:RDF>
        </annotation>
      </species>
      <species metaid="meta_M_acgam_e" sboTerm="SBO:0000247" id="M_acgam_e" name="N-Acetyl-D-glucosamine" compartment="e" hasOnlySubstanceUnits="false" boundaryCondition="false" constant="false" fbc:charge="0" fbc:chemicalFormula="C8H15NO6">
        <annotation>
          <rdf:RDF xmlns:rdf="http://www.w3.org/1999/02/22-rdf-syntax-ns#" xmlns:dcterms="http://purl.org/dc/terms/" xmlns:vCard="http://www.w3.org/2001/vcard-rdf/3.0#" xmlns:vCard4="http://www.w3.org/2006/vcard/ns#" xmlns:bqbiol="http://biomodels.net/biology-qualifiers/" xmlns:bqmodel="http://biomodels.net/model-qualifiers/">
            <rdf:Description rdf:about="#meta_M_acgam_e">
              <bqbiol:is>
                <rdf:Bag>
                  <rdf:li rdf:resource="https://identifiers.org/bigg.metabolite/acgam"/>
                  <rdf:li rdf:resource="https://identifiers.org/biocyc/META:N-acetyl-D-glucosamine"/>
                  <rdf:li rdf:resource="https://identifiers.org/chebi/CHEBI:21517"/>
                  <rdf:li rdf:resource="https://identifiers.org/chebi/CHEBI:12455"/>
                  <rdf:li rdf:resource="https://identifiers.org/chebi/CHEBI:506227"/>
                  <rdf:li rdf:resource="https://identifiers.org/chebi/CHEBI:12563"/>
                  <rdf:li rdf:resource="https://identifiers.org/chebi/CHEBI:7123"/>
                  <rdf:li rdf:resource="https://identifiers.org/chebi/CHEBI:17411"/>
                  <rdf:li rdf:resource="https://identifiers.org/chebi/CHEBI:58134"/>
                  <rdf:li rdf:resource="https://identifiers.org/hmdb/HMDB62641"/>
                  <rdf:li rdf:resource="https://identifiers.org/hmdb/HMDB00215"/>
                  <rdf:li rdf:resource="https://identifiers.org/hmdb/HMDB14288"/>
                  <rdf:li rdf:resource="https://identifiers.org/hmdb/HMDB00533"/>
                  <rdf:li rdf:resource="https://identifiers.org/inchi_key/OVRNDRQMDRJTHS-RTRLPJTCSA-N"/>
                  <rdf:li rdf:resource="https://identifiers.org/kegg.compound/C00140"/>
                  <rdf:li rdf:resource="https://identifiers.org/metanetx.chemical/MNXM143"/>
                  <rdf:li rdf:resource="https://identifiers.org/reactome.compound/2162231"/>
                  <rdf:li rdf:resource="https://identifiers.org/reactome.compound/1678743"/>
                  <rdf:li rdf:resource="https://identifiers.org/sabiork/95"/>
                  <rdf:li rdf:resource="https://identifiers.org/seed.compound/cpd27608"/>
                  <rdf:li rdf:resource="https://identifiers.org/seed.compound/cpd00122"/>
                </rdf:Bag>
              </bqbiol:is>
            </rdf:Description>
          </rdf:RDF>
        </annotation>
      </species>
      <species metaid="meta_M_chor_c" sboTerm="SBO:0000247" id="M_chor_c" name="Chorismate" compartment="c" hasOnlySubstanceUnits="false" boundaryCondition="false" constant="false" fbc:charge="-2" fbc:chemicalFormula="C10H8O6">
        <annotation>
          <rdf:RDF xmlns:rdf="http://www.w3.org/1999/02/22-rdf-syntax-ns#" xmlns:dcterms="http://purl.org/dc/terms/" xmlns:vCard="http://www.w3.org/2001/vcard-rdf/3.0#" xmlns:vCard4="http://www.w3.org/2006/vcard/ns#" xmlns:bqbiol="http://biomodels.net/biology-qualifiers/" xmlns:bqmodel="http://biomodels.net/model-qualifiers/">
            <rdf:Description rdf:about="#meta_M_chor_c">
              <bqbiol:is>
                <rdf:Bag>
                  <rdf:li rdf:resource="https://identifiers.org/bigg.metabolite/chor"/>
                  <rdf:li rdf:resource="https://identifiers.org/biocyc/META:CHORISMATE"/>
                  <rdf:li rdf:resource="https://identifiers.org/chebi/CHEBI:23225"/>
                  <rdf:li rdf:resource="https://identifiers.org/chebi/CHEBI:3677"/>
                  <rdf:li rdf:resource="https://identifiers.org/chebi/CHEBI:23227"/>
                  <rdf:li rdf:resource="https://identifiers.org/chebi/CHEBI:17333"/>
                  <rdf:li rdf:resource="https://identifiers.org/chebi/CHEBI:29748"/>
                  <rdf:li rdf:resource="https://identifiers.org/chebi/CHEBI:13993"/>
                  <rdf:li rdf:resource="https://identifiers.org/hmdb/HMDB12199"/>
                  <rdf:li rdf:resource="https://identifiers.org/inchi_key/WTFXTQVDAKGDEY-HTQZYQBOSA-L"/>
                  <rdf:li rdf:resource="https://identifiers.org/kegg.compound/C00251"/>
                  <rdf:li rdf:resource="https://identifiers.org/metanetx.chemical/MNXM337"/>
                  <rdf:li rdf:resource="https://identifiers.org/reactome.compound/964856"/>
                  <rdf:li rdf:resource="https://identifiers.org/sabiork/1992"/>
                  <rdf:li rdf:resource="https://identifiers.org/seed.compound/cpd00216"/>
                </rdf:Bag>
              </bqbiol:is>
            </rdf:Description>
          </rdf:RDF>
        </annotation>
      </species>
      <species metaid="meta_M_gln__L_c" sboTerm="SBO:0000247" id="M_gln__L_c" name="L-Glutamine" compartment="c" hasOnlySubstanceUnits="false" boundaryCondition="false" constant="false" fbc:charge="0" fbc:chemicalFormula="C5H10N2O3">
        <annotation>
          <rdf:RDF xmlns:rdf="http://www.w3.org/1999/02/22-rdf-syntax-ns#" xmlns:dcterms="http://purl.org/dc/terms/" xmlns:vCard="http://www.w3.org/2001/vcard-rdf/3.0#" xmlns:vCard4="http://www.w3.org/2006/vcard/ns#" xmlns:bqbiol="http://biomodels.net/biology-qualifiers/" xmlns:bqmodel="http://biomodels.net/model-qualifiers/">
            <rdf:Description rdf:about="#meta_M_gln__L_c">
              <bqbiol:is>
                <rdf:Bag>
                  <rdf:li rdf:resource="https://identifiers.org/bigg.metabolite/gln__L"/>
                  <rdf:li rdf:resource="https://identifiers.org/biocyc/META:GLN"/>
                  <rdf:li rdf:resource="https://identifiers.org/chebi/CHEBI:42943"/>
                  <rdf:li rdf:resource="https://identifiers.org/chebi/CHEBI:42899"/>
                  <rdf:li rdf:resource="https://identifiers.org/chebi/CHEBI:32679"/>
                  <rdf:li rdf:resource="https://identifiers.org/chebi/CHEBI:32678"/>
                  <rdf:li rdf:resource="https://identifiers.org/chebi/CHEBI:58359"/>
                  <rdf:li rdf:resource="https://identifiers.org/chebi/CHEBI:28300"/>
                  <rdf:li rdf:resource="https://identifiers.org/chebi/CHEBI:42812"/>
                  <rdf:li rdf:resource="https://identifiers.org/chebi/CHEBI:13110"/>
                  <rdf:li rdf:resource="https://identifiers.org/chebi/CHEBI:18050"/>
                  <rdf:li rdf:resource="https://identifiers.org/chebi/CHEBI:32666"/>
                  <rdf:li rdf:resource="https://identifiers.org/chebi/CHEBI:6227"/>
                  <rdf:li rdf:resource="https://identifiers.org/chebi/CHEBI:32665"/>
                  <rdf:li rdf:resource="https://identifiers.org/chebi/CHEBI:21308"/>
                  <rdf:li rdf:resource="https://identifiers.org/chebi/CHEBI:42814"/>
                  <rdf:li rdf:resource="https://identifiers.org/chebi/CHEBI:5432"/>
                  <rdf:li rdf:resource="https://identifiers.org/chebi/CHEBI:24316"/>
                  <rdf:li rdf:resource="https://identifiers.org/hmdb/HMDB00641"/>
                  <rdf:li rdf:resource="https://identifiers.org/inchi_key/ZDXPYRJPNDTMRX-VKHMYHEASA-N"/>
                  <rdf:li rdf:resource="https://identifiers.org/kegg.compound/C00064"/>
                  <rdf:li rdf:resource="https://identifiers.org/kegg.compound/C00303"/>
                  <rdf:li rdf:resource="https://identifiers.org/kegg.drug/D00015"/>
                  <rdf:li rdf:resource="https://identifiers.org/metanetx.chemical/MNXM37"/>
                  <rdf:li rdf:resource="https://identifiers.org/reactome.compound/113522"/>
                  <rdf:li rdf:resource="https://identifiers.org/reactome.compound/212615"/>
                  <rdf:li rdf:resource="https://identifiers.org/reactome.compound/29472"/>
                  <rdf:li rdf:resource="https://identifiers.org/sabiork/2011"/>
                  <rdf:li rdf:resource="https://identifiers.org/sabiork/74"/>
                  <rdf:li rdf:resource="https://identifiers.org/seed.compound/cpd00253"/>
                  <rdf:li rdf:resource="https://identifiers.org/seed.compound/cpd00053"/>
                </rdf:Bag>
              </bqbiol:is>
            </rdf:Description>
          </rdf:RDF>
        </annotation>
      </species>
      <species metaid="meta_M_anth_c" sboTerm="SBO:0000247" id="M_anth_c" name="Anthranilate" compartment="c" hasOnlySubstanceUnits="false" boundaryCondition="false" constant="false" fbc:charge="-1" fbc:chemicalFormula="C7H6NO2">
        <annotation>
          <rdf:RDF xmlns:rdf="http://www.w3.org/1999/02/22-rdf-syntax-ns#" xmlns:dcterms="http://purl.org/dc/terms/" xmlns:vCard="http://www.w3.org/2001/vcard-rdf/3.0#" xmlns:vCard4="http://www.w3.org/2006/vcard/ns#" xmlns:bqbiol="http://biomodels.net/biology-qualifiers/" xmlns:bqmodel="http://biomodels.net/model-qualifiers/">
            <rdf:Description rdf:about="#meta_M_anth_c">
              <bqbiol:is>
                <rdf:Bag>
                  <rdf:li rdf:resource="https://identifiers.org/bigg.metabolite/anth"/>
                  <rdf:li rdf:resource="https://identifiers.org/biocyc/META:ANTHRANILATE"/>
                  <rdf:li rdf:resource="https://identifiers.org/chebi/CHEBI:30754"/>
                  <rdf:li rdf:resource="https://identifiers.org/chebi/CHEBI:22575"/>
                  <rdf:li rdf:resource="https://identifiers.org/chebi/CHEBI:16567"/>
                  <rdf:li rdf:resource="https://identifiers.org/chebi/CHEBI:40980"/>
                  <rdf:li rdf:resource="https://identifiers.org/chebi/CHEBI:22578"/>
                  <rdf:li rdf:resource="https://identifiers.org/chebi/CHEBI:13841"/>
                  <rdf:li rdf:resource="https://identifiers.org/chebi/CHEBI:22577"/>
                  <rdf:li rdf:resource="https://identifiers.org/chebi/CHEBI:2757"/>
                  <rdf:li rdf:resource="https://identifiers.org/envipath/32de3cf4-e3e6-4168-956e-32fa5ddb0ce1/compound/ec511e59-d2cf-482d-ae9f-7f4dd74818c2"/>
                  <rdf:li rdf:resource="https://identifiers.org/hmdb/HMDB01123"/>
                  <rdf:li rdf:resource="https://identifiers.org/inchi_key/RWZYAGGXGHYGMB-UHFFFAOYSA-M"/>
                  <rdf:li rdf:resource="https://identifiers.org/kegg.compound/C00108"/>
                  <rdf:li rdf:resource="https://identifiers.org/metanetx.chemical/MNXM188"/>
                  <rdf:li rdf:resource="https://identifiers.org/sabiork/5005"/>
                  <rdf:li rdf:resource="https://identifiers.org/seed.compound/cpd00093"/>
                </rdf:Bag>
              </bqbiol:is>
            </rdf:Description>
          </rdf:RDF>
        </annotation>
      </species>
      <species metaid="meta_M_fum_c" sboTerm="SBO:0000247" id="M_fum_c" name="Fumarate" compartment="c" hasOnlySubstanceUnits="false" boundaryCondition="false" constant="false" fbc:charge="-2" fbc:chemicalFormula="C4H2O4">
        <annotation>
          <rdf:RDF xmlns:rdf="http://www.w3.org/1999/02/22-rdf-syntax-ns#" xmlns:dcterms="http://purl.org/dc/terms/" xmlns:vCard="http://www.w3.org/2001/vcard-rdf/3.0#" xmlns:vCard4="http://www.w3.org/2006/vcard/ns#" xmlns:bqbiol="http://biomodels.net/biology-qualifiers/" xmlns:bqmodel="http://biomodels.net/model-qualifiers/">
            <rdf:Description rdf:about="#meta_M_fum_c">
              <bqbiol:is>
                <rdf:Bag>
                  <rdf:li rdf:resource="https://identifiers.org/bigg.metabolite/fum"/>
                  <rdf:li rdf:resource="https://identifiers.org/biocyc/META:FUM"/>
                  <rdf:li rdf:resource="https://identifiers.org/chebi/CHEBI:36180"/>
                  <rdf:li rdf:resource="https://identifiers.org/chebi/CHEBI:37155"/>
                  <rdf:li rdf:resource="https://identifiers.org/chebi/CHEBI:42511"/>
                  <rdf:li rdf:resource="https://identifiers.org/chebi/CHEBI:5190"/>
                  <rdf:li rdf:resource="https://identifiers.org/chebi/CHEBI:18012"/>
                  <rdf:li rdf:resource="https://identifiers.org/chebi/CHEBI:42743"/>
                  <rdf:li rdf:resource="https://identifiers.org/chebi/CHEBI:22956"/>
                  <rdf:li rdf:resource="https://identifiers.org/chebi/CHEBI:22957"/>
                  <rdf:li rdf:resource="https://identifiers.org/chebi/CHEBI:24124"/>
                  <rdf:li rdf:resource="https://identifiers.org/chebi/CHEBI:14284"/>
                  <rdf:li rdf:resource="https://identifiers.org/chebi/CHEBI:37154"/>
                  <rdf:li rdf:resource="https://identifiers.org/chebi/CHEBI:29806"/>
                  <rdf:li rdf:resource="https://identifiers.org/chebi/CHEBI:22958"/>
                  <rdf:li rdf:resource="https://identifiers.org/chebi/CHEBI:24122"/>
                  <rdf:li rdf:resource="https://identifiers.org/envipath/32de3cf4-e3e6-4168-956e-32fa5ddb0ce1/compound/709035ec-4868-4de8-9095-06428f6be14b"/>
                  <rdf:li rdf:resource="https://identifiers.org/hmdb/HMDB00134"/>
                  <rdf:li rdf:resource="https://identifiers.org/inchi_key/VZCYOOQTPOCHFL-OWOJBTEDSA-L"/>
                  <rdf:li rdf:resource="https://identifiers.org/kegg.compound/C00122"/>
                  <rdf:li rdf:resource="https://identifiers.org/kegg.drug/D02308"/>
                  <rdf:li rdf:resource="https://identifiers.org/metanetx.chemical/MNXM93"/>
                  <rdf:li rdf:resource="https://identifiers.org/reactome.compound/113588"/>
                  <rdf:li rdf:resource="https://identifiers.org/reactome.compound/29586"/>
                  <rdf:li rdf:resource="https://identifiers.org/sabiork/1910"/>
                  <rdf:li rdf:resource="https://identifiers.org/seed.compound/cpd00106"/>
                </rdf:Bag>
              </bqbiol:is>
            </rdf:Description>
          </rdf:RDF>
        </annotation>
      </species>
      <species metaid="meta_M_succ_c" sboTerm="SBO:0000247" id="M_succ_c" name="Succinate" compartment="c" hasOnlySubstanceUnits="false" boundaryCondition="false" constant="false" fbc:charge="-2" fbc:chemicalFormula="C4H4O4">
        <annotation>
          <rdf:RDF xmlns:rdf="http://www.w3.org/1999/02/22-rdf-syntax-ns#" xmlns:dcterms="http://purl.org/dc/terms/" xmlns:vCard="http://www.w3.org/2001/vcard-rdf/3.0#" xmlns:vCard4="http://www.w3.org/2006/vcard/ns#" xmlns:bqbiol="http://biomodels.net/biology-qualifiers/" xmlns:bqmodel="http://biomodels.net/model-qualifiers/">
            <rdf:Description rdf:about="#meta_M_succ_c">
              <bqbiol:is>
                <rdf:Bag>
                  <rdf:li rdf:resource="https://identifiers.org/bigg.metabolite/succ"/>
                  <rdf:li rdf:resource="https://identifiers.org/biocyc/META:SUC"/>
                  <rdf:li rdf:resource="https://identifiers.org/chebi/CHEBI:22941"/>
                  <rdf:li rdf:resource="https://identifiers.org/chebi/CHEBI:26803"/>
                  <rdf:li rdf:resource="https://identifiers.org/chebi/CHEBI:15741"/>
                  <rdf:li rdf:resource="https://identifiers.org/chebi/CHEBI:132287"/>
                  <rdf:li rdf:resource="https://identifiers.org/chebi/CHEBI:45639"/>
                  <rdf:li rdf:resource="https://identifiers.org/chebi/CHEBI:30779"/>
                  <rdf:li rdf:resource="https://identifiers.org/chebi/CHEBI:15125"/>
                  <rdf:li rdf:resource="https://identifiers.org/chebi/CHEBI:22943"/>
                  <rdf:li rdf:resource="https://identifiers.org/chebi/CHEBI:26807"/>
                  <rdf:li rdf:resource="https://identifiers.org/chebi/CHEBI:9304"/>
                  <rdf:li rdf:resource="https://identifiers.org/chebi/CHEBI:90372"/>
                  <rdf:li rdf:resource="https://identifiers.org/chebi/CHEBI:30031"/>
                  <rdf:li rdf:resource="https://identifiers.org/envipath/4fd7f3e0-dd25-43ac-9453-dda3e52396e4/compound/cc98aff0-7f64-4db4-9d59-de961c228496"/>
                  <rdf:li rdf:resource="https://identifiers.org/envipath/5882df9c-dae1-4d80-a40e-db4724271456/compound/6377658b-03f6-4fed-a5bf-ff0f2389b693"/>
                  <rdf:li rdf:resource="https://identifiers.org/envipath/650babc9-9d68-4b73-9332-11972ca26f7b/compound/600b74d3-8fe5-426d-bedf-291175bd23e4"/>
                  <rdf:li rdf:resource="https://identifiers.org/envipath/32de3cf4-e3e6-4168-956e-32fa5ddb0ce1/compound/8fdfd425-4343-4bf2-8427-b2ffa57fdbd7"/>
                  <rdf:li rdf:resource="https://identifiers.org/hmdb/HMDB00254"/>
                  <rdf:li rdf:resource="https://identifiers.org/inchi_key/KDYFGRWQOYBRFD-UHFFFAOYSA-L"/>
                  <rdf:li rdf:resource="https://identifiers.org/kegg.compound/C00042"/>
                  <rdf:li rdf:resource="https://identifiers.org/lipidmaps/LMFA01170043"/>
                  <rdf:li rdf:resource="https://identifiers.org/metanetx.chemical/MNXM25"/>
                  <rdf:li rdf:resource="https://identifiers.org/reactome.compound/389583"/>
                  <rdf:li rdf:resource="https://identifiers.org/reactome.compound/5278787"/>
                  <rdf:li rdf:resource="https://identifiers.org/reactome.compound/159939"/>
                  <rdf:li rdf:resource="https://identifiers.org/reactome.compound/433123"/>
                  <rdf:li rdf:resource="https://identifiers.org/reactome.compound/29434"/>
                  <rdf:li rdf:resource="https://identifiers.org/reactome.compound/113536"/>
                  <rdf:li rdf:resource="https://identifiers.org/sabiork/1924"/>
                  <rdf:li rdf:resource="https://identifiers.org/seed.compound/cpd00036"/>
                </rdf:Bag>
              </bqbiol:is>
            </rdf:Description>
          </rdf:RDF>
        </annotation>
      </species>
      <species metaid="meta_M_pran_c" sboTerm="SBO:0000247" id="M_pran_c" name="N-(5-Phospho-D-ribosyl)anthranilate" compartment="c" hasOnlySubstanceUnits="false" boundaryCondition="false" constant="false" fbc:charge="-3" fbc:chemicalFormula="C12H13NO9P">
        <annotation>
          <rdf:RDF xmlns:rdf="http://www.w3.org/1999/02/22-rdf-syntax-ns#" xmlns:dcterms="http://purl.org/dc/terms/" xmlns:vCard="http://www.w3.org/2001/vcard-rdf/3.0#" xmlns:vCard4="http://www.w3.org/2006/vcard/ns#" xmlns:bqbiol="http://biomodels.net/biology-qualifiers/" xmlns:bqmodel="http://biomodels.net/model-qualifiers/">
            <rdf:Description rdf:about="#meta_M_pran_c">
              <bqbiol:is>
                <rdf:Bag>
                  <rdf:li rdf:resource="https://identifiers.org/bigg.metabolite/pran"/>
                  <rdf:li rdf:resource="https://identifiers.org/biocyc/META:N-5-PHOSPHORIBOSYL-ANTHRANILATE"/>
                  <rdf:li rdf:resource="https://identifiers.org/chebi/CHEBI:12431"/>
                  <rdf:li rdf:resource="https://identifiers.org/chebi/CHEBI:21472"/>
                  <rdf:li rdf:resource="https://identifiers.org/chebi/CHEBI:12432"/>
                  <rdf:li rdf:resource="https://identifiers.org/chebi/CHEBI:21488"/>
                  <rdf:li rdf:resource="https://identifiers.org/chebi/CHEBI:7091"/>
                  <rdf:li rdf:resource="https://identifiers.org/chebi/CHEBI:18277"/>
                  <rdf:li rdf:resource="https://identifiers.org/inchi_key/PMFMJXPRNJUYMB-GWOFURMSSA-K"/>
                  <rdf:li rdf:resource="https://identifiers.org/kegg.compound/C04302"/>
                  <rdf:li rdf:resource="https://identifiers.org/metanetx.chemical/MNXM1489"/>
                  <rdf:li rdf:resource="https://identifiers.org/seed.compound/cpd02642"/>
                </rdf:Bag>
              </bqbiol:is>
            </rdf:Description>
          </rdf:RDF>
        </annotation>
      </species>
      <species metaid="meta_M_pphn_c" sboTerm="SBO:0000247" id="M_pphn_c" name="Prephenate" compartment="c" hasOnlySubstanceUnits="false" boundaryCondition="false" constant="false" fbc:charge="-2" fbc:chemicalFormula="C10H8O6">
        <annotation>
          <rdf:RDF xmlns:rdf="http://www.w3.org/1999/02/22-rdf-syntax-ns#" xmlns:dcterms="http://purl.org/dc/terms/" xmlns:vCard="http://www.w3.org/2001/vcard-rdf/3.0#" xmlns:vCard4="http://www.w3.org/2006/vcard/ns#" xmlns:bqbiol="http://biomodels.net/biology-qualifiers/" xmlns:bqmodel="http://biomodels.net/model-qualifiers/">
            <rdf:Description rdf:about="#meta_M_pphn_c">
              <bqbiol:is>
                <rdf:Bag>
                  <rdf:li rdf:resource="https://identifiers.org/bigg.metabolite/pphn"/>
                  <rdf:li rdf:resource="https://identifiers.org/biocyc/META:PREPHENATE"/>
                  <rdf:li rdf:resource="https://identifiers.org/chebi/CHEBI:8399"/>
                  <rdf:li rdf:resource="https://identifiers.org/chebi/CHEBI:29934"/>
                  <rdf:li rdf:resource="https://identifiers.org/chebi/CHEBI:45028"/>
                  <rdf:li rdf:resource="https://identifiers.org/chebi/CHEBI:84387"/>
                  <rdf:li rdf:resource="https://identifiers.org/chebi/CHEBI:57852"/>
                  <rdf:li rdf:resource="https://identifiers.org/chebi/CHEBI:26257"/>
                  <rdf:li rdf:resource="https://identifiers.org/chebi/CHEBI:26256"/>
                  <rdf:li rdf:resource="https://identifiers.org/chebi/CHEBI:16666"/>
                  <rdf:li rdf:resource="https://identifiers.org/chebi/CHEBI:14884"/>
                  <rdf:li rdf:resource="https://identifiers.org/hmdb/HMDB12283"/>
                  <rdf:li rdf:resource="https://identifiers.org/inchi_key/FPWMCUPFBRFMLH-XGAOUMNUSA-L"/>
                  <rdf:li rdf:resource="https://identifiers.org/kegg.compound/C00254"/>
                  <rdf:li rdf:resource="https://identifiers.org/metanetx.chemical/MNXM503"/>
                  <rdf:li rdf:resource="https://identifiers.org/sabiork/1995"/>
                  <rdf:li rdf:resource="https://identifiers.org/seed.compound/cpd00219"/>
                </rdf:Bag>
              </bqbiol:is>
            </rdf:Description>
          </rdf:RDF>
        </annotation>
      </species>
      <species metaid="meta_M_actp_c" sboTerm="SBO:0000247" id="M_actp_c" name="Acetyl phosphate" compartment="c" hasOnlySubstanceUnits="false" boundaryCondition="false" constant="false" fbc:charge="-2" fbc:chemicalFormula="C2H3O5P">
        <annotation>
          <rdf:RDF xmlns:rdf="http://www.w3.org/1999/02/22-rdf-syntax-ns#" xmlns:dcterms="http://purl.org/dc/terms/" xmlns:vCard="http://www.w3.org/2001/vcard-rdf/3.0#" xmlns:vCard4="http://www.w3.org/2006/vcard/ns#" xmlns:bqbiol="http://biomodels.net/biology-qualifiers/" xmlns:bqmodel="http://biomodels.net/model-qualifiers/">
            <rdf:Description rdf:about="#meta_M_actp_c">
              <bqbiol:is>
                <rdf:Bag>
                  <rdf:li rdf:resource="https://identifiers.org/bigg.metabolite/actp"/>
                  <rdf:li rdf:resource="https://identifiers.org/biocyc/META:ACETYL-P"/>
                  <rdf:li rdf:resource="https://identifiers.org/chebi/CHEBI:13711"/>
                  <rdf:li rdf:resource="https://identifiers.org/chebi/CHEBI:46262"/>
                  <rdf:li rdf:resource="https://identifiers.org/chebi/CHEBI:15350"/>
                  <rdf:li rdf:resource="https://identifiers.org/chebi/CHEBI:22191"/>
                  <rdf:li rdf:resource="https://identifiers.org/chebi/CHEBI:2407"/>
                  <rdf:li rdf:resource="https://identifiers.org/hmdb/HMDB01494"/>
                  <rdf:li rdf:resource="https://identifiers.org/inchi_key/LIPOUNRJVLNBCD-UHFFFAOYSA-L"/>
                  <rdf:li rdf:resource="https://identifiers.org/kegg.compound/C00227"/>
                  <rdf:li rdf:resource="https://identifiers.org/metanetx.chemical/MNXM280"/>
                  <rdf:li rdf:resource="https://identifiers.org/sabiork/1316"/>
                  <rdf:li rdf:resource="https://identifiers.org/seed.compound/cpd00196"/>
                </rdf:Bag>
              </bqbiol:is>
            </rdf:Description>
          </rdf:RDF>
        </annotation>
      </species>
      <species metaid="meta_M_2cpr5p_c" sboTerm="SBO:0000247" id="M_2cpr5p_c" name="1-(2-Carboxyphenylamino)-1-deoxy-D-ribulose 5-phosphate" compartment="c" hasOnlySubstanceUnits="false" boundaryCondition="false" constant="false" fbc:charge="-3" fbc:chemicalFormula="C12H13NO9P">
        <annotation>
          <rdf:RDF xmlns:rdf="http://www.w3.org/1999/02/22-rdf-syntax-ns#" xmlns:dcterms="http://purl.org/dc/terms/" xmlns:vCard="http://www.w3.org/2001/vcard-rdf/3.0#" xmlns:vCard4="http://www.w3.org/2006/vcard/ns#" xmlns:bqbiol="http://biomodels.net/biology-qualifiers/" xmlns:bqmodel="http://biomodels.net/model-qualifiers/">
            <rdf:Description rdf:about="#meta_M_2cpr5p_c">
              <bqbiol:is>
                <rdf:Bag>
                  <rdf:li rdf:resource="https://identifiers.org/bigg.metabolite/2cpr5p"/>
                  <rdf:li rdf:resource="https://identifiers.org/biocyc/META:CARBOXYPHENYLAMINO-DEOXYRIBULOSE-P"/>
                  <rdf:li rdf:resource="https://identifiers.org/chebi/CHEBI:11186"/>
                  <rdf:li rdf:resource="https://identifiers.org/chebi/CHEBI:566"/>
                  <rdf:li rdf:resource="https://identifiers.org/chebi/CHEBI:18959"/>
                  <rdf:li rdf:resource="https://identifiers.org/chebi/CHEBI:565"/>
                  <rdf:li rdf:resource="https://identifiers.org/chebi/CHEBI:29112"/>
                  <rdf:li rdf:resource="https://identifiers.org/chebi/CHEBI:58613"/>
                  <rdf:li rdf:resource="https://identifiers.org/chebi/CHEBI:28625"/>
                  <rdf:li rdf:resource="https://identifiers.org/inchi_key/QKMBYNRMPRKVTO-MNOVXSKESA-K"/>
                  <rdf:li rdf:resource="https://identifiers.org/kegg.compound/C01302"/>
                  <rdf:li rdf:resource="https://identifiers.org/metanetx.chemical/MNXM1455"/>
                  <rdf:li rdf:resource="https://identifiers.org/seed.compound/cpd00956"/>
                </rdf:Bag>
              </bqbiol:is>
            </rdf:Description>
          </rdf:RDF>
        </annotation>
      </species>
      <species metaid="meta_M_3ig3p_c" sboTerm="SBO:0000247" id="M_3ig3p_c" name="C&apos;-(3-Indolyl)-glycerol 3-phosphate" compartment="c" hasOnlySubstanceUnits="false" boundaryCondition="false" constant="false" fbc:charge="-2" fbc:chemicalFormula="C11H12NO6P">
        <annotation>
          <rdf:RDF xmlns:rdf="http://www.w3.org/1999/02/22-rdf-syntax-ns#" xmlns:dcterms="http://purl.org/dc/terms/" xmlns:vCard="http://www.w3.org/2001/vcard-rdf/3.0#" xmlns:vCard4="http://www.w3.org/2006/vcard/ns#" xmlns:bqbiol="http://biomodels.net/biology-qualifiers/" xmlns:bqmodel="http://biomodels.net/model-qualifiers/">
            <rdf:Description rdf:about="#meta_M_3ig3p_c">
              <bqbiol:is>
                <rdf:Bag>
                  <rdf:li rdf:resource="https://identifiers.org/bigg.metabolite/3ig3p"/>
                  <rdf:li rdf:resource="https://identifiers.org/biocyc/META:INDOLE-3-GLYCEROL-P"/>
                  <rdf:li rdf:resource="https://identifiers.org/chebi/CHEBI:58866"/>
                  <rdf:li rdf:resource="https://identifiers.org/chebi/CHEBI:51793"/>
                  <rdf:li rdf:resource="https://identifiers.org/inchi_key/NQEQTYPJSIEPHW-MNOVXSKESA-L"/>
                  <rdf:li rdf:resource="https://identifiers.org/kegg.compound/C03506"/>
                  <rdf:li rdf:resource="https://identifiers.org/metanetx.chemical/MNXM866"/>
                  <rdf:li rdf:resource="https://identifiers.org/seed.compound/cpd02210"/>
                  <rdf:li rdf:resource="https://identifiers.org/seed.compound/cpd29667"/>
                </rdf:Bag>
              </bqbiol:is>
            </rdf:Description>
          </rdf:RDF>
        </annotation>
      </species>
      <species metaid="meta_M_cellb_e" sboTerm="SBO:0000247" id="M_cellb_e" name="Cellobiose" compartment="e" hasOnlySubstanceUnits="false" boundaryCondition="false" constant="false" fbc:charge="0" fbc:chemicalFormula="C12H22O11">
        <annotation>
          <rdf:RDF xmlns:rdf="http://www.w3.org/1999/02/22-rdf-syntax-ns#" xmlns:dcterms="http://purl.org/dc/terms/" xmlns:vCard="http://www.w3.org/2001/vcard-rdf/3.0#" xmlns:vCard4="http://www.w3.org/2006/vcard/ns#" xmlns:bqbiol="http://biomodels.net/biology-qualifiers/" xmlns:bqmodel="http://biomodels.net/model-qualifiers/">
            <rdf:Description rdf:about="#meta_M_cellb_e">
              <bqbiol:is>
                <rdf:Bag>
                  <rdf:li rdf:resource="https://identifiers.org/bigg.metabolite/cellb"/>
                  <rdf:li rdf:resource="https://identifiers.org/biocyc/META:CELLOBIOSE"/>
                  <rdf:li rdf:resource="https://identifiers.org/chebi/CHEBI:36217"/>
                  <rdf:li rdf:resource="https://identifiers.org/chebi/CHEBI:41353"/>
                  <rdf:li rdf:resource="https://identifiers.org/chebi/CHEBI:22836"/>
                  <rdf:li rdf:resource="https://identifiers.org/chebi/CHEBI:10358"/>
                  <rdf:li rdf:resource="https://identifiers.org/chebi/CHEBI:35462"/>
                  <rdf:li rdf:resource="https://identifiers.org/hmdb/HMDB00055"/>
                  <rdf:li rdf:resource="https://identifiers.org/inchi_key/GUBGYTABKSRVRQ-QRZGKKJRSA-N"/>
                  <rdf:li rdf:resource="https://identifiers.org/kegg.compound/C00185"/>
                  <rdf:li rdf:resource="https://identifiers.org/kegg.compound/C06421"/>
                  <rdf:li rdf:resource="https://identifiers.org/kegg.compound/C06422"/>
                  <rdf:li rdf:resource="https://identifiers.org/kegg.glycan/G00289"/>
                  <rdf:li rdf:resource="https://identifiers.org/metanetx.chemical/MNXM1142"/>
                  <rdf:li rdf:resource="https://identifiers.org/sabiork/1655"/>
                  <rdf:li rdf:resource="https://identifiers.org/sabiork/102"/>
                  <rdf:li rdf:resource="https://identifiers.org/seed.compound/cpd03845"/>
                </rdf:Bag>
              </bqbiol:is>
            </rdf:Description>
          </rdf:RDF>
        </annotation>
      </species>
      <species metaid="meta_M_crn_e" sboTerm="SBO:0000247" id="M_crn_e" name="L-Carnitine" compartment="e" hasOnlySubstanceUnits="false" boundaryCondition="false" constant="false" fbc:charge="0" fbc:chemicalFormula="C7H15NO3">
        <annotation>
          <rdf:RDF xmlns:rdf="http://www.w3.org/1999/02/22-rdf-syntax-ns#" xmlns:dcterms="http://purl.org/dc/terms/" xmlns:vCard="http://www.w3.org/2001/vcard-rdf/3.0#" xmlns:vCard4="http://www.w3.org/2006/vcard/ns#" xmlns:bqbiol="http://biomodels.net/biology-qualifiers/" xmlns:bqmodel="http://biomodels.net/model-qualifiers/">
            <rdf:Description rdf:about="#meta_M_crn_e">
              <bqbiol:is>
                <rdf:Bag>
                  <rdf:li rdf:resource="https://identifiers.org/bigg.metabolite/crn"/>
                  <rdf:li rdf:resource="https://identifiers.org/biocyc/META:CARNITINE"/>
                  <rdf:li rdf:resource="https://identifiers.org/chebi/CHEBI:29085"/>
                  <rdf:li rdf:resource="https://identifiers.org/chebi/CHEBI:11817"/>
                  <rdf:li rdf:resource="https://identifiers.org/chebi/CHEBI:6202"/>
                  <rdf:li rdf:resource="https://identifiers.org/chebi/CHEBI:21256"/>
                  <rdf:li rdf:resource="https://identifiers.org/chebi/CHEBI:16347"/>
                  <rdf:li rdf:resource="https://identifiers.org/chebi/CHEBI:23038"/>
                  <rdf:li rdf:resource="https://identifiers.org/chebi/CHEBI:13947"/>
                  <rdf:li rdf:resource="https://identifiers.org/chebi/CHEBI:17126"/>
                  <rdf:li rdf:resource="https://identifiers.org/chebi/CHEBI:39547"/>
                  <rdf:li rdf:resource="https://identifiers.org/chebi/CHEBI:20047"/>
                  <rdf:li rdf:resource="https://identifiers.org/chebi/CHEBI:3424"/>
                  <rdf:li rdf:resource="https://identifiers.org/chebi/CHEBI:13091"/>
                  <rdf:li rdf:resource="https://identifiers.org/hmdb/HMDB62496"/>
                  <rdf:li rdf:resource="https://identifiers.org/hmdb/HMDB00062"/>
                  <rdf:li rdf:resource="https://identifiers.org/hmdb/HMDB01467"/>
                  <rdf:li rdf:resource="https://identifiers.org/inchi_key/PHIQHXFUZVPYII-ZCFIWIBFSA-N"/>
                  <rdf:li rdf:resource="https://identifiers.org/kegg.compound/C00487"/>
                  <rdf:li rdf:resource="https://identifiers.org/kegg.compound/C00318"/>
                  <rdf:li rdf:resource="https://identifiers.org/kegg.drug/D02176"/>
                  <rdf:li rdf:resource="https://identifiers.org/metanetx.chemical/MNXM173"/>
                  <rdf:li rdf:resource="https://identifiers.org/reactome.compound/201023"/>
                  <rdf:li rdf:resource="https://identifiers.org/reactome.compound/549207"/>
                  <rdf:li rdf:resource="https://identifiers.org/reactome.compound/164988"/>
                  <rdf:li rdf:resource="https://identifiers.org/reactome.compound/390294"/>
                  <rdf:li rdf:resource="https://identifiers.org/reactome.compound/30235"/>
                  <rdf:li rdf:resource="https://identifiers.org/sabiork/3872"/>
                  <rdf:li rdf:resource="https://identifiers.org/sabiork/1328"/>
                  <rdf:li rdf:resource="https://identifiers.org/seed.compound/cpd19003"/>
                  <rdf:li rdf:resource="https://identifiers.org/seed.compound/cpd00266"/>
                </rdf:Bag>
              </bqbiol:is>
            </rdf:Description>
          </rdf:RDF>
        </annotation>
      </species>
      <species metaid="meta_M_hxan_e" sboTerm="SBO:0000247" id="M_hxan_e" name="Hypoxanthine" compartment="e" hasOnlySubstanceUnits="false" boundaryCondition="false" constant="false" fbc:charge="0" fbc:chemicalFormula="C5H4N4O">
        <annotation>
          <rdf:RDF xmlns:rdf="http://www.w3.org/1999/02/22-rdf-syntax-ns#" xmlns:dcterms="http://purl.org/dc/terms/" xmlns:vCard="http://www.w3.org/2001/vcard-rdf/3.0#" xmlns:vCard4="http://www.w3.org/2006/vcard/ns#" xmlns:bqbiol="http://biomodels.net/biology-qualifiers/" xmlns:bqmodel="http://biomodels.net/model-qualifiers/">
            <rdf:Description rdf:about="#meta_M_hxan_e">
              <bqbiol:is>
                <rdf:Bag>
                  <rdf:li rdf:resource="https://identifiers.org/bigg.metabolite/hxan"/>
                  <rdf:li rdf:resource="https://identifiers.org/biocyc/META:HYPOXANTHINE"/>
                  <rdf:li rdf:resource="https://identifiers.org/chebi/CHEBI:14431"/>
                  <rdf:li rdf:resource="https://identifiers.org/chebi/CHEBI:43237"/>
                  <rdf:li rdf:resource="https://identifiers.org/chebi/CHEBI:5841"/>
                  <rdf:li rdf:resource="https://identifiers.org/chebi/CHEBI:17368"/>
                  <rdf:li rdf:resource="https://identifiers.org/chebi/CHEBI:24762"/>
                  <rdf:li rdf:resource="https://identifiers.org/hmdb/HMDB00157"/>
                  <rdf:li rdf:resource="https://identifiers.org/inchi_key/FDGQSTZJBFJUBT-UHFFFAOYSA-N"/>
                  <rdf:li rdf:resource="https://identifiers.org/kegg.compound/C00262"/>
                  <rdf:li rdf:resource="https://identifiers.org/metanetx.chemical/MNXM213"/>
                  <rdf:li rdf:resource="https://identifiers.org/reactome.compound/113599"/>
                  <rdf:li rdf:resource="https://identifiers.org/sabiork/5528"/>
                  <rdf:li rdf:resource="https://identifiers.org/sabiork/1321"/>
                  <rdf:li rdf:resource="https://identifiers.org/seed.compound/cpd00226"/>
                </rdf:Bag>
              </bqbiol:is>
            </rdf:Description>
          </rdf:RDF>
        </annotation>
      </species>
      <species metaid="meta_M_ile__L_e" sboTerm="SBO:0000247" id="M_ile__L_e" name="L-Isoleucine" compartment="e" hasOnlySubstanceUnits="false" boundaryCondition="false" constant="false" fbc:charge="0" fbc:chemicalFormula="C6H13NO2">
        <annotation>
          <rdf:RDF xmlns:rdf="http://www.w3.org/1999/02/22-rdf-syntax-ns#" xmlns:dcterms="http://purl.org/dc/terms/" xmlns:vCard="http://www.w3.org/2001/vcard-rdf/3.0#" xmlns:vCard4="http://www.w3.org/2006/vcard/ns#" xmlns:bqbiol="http://biomodels.net/biology-qualifiers/" xmlns:bqmodel="http://biomodels.net/model-qualifiers/">
            <rdf:Description rdf:about="#meta_M_ile__L_e">
              <bqbiol:is>
                <rdf:Bag>
                  <rdf:li rdf:resource="https://identifiers.org/bigg.metabolite/ile__L"/>
                  <rdf:li rdf:resource="https://identifiers.org/biocyc/META:ILE"/>
                  <rdf:li rdf:resource="https://identifiers.org/chebi/CHEBI:43290"/>
                  <rdf:li rdf:resource="https://identifiers.org/chebi/CHEBI:32604"/>
                  <rdf:li rdf:resource="https://identifiers.org/chebi/CHEBI:43342"/>
                  <rdf:li rdf:resource="https://identifiers.org/chebi/CHEBI:32605"/>
                  <rdf:li rdf:resource="https://identifiers.org/chebi/CHEBI:17191"/>
                  <rdf:li rdf:resource="https://identifiers.org/chebi/CHEBI:21344"/>
                  <rdf:li rdf:resource="https://identifiers.org/chebi/CHEBI:13127"/>
                  <rdf:li rdf:resource="https://identifiers.org/chebi/CHEBI:43366"/>
                  <rdf:li rdf:resource="https://identifiers.org/chebi/CHEBI:6255"/>
                  <rdf:li rdf:resource="https://identifiers.org/chebi/CHEBI:32613"/>
                  <rdf:li rdf:resource="https://identifiers.org/chebi/CHEBI:32612"/>
                  <rdf:li rdf:resource="https://identifiers.org/chebi/CHEBI:24898"/>
                  <rdf:li rdf:resource="https://identifiers.org/chebi/CHEBI:58045"/>
                  <rdf:li rdf:resource="https://identifiers.org/hmdb/HMDB00172"/>
                  <rdf:li rdf:resource="https://identifiers.org/inchi_key/AGPKZVBTJJNPAG-WHFBIAKZSA-N"/>
                  <rdf:li rdf:resource="https://identifiers.org/kegg.compound/C00407"/>
                  <rdf:li rdf:resource="https://identifiers.org/kegg.drug/D00065"/>
                  <rdf:li rdf:resource="https://identifiers.org/lipidmaps/LMFA01100047"/>
                  <rdf:li rdf:resource="https://identifiers.org/metanetx.chemical/MNXM231"/>
                  <rdf:li rdf:resource="https://identifiers.org/reactome.compound/30102"/>
                  <rdf:li rdf:resource="https://identifiers.org/reactome.compound/113537"/>
                  <rdf:li rdf:resource="https://identifiers.org/sabiork/70"/>
                  <rdf:li rdf:resource="https://identifiers.org/sabiork/23116"/>
                  <rdf:li rdf:resource="https://identifiers.org/seed.compound/cpd00322"/>
                </rdf:Bag>
              </bqbiol:is>
            </rdf:Description>
          </rdf:RDF>
        </annotation>
      </species>
      <species metaid="meta_M_chol_e" sboTerm="SBO:0000247" id="M_chol_e" name="Choline C5H14NO" compartment="e" hasOnlySubstanceUnits="false" boundaryCondition="false" constant="false" fbc:charge="1" fbc:chemicalFormula="C5H14NO">
        <annotation>
          <rdf:RDF xmlns:rdf="http://www.w3.org/1999/02/22-rdf-syntax-ns#" xmlns:dcterms="http://purl.org/dc/terms/" xmlns:vCard="http://www.w3.org/2001/vcard-rdf/3.0#" xmlns:vCard4="http://www.w3.org/2006/vcard/ns#" xmlns:bqbiol="http://biomodels.net/biology-qualifiers/" xmlns:bqmodel="http://biomodels.net/model-qualifiers/">
            <rdf:Description rdf:about="#meta_M_chol_e">
              <bqbiol:is>
                <rdf:Bag>
                  <rdf:li rdf:resource="https://identifiers.org/bigg.metabolite/chol"/>
                  <rdf:li rdf:resource="https://identifiers.org/biocyc/META:CHOLINE"/>
                  <rdf:li rdf:resource="https://identifiers.org/chebi/CHEBI:41524"/>
                  <rdf:li rdf:resource="https://identifiers.org/chebi/CHEBI:23212"/>
                  <rdf:li rdf:resource="https://identifiers.org/chebi/CHEBI:15354"/>
                  <rdf:li rdf:resource="https://identifiers.org/chebi/CHEBI:13985"/>
                  <rdf:li rdf:resource="https://identifiers.org/chebi/CHEBI:72322"/>
                  <rdf:li rdf:resource="https://identifiers.org/chebi/CHEBI:3665"/>
                  <rdf:li rdf:resource="https://identifiers.org/hmdb/HMDB00097"/>
                  <rdf:li rdf:resource="https://identifiers.org/inchi_key/OEYIOHPDSNJKLS-UHFFFAOYSA-N"/>
                  <rdf:li rdf:resource="https://identifiers.org/kegg.compound/C00114"/>
                  <rdf:li rdf:resource="https://identifiers.org/kegg.drug/D10498"/>
                  <rdf:li rdf:resource="https://identifiers.org/kegg.drug/D07690"/>
                  <rdf:li rdf:resource="https://identifiers.org/metanetx.chemical/MNXM90"/>
                  <rdf:li rdf:resource="https://identifiers.org/reactome.compound/264618"/>
                  <rdf:li rdf:resource="https://identifiers.org/reactome.compound/264638"/>
                  <rdf:li rdf:resource="https://identifiers.org/reactome.compound/6798162"/>
                  <rdf:li rdf:resource="https://identifiers.org/sabiork/1935"/>
                  <rdf:li rdf:resource="https://identifiers.org/seed.compound/cpd00098"/>
                </rdf:Bag>
              </bqbiol:is>
            </rdf:Description>
          </rdf:RDF>
        </annotation>
      </species>
      <species metaid="meta_M_fe3_e" sboTerm="SBO:0000247" id="M_fe3_e" name="Iron (Fe3+)" compartment="e" hasOnlySubstanceUnits="false" boundaryCondition="false" constant="false" fbc:charge="3" fbc:chemicalFormula="Fe">
        <annotation>
          <rdf:RDF xmlns:rdf="http://www.w3.org/1999/02/22-rdf-syntax-ns#" xmlns:dcterms="http://purl.org/dc/terms/" xmlns:vCard="http://www.w3.org/2001/vcard-rdf/3.0#" xmlns:vCard4="http://www.w3.org/2006/vcard/ns#" xmlns:bqbiol="http://biomodels.net/biology-qualifiers/" xmlns:bqmodel="http://biomodels.net/model-qualifiers/">
            <rdf:Description rdf:about="#meta_M_fe3_e">
              <bqbiol:is>
                <rdf:Bag>
                  <rdf:li rdf:resource="https://identifiers.org/bigg.metabolite/fe3"/>
                  <rdf:li rdf:resource="https://identifiers.org/biocyc/META:FE+3"/>
                  <rdf:li rdf:resource="https://identifiers.org/chebi/CHEBI:49595"/>
                  <rdf:li rdf:resource="https://identifiers.org/chebi/CHEBI:13320"/>
                  <rdf:li rdf:resource="https://identifiers.org/chebi/CHEBI:24877"/>
                  <rdf:li rdf:resource="https://identifiers.org/chebi/CHEBI:21130"/>
                  <rdf:li rdf:resource="https://identifiers.org/chebi/CHEBI:29034"/>
                  <rdf:li rdf:resource="https://identifiers.org/chebi/CHEBI:34755"/>
                  <rdf:li rdf:resource="https://identifiers.org/hmdb/HMDB12943"/>
                  <rdf:li rdf:resource="https://identifiers.org/inchi_key/VTLYFUHAOXGGBS-UHFFFAOYSA-N"/>
                  <rdf:li rdf:resource="https://identifiers.org/kegg.compound/C14819"/>
                  <rdf:li rdf:resource="https://identifiers.org/metanetx.chemical/MNXM196"/>
                  <rdf:li rdf:resource="https://identifiers.org/reactome.compound/917966"/>
                  <rdf:li rdf:resource="https://identifiers.org/reactome.compound/111736"/>
                  <rdf:li rdf:resource="https://identifiers.org/reactome.compound/917943"/>
                  <rdf:li rdf:resource="https://identifiers.org/reactome.compound/912519"/>
                  <rdf:li rdf:resource="https://identifiers.org/reactome.compound/912516"/>
                  <rdf:li rdf:resource="https://identifiers.org/sabiork/1361"/>
                  <rdf:li rdf:resource="https://identifiers.org/seed.compound/cpd10516"/>
                </rdf:Bag>
              </bqbiol:is>
            </rdf:Description>
          </rdf:RDF>
        </annotation>
      </species>
      <species metaid="meta_M_4mop_c" sboTerm="SBO:0000247" id="M_4mop_c" name="4-Methyl-2-oxopentanoate" compartment="c" hasOnlySubstanceUnits="false" boundaryCondition="false" constant="false" fbc:charge="-1" fbc:chemicalFormula="C6H9O3">
        <annotation>
          <rdf:RDF xmlns:rdf="http://www.w3.org/1999/02/22-rdf-syntax-ns#" xmlns:dcterms="http://purl.org/dc/terms/" xmlns:vCard="http://www.w3.org/2001/vcard-rdf/3.0#" xmlns:vCard4="http://www.w3.org/2006/vcard/ns#" xmlns:bqbiol="http://biomodels.net/biology-qualifiers/" xmlns:bqmodel="http://biomodels.net/model-qualifiers/">
            <rdf:Description rdf:about="#meta_M_4mop_c">
              <bqbiol:is>
                <rdf:Bag>
                  <rdf:li rdf:resource="https://identifiers.org/bigg.metabolite/4mop"/>
                  <rdf:li rdf:resource="https://identifiers.org/biocyc/META:2K-4CH3-PENTANOATE"/>
                  <rdf:li rdf:resource="https://identifiers.org/chebi/CHEBI:1891"/>
                  <rdf:li rdf:resource="https://identifiers.org/chebi/CHEBI:12020"/>
                  <rdf:li rdf:resource="https://identifiers.org/chebi/CHEBI:20438"/>
                  <rdf:li rdf:resource="https://identifiers.org/chebi/CHEBI:48430"/>
                  <rdf:li rdf:resource="https://identifiers.org/chebi/CHEBI:41619"/>
                  <rdf:li rdf:resource="https://identifiers.org/chebi/CHEBI:17865"/>
                  <rdf:li rdf:resource="https://identifiers.org/hmdb/HMDB00695"/>
                  <rdf:li rdf:resource="https://identifiers.org/hmdb/HMDB00762"/>
                  <rdf:li rdf:resource="https://identifiers.org/inchi_key/BKAJNAXTPSGJCU-UHFFFAOYSA-M"/>
                  <rdf:li rdf:resource="https://identifiers.org/kegg.compound/C00233"/>
                  <rdf:li rdf:resource="https://identifiers.org/metanetx.chemical/MNXM404"/>
                  <rdf:li rdf:resource="https://identifiers.org/sabiork/1985"/>
                  <rdf:li rdf:resource="https://identifiers.org/seed.compound/cpd00200"/>
                </rdf:Bag>
              </bqbiol:is>
            </rdf:Description>
          </rdf:RDF>
        </annotation>
      </species>
      <species metaid="meta_M_leu__L_c" sboTerm="SBO:0000247" id="M_leu__L_c" name="L-Leucine" compartment="c" hasOnlySubstanceUnits="false" boundaryCondition="false" constant="false" fbc:charge="0" fbc:chemicalFormula="C6H13NO2">
        <annotation>
          <rdf:RDF xmlns:rdf="http://www.w3.org/1999/02/22-rdf-syntax-ns#" xmlns:dcterms="http://purl.org/dc/terms/" xmlns:vCard="http://www.w3.org/2001/vcard-rdf/3.0#" xmlns:vCard4="http://www.w3.org/2006/vcard/ns#" xmlns:bqbiol="http://biomodels.net/biology-qualifiers/" xmlns:bqmodel="http://biomodels.net/model-qualifiers/">
            <rdf:Description rdf:about="#meta_M_leu__L_c">
              <bqbiol:is>
                <rdf:Bag>
                  <rdf:li rdf:resource="https://identifiers.org/bigg.metabolite/leu__L"/>
                  <rdf:li rdf:resource="https://identifiers.org/biocyc/META:LEU"/>
                  <rdf:li rdf:resource="https://identifiers.org/chebi/CHEBI:32620"/>
                  <rdf:li rdf:resource="https://identifiers.org/chebi/CHEBI:25017"/>
                  <rdf:li rdf:resource="https://identifiers.org/chebi/CHEBI:43695"/>
                  <rdf:li rdf:resource="https://identifiers.org/chebi/CHEBI:21348"/>
                  <rdf:li rdf:resource="https://identifiers.org/chebi/CHEBI:13131"/>
                  <rdf:li rdf:resource="https://identifiers.org/chebi/CHEBI:43733"/>
                  <rdf:li rdf:resource="https://identifiers.org/chebi/CHEBI:43646"/>
                  <rdf:li rdf:resource="https://identifiers.org/chebi/CHEBI:43814"/>
                  <rdf:li rdf:resource="https://identifiers.org/chebi/CHEBI:6260"/>
                  <rdf:li rdf:resource="https://identifiers.org/chebi/CHEBI:32628"/>
                  <rdf:li rdf:resource="https://identifiers.org/chebi/CHEBI:32627"/>
                  <rdf:li rdf:resource="https://identifiers.org/chebi/CHEBI:10866"/>
                  <rdf:li rdf:resource="https://identifiers.org/chebi/CHEBI:57427"/>
                  <rdf:li rdf:resource="https://identifiers.org/chebi/CHEBI:32619"/>
                  <rdf:li rdf:resource="https://identifiers.org/chebi/CHEBI:15603"/>
                  <rdf:li rdf:resource="https://identifiers.org/hmdb/HMDB00687"/>
                  <rdf:li rdf:resource="https://identifiers.org/hmdb/HMDB62203"/>
                  <rdf:li rdf:resource="https://identifiers.org/inchi_key/ROHFNLRQFUQHCH-YFKPBYRVSA-N"/>
                  <rdf:li rdf:resource="https://identifiers.org/kegg.compound/C16439"/>
                  <rdf:li rdf:resource="https://identifiers.org/kegg.compound/C00123"/>
                  <rdf:li rdf:resource="https://identifiers.org/kegg.drug/D00030"/>
                  <rdf:li rdf:resource="https://identifiers.org/lipidmaps/LMFA01100048"/>
                  <rdf:li rdf:resource="https://identifiers.org/metanetx.chemical/MNXM140"/>
                  <rdf:li rdf:resource="https://identifiers.org/reactome.compound/29588"/>
                  <rdf:li rdf:resource="https://identifiers.org/reactome.compound/113580"/>
                  <rdf:li rdf:resource="https://identifiers.org/reactome.compound/351964"/>
                  <rdf:li rdf:resource="https://identifiers.org/sabiork/21059"/>
                  <rdf:li rdf:resource="https://identifiers.org/sabiork/69"/>
                  <rdf:li rdf:resource="https://identifiers.org/seed.compound/cpd00107"/>
                  <rdf:li rdf:resource="https://identifiers.org/seed.compound/cpd15143"/>
                </rdf:Bag>
              </bqbiol:is>
            </rdf:Description>
          </rdf:RDF>
        </annotation>
      </species>
      <species metaid="meta_M_lac__L_e" sboTerm="SBO:0000247" id="M_lac__L_e" name="L-Lactate" compartment="e" hasOnlySubstanceUnits="false" boundaryCondition="false" constant="false" fbc:charge="-1" fbc:chemicalFormula="C3H5O3">
        <annotation>
          <rdf:RDF xmlns:rdf="http://www.w3.org/1999/02/22-rdf-syntax-ns#" xmlns:dcterms="http://purl.org/dc/terms/" xmlns:vCard="http://www.w3.org/2001/vcard-rdf/3.0#" xmlns:vCard4="http://www.w3.org/2006/vcard/ns#" xmlns:bqbiol="http://biomodels.net/biology-qualifiers/" xmlns:bqmodel="http://biomodels.net/model-qualifiers/">
            <rdf:Description rdf:about="#meta_M_lac__L_e">
              <bqbiol:is>
                <rdf:Bag>
                  <rdf:li rdf:resource="https://identifiers.org/bigg.metabolite/lac__L"/>
                  <rdf:li rdf:resource="https://identifiers.org/biocyc/META:L-LACTATE"/>
                  <rdf:li rdf:resource="https://identifiers.org/chebi/CHEBI:11065"/>
                  <rdf:li rdf:resource="https://identifiers.org/chebi/CHEBI:16651"/>
                  <rdf:li rdf:resource="https://identifiers.org/chebi/CHEBI:422"/>
                  <rdf:li rdf:resource="https://identifiers.org/chebi/CHEBI:18783"/>
                  <rdf:li rdf:resource="https://identifiers.org/chebi/CHEBI:12411"/>
                  <rdf:li rdf:resource="https://identifiers.org/hmdb/HMDB62492"/>
                  <rdf:li rdf:resource="https://identifiers.org/hmdb/HMDB00190"/>
                  <rdf:li rdf:resource="https://identifiers.org/hmdb/HMDB03328"/>
                  <rdf:li rdf:resource="https://identifiers.org/inchi_key/JVTAAEKCZFNVCJ-REOHCLBHSA-M"/>
                  <rdf:li rdf:resource="https://identifiers.org/kegg.compound/C00186"/>
                  <rdf:li rdf:resource="https://identifiers.org/metanetx.chemical/MNXM179"/>
                  <rdf:li rdf:resource="https://identifiers.org/reactome.compound/373863"/>
                  <rdf:li rdf:resource="https://identifiers.org/reactome.compound/29708"/>
                  <rdf:li rdf:resource="https://identifiers.org/reactome.compound/6807616"/>
                  <rdf:li rdf:resource="https://identifiers.org/sabiork/1312"/>
                  <rdf:li rdf:resource="https://identifiers.org/seed.compound/cpd00159"/>
                </rdf:Bag>
              </bqbiol:is>
            </rdf:Description>
          </rdf:RDF>
        </annotation>
      </species>
      <species metaid="meta_M_leu__L_e" sboTerm="SBO:0000247" id="M_leu__L_e" name="L-Leucine" compartment="e" hasOnlySubstanceUnits="false" boundaryCondition="false" constant="false" fbc:charge="0" fbc:chemicalFormula="C6H13NO2">
        <annotation>
          <rdf:RDF xmlns:rdf="http://www.w3.org/1999/02/22-rdf-syntax-ns#" xmlns:dcterms="http://purl.org/dc/terms/" xmlns:vCard="http://www.w3.org/2001/vcard-rdf/3.0#" xmlns:vCard4="http://www.w3.org/2006/vcard/ns#" xmlns:bqbiol="http://biomodels.net/biology-qualifiers/" xmlns:bqmodel="http://biomodels.net/model-qualifiers/">
            <rdf:Description rdf:about="#meta_M_leu__L_e">
              <bqbiol:is>
                <rdf:Bag>
                  <rdf:li rdf:resource="https://identifiers.org/bigg.metabolite/leu__L"/>
                  <rdf:li rdf:resource="https://identifiers.org/biocyc/META:LEU"/>
                  <rdf:li rdf:resource="https://identifiers.org/chebi/CHEBI:32620"/>
                  <rdf:li rdf:resource="https://identifiers.org/chebi/CHEBI:25017"/>
                  <rdf:li rdf:resource="https://identifiers.org/chebi/CHEBI:43695"/>
                  <rdf:li rdf:resource="https://identifiers.org/chebi/CHEBI:21348"/>
                  <rdf:li rdf:resource="https://identifiers.org/chebi/CHEBI:13131"/>
                  <rdf:li rdf:resource="https://identifiers.org/chebi/CHEBI:43733"/>
                  <rdf:li rdf:resource="https://identifiers.org/chebi/CHEBI:43646"/>
                  <rdf:li rdf:resource="https://identifiers.org/chebi/CHEBI:43814"/>
                  <rdf:li rdf:resource="https://identifiers.org/chebi/CHEBI:6260"/>
                  <rdf:li rdf:resource="https://identifiers.org/chebi/CHEBI:32628"/>
                  <rdf:li rdf:resource="https://identifiers.org/chebi/CHEBI:32627"/>
                  <rdf:li rdf:resource="https://identifiers.org/chebi/CHEBI:10866"/>
                  <rdf:li rdf:resource="https://identifiers.org/chebi/CHEBI:57427"/>
                  <rdf:li rdf:resource="https://identifiers.org/chebi/CHEBI:32619"/>
                  <rdf:li rdf:resource="https://identifiers.org/chebi/CHEBI:15603"/>
                  <rdf:li rdf:resource="https://identifiers.org/hmdb/HMDB00687"/>
                  <rdf:li rdf:resource="https://identifiers.org/hmdb/HMDB62203"/>
                  <rdf:li rdf:resource="https://identifiers.org/inchi_key/ROHFNLRQFUQHCH-YFKPBYRVSA-N"/>
                  <rdf:li rdf:resource="https://identifiers.org/kegg.compound/C16439"/>
                  <rdf:li rdf:resource="https://identifiers.org/kegg.compound/C00123"/>
                  <rdf:li rdf:resource="https://identifiers.org/kegg.drug/D00030"/>
                  <rdf:li rdf:resource="https://identifiers.org/lipidmaps/LMFA01100048"/>
                  <rdf:li rdf:resource="https://identifiers.org/metanetx.chemical/MNXM140"/>
                  <rdf:li rdf:resource="https://identifiers.org/reactome.compound/29588"/>
                  <rdf:li rdf:resource="https://identifiers.org/reactome.compound/113580"/>
                  <rdf:li rdf:resource="https://identifiers.org/reactome.compound/351964"/>
                  <rdf:li rdf:resource="https://identifiers.org/sabiork/21059"/>
                  <rdf:li rdf:resource="https://identifiers.org/sabiork/69"/>
                  <rdf:li rdf:resource="https://identifiers.org/seed.compound/cpd00107"/>
                  <rdf:li rdf:resource="https://identifiers.org/seed.compound/cpd15143"/>
                </rdf:Bag>
              </bqbiol:is>
            </rdf:Description>
          </rdf:RDF>
        </annotation>
      </species>
      <species metaid="meta_M_glcn_e" sboTerm="SBO:0000247" id="M_glcn_e" name="D-Gluconate" compartment="e" hasOnlySubstanceUnits="false" boundaryCondition="false" constant="false" fbc:charge="-1" fbc:chemicalFormula="C6H11O7">
        <annotation>
          <rdf:RDF xmlns:rdf="http://www.w3.org/1999/02/22-rdf-syntax-ns#" xmlns:dcterms="http://purl.org/dc/terms/" xmlns:vCard="http://www.w3.org/2001/vcard-rdf/3.0#" xmlns:vCard4="http://www.w3.org/2006/vcard/ns#" xmlns:bqbiol="http://biomodels.net/biology-qualifiers/" xmlns:bqmodel="http://biomodels.net/model-qualifiers/">
            <rdf:Description rdf:about="#meta_M_glcn_e">
              <bqbiol:is>
                <rdf:Bag>
                  <rdf:li rdf:resource="https://identifiers.org/bigg.metabolite/glcn"/>
                  <rdf:li rdf:resource="https://identifiers.org/biocyc/META:GLUCONATE"/>
                  <rdf:li rdf:resource="https://identifiers.org/chebi/CHEBI:20983"/>
                  <rdf:li rdf:resource="https://identifiers.org/chebi/CHEBI:20985"/>
                  <rdf:li rdf:resource="https://identifiers.org/chebi/CHEBI:18391"/>
                  <rdf:li rdf:resource="https://identifiers.org/chebi/CHEBI:20986"/>
                  <rdf:li rdf:resource="https://identifiers.org/chebi/CHEBI:24265"/>
                  <rdf:li rdf:resource="https://identifiers.org/chebi/CHEBI:24266"/>
                  <rdf:li rdf:resource="https://identifiers.org/chebi/CHEBI:12955"/>
                  <rdf:li rdf:resource="https://identifiers.org/chebi/CHEBI:33198"/>
                  <rdf:li rdf:resource="https://identifiers.org/chebi/CHEBI:4157"/>
                  <rdf:li rdf:resource="https://identifiers.org/chebi/CHEBI:42715"/>
                  <rdf:li rdf:resource="https://identifiers.org/hmdb/HMDB00625"/>
                  <rdf:li rdf:resource="https://identifiers.org/hmdb/HMDB03373"/>
                  <rdf:li rdf:resource="https://identifiers.org/inchi_key/RGHNJXZEOKUKBD-SQOUGZDYSA-M"/>
                  <rdf:li rdf:resource="https://identifiers.org/kegg.compound/C00257"/>
                  <rdf:li rdf:resource="https://identifiers.org/metanetx.chemical/MNXM341"/>
                  <rdf:li rdf:resource="https://identifiers.org/sabiork/23420"/>
                  <rdf:li rdf:resource="https://identifiers.org/sabiork/1998"/>
                  <rdf:li rdf:resource="https://identifiers.org/seed.compound/cpd00222"/>
                </rdf:Bag>
              </bqbiol:is>
            </rdf:Description>
          </rdf:RDF>
        </annotation>
      </species>
      <species metaid="meta_M_no3_e" sboTerm="SBO:0000247" id="M_no3_e" name="Nitrate" compartment="e" hasOnlySubstanceUnits="false" boundaryCondition="false" constant="false" fbc:charge="-1" fbc:chemicalFormula="NO3">
        <annotation>
          <rdf:RDF xmlns:rdf="http://www.w3.org/1999/02/22-rdf-syntax-ns#" xmlns:dcterms="http://purl.org/dc/terms/" xmlns:vCard="http://www.w3.org/2001/vcard-rdf/3.0#" xmlns:vCard4="http://www.w3.org/2006/vcard/ns#" xmlns:bqbiol="http://biomodels.net/biology-qualifiers/" xmlns:bqmodel="http://biomodels.net/model-qualifiers/">
            <rdf:Description rdf:about="#meta_M_no3_e">
              <bqbiol:is>
                <rdf:Bag>
                  <rdf:li rdf:resource="https://identifiers.org/bigg.metabolite/no3"/>
                  <rdf:li rdf:resource="https://identifiers.org/biocyc/META:NITRATE"/>
                  <rdf:li rdf:resource="https://identifiers.org/biocyc/META:CPD-15028"/>
                  <rdf:li rdf:resource="https://identifiers.org/chebi/CHEBI:44487"/>
                  <rdf:li rdf:resource="https://identifiers.org/chebi/CHEBI:14654"/>
                  <rdf:li rdf:resource="https://identifiers.org/chebi/CHEBI:71263"/>
                  <rdf:li rdf:resource="https://identifiers.org/chebi/CHEBI:7580"/>
                  <rdf:li rdf:resource="https://identifiers.org/chebi/CHEBI:17632"/>
                  <rdf:li rdf:resource="https://identifiers.org/chebi/CHEBI:48107"/>
                  <rdf:li rdf:resource="https://identifiers.org/chebi/CHEBI:25545"/>
                  <rdf:li rdf:resource="https://identifiers.org/envipath/32de3cf4-e3e6-4168-956e-32fa5ddb0ce1/compound/706be27f-b4cf-4022-b2ef-04cec5197ca5"/>
                  <rdf:li rdf:resource="https://identifiers.org/hmdb/HMDB02878"/>
                  <rdf:li rdf:resource="https://identifiers.org/hmdb/HMDB01853"/>
                  <rdf:li rdf:resource="https://identifiers.org/inchi_key/NHNBFGGVMKEFGY-UHFFFAOYSA-N"/>
                  <rdf:li rdf:resource="https://identifiers.org/kegg.compound/C00244"/>
                  <rdf:li rdf:resource="https://identifiers.org/kegg.drug/D02313"/>
                  <rdf:li rdf:resource="https://identifiers.org/metanetx.chemical/MNXM207"/>
                  <rdf:li rdf:resource="https://identifiers.org/sabiork/1988"/>
                  <rdf:li rdf:resource="https://identifiers.org/seed.compound/cpd00209"/>
                </rdf:Bag>
              </bqbiol:is>
            </rdf:Description>
          </rdf:RDF>
        </annotation>
      </species>
      <species metaid="meta_M_h_e" sboTerm="SBO:0000247" id="M_h_e" name="H+" compartment="e" hasOnlySubstanceUnits="false" boundaryCondition="false" constant="false" fbc:charge="1" fbc:chemicalFormula="H">
        <annotation>
          <rdf:RDF xmlns:rdf="http://www.w3.org/1999/02/22-rdf-syntax-ns#" xmlns:dcterms="http://purl.org/dc/terms/" xmlns:vCard="http://www.w3.org/2001/vcard-rdf/3.0#" xmlns:vCard4="http://www.w3.org/2006/vcard/ns#" xmlns:bqbiol="http://biomodels.net/biology-qualifiers/" xmlns:bqmodel="http://biomodels.net/model-qualifiers/">
            <rdf:Description rdf:about="#meta_M_h_e">
              <bqbiol:is>
                <rdf:Bag>
                  <rdf:li rdf:resource="https://identifiers.org/bigg.metabolite/h"/>
                  <rdf:li rdf:resource="https://identifiers.org/biocyc/META:PROTON"/>
                  <rdf:li rdf:resource="https://identifiers.org/chebi/CHEBI:5584"/>
                  <rdf:li rdf:resource="https://identifiers.org/chebi/CHEBI:13357"/>
                  <rdf:li rdf:resource="https://identifiers.org/chebi/CHEBI:15378"/>
                  <rdf:li rdf:resource="https://identifiers.org/chebi/CHEBI:10744"/>
                  <rdf:li rdf:resource="https://identifiers.org/hmdb/HMDB59597"/>
                  <rdf:li rdf:resource="https://identifiers.org/inchi_key/GPRLSGONYQIRFK-UHFFFAOYSA-N"/>
                  <rdf:li rdf:resource="https://identifiers.org/kegg.compound/C00080"/>
                  <rdf:li rdf:resource="https://identifiers.org/metanetx.chemical/MNXM1"/>
                  <rdf:li rdf:resource="https://identifiers.org/reactome.compound/2000349"/>
                  <rdf:li rdf:resource="https://identifiers.org/reactome.compound/425978"/>
                  <rdf:li rdf:resource="https://identifiers.org/reactome.compound/74722"/>
                  <rdf:li rdf:resource="https://identifiers.org/reactome.compound/428040"/>
                  <rdf:li rdf:resource="https://identifiers.org/reactome.compound/427899"/>
                  <rdf:li rdf:resource="https://identifiers.org/reactome.compound/428548"/>
                  <rdf:li rdf:resource="https://identifiers.org/reactome.compound/156540"/>
                  <rdf:li rdf:resource="https://identifiers.org/reactome.compound/70106"/>
                  <rdf:li rdf:resource="https://identifiers.org/reactome.compound/425969"/>
                  <rdf:li rdf:resource="https://identifiers.org/reactome.compound/1132304"/>
                  <rdf:li rdf:resource="https://identifiers.org/reactome.compound/5668577"/>
                  <rdf:li rdf:resource="https://identifiers.org/reactome.compound/1470067"/>
                  <rdf:li rdf:resource="https://identifiers.org/reactome.compound/163953"/>
                  <rdf:li rdf:resource="https://identifiers.org/reactome.compound/193465"/>
                  <rdf:li rdf:resource="https://identifiers.org/reactome.compound/113529"/>
                  <rdf:li rdf:resource="https://identifiers.org/reactome.compound/351626"/>
                  <rdf:li rdf:resource="https://identifiers.org/reactome.compound/425999"/>
                  <rdf:li rdf:resource="https://identifiers.org/reactome.compound/194688"/>
                  <rdf:li rdf:resource="https://identifiers.org/reactome.compound/374900"/>
                  <rdf:li rdf:resource="https://identifiers.org/reactome.compound/2872447"/>
                  <rdf:li rdf:resource="https://identifiers.org/reactome.compound/372511"/>
                  <rdf:li rdf:resource="https://identifiers.org/sabiork/39"/>
                  <rdf:li rdf:resource="https://identifiers.org/seed.compound/cpd00067"/>
                </rdf:Bag>
              </bqbiol:is>
            </rdf:Description>
          </rdf:RDF>
        </annotation>
      </species>
      <species metaid="meta_M_dmpp_c" sboTerm="SBO:0000247" id="M_dmpp_c" name="Dimethylallyl diphosphate" compartment="c" hasOnlySubstanceUnits="false" boundaryCondition="false" constant="false" fbc:charge="-3" fbc:chemicalFormula="C5H9O7P2">
        <annotation>
          <rdf:RDF xmlns:rdf="http://www.w3.org/1999/02/22-rdf-syntax-ns#" xmlns:dcterms="http://purl.org/dc/terms/" xmlns:vCard="http://www.w3.org/2001/vcard-rdf/3.0#" xmlns:vCard4="http://www.w3.org/2006/vcard/ns#" xmlns:bqbiol="http://biomodels.net/biology-qualifiers/" xmlns:bqmodel="http://biomodels.net/model-qualifiers/">
            <rdf:Description rdf:about="#meta_M_dmpp_c">
              <bqbiol:is>
                <rdf:Bag>
                  <rdf:li rdf:resource="https://identifiers.org/bigg.metabolite/dmpp"/>
                  <rdf:li rdf:resource="https://identifiers.org/biocyc/META:CPD-4211"/>
                  <rdf:li rdf:resource="https://identifiers.org/chebi/CHEBI:14883"/>
                  <rdf:li rdf:resource="https://identifiers.org/chebi/CHEBI:57623"/>
                  <rdf:li rdf:resource="https://identifiers.org/chebi/CHEBI:8394"/>
                  <rdf:li rdf:resource="https://identifiers.org/chebi/CHEBI:12280"/>
                  <rdf:li rdf:resource="https://identifiers.org/chebi/CHEBI:4616"/>
                  <rdf:li rdf:resource="https://identifiers.org/chebi/CHEBI:23803"/>
                  <rdf:li rdf:resource="https://identifiers.org/chebi/CHEBI:16057"/>
                  <rdf:li rdf:resource="https://identifiers.org/chebi/CHEBI:26245"/>
                  <rdf:li rdf:resource="https://identifiers.org/chebi/CHEBI:341937"/>
                  <rdf:li rdf:resource="https://identifiers.org/chebi/CHEBI:14169"/>
                  <rdf:li rdf:resource="https://identifiers.org/chebi/CHEBI:42074"/>
                  <rdf:li rdf:resource="https://identifiers.org/chebi/CHEBI:18108"/>
                  <rdf:li rdf:resource="https://identifiers.org/hmdb/HMDB02101"/>
                  <rdf:li rdf:resource="https://identifiers.org/hmdb/HMDB01120"/>
                  <rdf:li rdf:resource="https://identifiers.org/inchi_key/CBIDRCWHNCKSTO-UHFFFAOYSA-K"/>
                  <rdf:li rdf:resource="https://identifiers.org/kegg.compound/C00235"/>
                  <rdf:li rdf:resource="https://identifiers.org/lipidmaps/LMPR01010001"/>
                  <rdf:li rdf:resource="https://identifiers.org/metanetx.chemical/MNXM132"/>
                  <rdf:li rdf:resource="https://identifiers.org/reactome.compound/1132235"/>
                  <rdf:li rdf:resource="https://identifiers.org/reactome.compound/6787596"/>
                  <rdf:li rdf:resource="https://identifiers.org/reactome.compound/191324"/>
                  <rdf:li rdf:resource="https://identifiers.org/sabiork/1986"/>
                  <rdf:li rdf:resource="https://identifiers.org/seed.compound/cpd00202"/>
                </rdf:Bag>
              </bqbiol:is>
            </rdf:Description>
          </rdf:RDF>
        </annotation>
      </species>
      <species metaid="meta_M_ipdp_c" sboTerm="SBO:0000247" id="M_ipdp_c" name="Isopentenyl diphosphate" compartment="c" hasOnlySubstanceUnits="false" boundaryCondition="false" constant="false" fbc:charge="-3" fbc:chemicalFormula="C5H9O7P2">
        <annotation>
          <rdf:RDF xmlns:rdf="http://www.w3.org/1999/02/22-rdf-syntax-ns#" xmlns:dcterms="http://purl.org/dc/terms/" xmlns:vCard="http://www.w3.org/2001/vcard-rdf/3.0#" xmlns:vCard4="http://www.w3.org/2006/vcard/ns#" xmlns:bqbiol="http://biomodels.net/biology-qualifiers/" xmlns:bqmodel="http://biomodels.net/model-qualifiers/">
            <rdf:Description rdf:about="#meta_M_ipdp_c">
              <bqbiol:is>
                <rdf:Bag>
[truncated: 12,669,932 more chars]
