# Supplementary material for: Development of a Genome-Scale Metabolic Model and Phenome Analysis of the Probiotic Escherichia coli Strain Nissle 1917
Source: Int J Mol Sci. 2021 Feb 20;22(4):2122. doi: 10.3390/ijms22042122 (PMC7924626; doi:10.3390/ijms22042122)
Supplement: Supplementary file 1 [file ijms-22-02122-s001.zip › Table S1. Metabolic reactions and metabolites present only in Nissle 1917 model (iDK1463).xlsx]

## Sheet: reactions
Metabolic reactions present only in Nissle 1917 model (iDK1463) compared to the K-12 MG1655 model (iML1515), CFT073 model (ic_1306), and ABU83972 model (iECABU_c1320)
Reaction ID	Enzyme	Reaction	Gene-protein-reaction (GPR) rules	Source
AATA	2 aminoadipate transaminase	2oxoadp_c + glu__L_c <=> L2aadp_c + akg_c	ECOLIN_RS08295 or ECOLIN_RS24935	Database search
ALAASPabcpp	Ala-Asp transport via ABC system (periplasm)	ala_L_asp__L_p + atp_c + h2o_c --> adp_c + ala_L_asp__L_c + h_c + pi_c	( ECOLIN_RS20280 and ECOLIN_RS20265 and ECOLIN_RS20270 and ECOLIN_RS20255 and ECOLIN_RS20260 ) or ( ECOLIN_RS07520 and ECOLIN_RS07530 and ECOLIN_RS07525 and ECOLIN_RS07515 and ECOLIN_RS07510 )	PM results*
ALAASPtex	Ala-Asp transport via diffusion (extracellular to periplasm)	ala_L_asp__L_e <=> ala_L_asp__L_p	ECOLIN_RS04920 or ECOLIN_RS01820 or ECOLIN_RS12935 or ECOLIN_RS08090	PM results
ALAASPtpp	Ala-Asp transport in via proton symport (periplasm)	ala_L_asp__L_p + h_p <=> ala_L_asp__L_c + h_c	ECOLIN_RS03795 or ECOLIN_RS09120 or ECOLIN_RS19975 or ECOLIN_RS23900	PM results
ALAGLNabcpp	Ala-Gln transport via ABC system (periplasm)	ala_L_gln__L_p + atp_c + h2o_c --> adp_c + ala_L_gln__L_c + h_c + pi_c	( ECOLIN_RS20280 and ECOLIN_RS20265 and ECOLIN_RS20270 and ECOLIN_RS20255 and ECOLIN_RS20260 ) or ( ECOLIN_RS07520 and ECOLIN_RS07530 and ECOLIN_RS07525 and ECOLIN_RS07515 and ECOLIN_RS07510 )	PM results
ALAGLNtex	Ala-Gln transport via diffusion (extracellular to periplasm)	ala_L_gln__L_e <=> ala_L_gln__L_p	ECOLIN_RS04920 or ECOLIN_RS01820 or ECOLIN_RS12935 or ECOLIN_RS08090	PM results
ALAGLNtpp	Ala-Gln transport in via proton symport (periplasm)	ala_L_gln__L_p + h_p <=> ala_L_gln__L_c + h_c	ECOLIN_RS03795 or ECOLIN_RS09120 or ECOLIN_RS19975 or ECOLIN_RS23900	PM results
ALAGLUtex	Ala-Glu transport via diffusion (extracellular to periplasm)	ala_L_glu__L_e <=> ala_L_glu__L_p	ECOLIN_RS04920 or ECOLIN_RS01820 or ECOLIN_RS12935 or ECOLIN_RS08090	PM results
ALAGLUtpp	Ala-Glu transport in via proton symport (periplasm)	ala_L_glu__L_p + h_p <=> ala_L_glu__L_c + h_c	ECOLIN_RS03795 or ECOLIN_RS09120 or ECOLIN_RS19975 or ECOLIN_RS23900	PM results
ALAGLYabcpp	Ala-Gly transport via ABC system (periplasm)	L_alagly_p + atp_c + h2o_c --> L_alagly_c + adp_c + h_c + pi_c	( ECOLIN_RS20280 and ECOLIN_RS20265 and ECOLIN_RS20270 and ECOLIN_RS20255 and ECOLIN_RS20260 ) or ( ECOLIN_RS07520 and ECOLIN_RS07530 and ECOLIN_RS07525 and ECOLIN_RS07515 and ECOLIN_RS07510 )	PM results
ALAGLYtex	Ala-Gly transport via diffusion (extracellular to periplasm)	L_alagly_e <=> L_alagly_p	ECOLIN_RS04920 or ECOLIN_RS01820 or ECOLIN_RS12935 or ECOLIN_RS08090	PM results
ALAGLYtpp	Ala-Gly transport in via proton symport (periplasm)	L_alagly_p + h_p <=> L_alagly_c + h_c	ECOLIN_RS03795 or ECOLIN_RS09120 or ECOLIN_RS19975 or ECOLIN_RS23900	PM results
ALAHIStpp	Ala-His transport in via proton symport (periplasm)	ala_L_his__L_p + h_p <=> ala_L_his__L_c + h_c	ECOLIN_RS03795 or ECOLIN_RS09120 or ECOLIN_RS19975 or ECOLIN_RS23900	PM results
ALALEUtpp	Ala-Leu transport in via proton symport (periplasm)	ala_L_leu__L_p + h_p <=> ala_L_leu__L_c + h_c	ECOLIN_RS03795 or ECOLIN_RS09120 or ECOLIN_RS19975 or ECOLIN_RS23900	PM results
ALATHRtpp	Ala-Thr transport in via proton symport (periplasm)	ala_L_Thr__L_p + h_p <=> ala_L_Thr__L_c + h_c	ECOLIN_RS03795 or ECOLIN_RS09120 or ECOLIN_RS19975 or ECOLIN_RS23900	PM results
AMPEP1	Aminopeptidase	gly_asn__L_c + h2o_c --> asn__L_c + gly_c	ECOLIN_RS01800	PM results
AMPEP10	Aminopeptidase	gly_asp__L_c + h2o_c <=> asp__L_c + gly_c	ECOLIN_RS01800	PM results
AMPEP11	Aminopeptidase	gly_pro__L_c + h2o_c --> gly_c + h_c + pro__L_c	ECOLIN_RS22185 or ECOLIN_RS25965	PM results
AMPEP13	Aminopeptidase	ala_L_asp__L_c + h2o_c --> ala__L_c + asp__L_c	ECOLIN_RS01800	PM results
AMPEP14	Aminopeptidase	h2o_c + h_c + met_L_ala__L_c --> ala__L_c + met__L_c	ECOLIN_RS01800	PM results
AMPEP22	Aminopeptidase	ala_L_Thr__L_c + h2o_c --> ala__L_c + thr__L_c	ECOLIN_RS01800	PM results
AMPEP23	Aminopeptidase	gly_gln__L_c + h2o_c --> gln__L_c + gly_c	ECOLIN_RS01800	PM results
AMPEP24	Aminopeptidase	L_alagly_c + h2o_c --> ala__L_c + gly_c	ECOLIN_RS01800	PM results
AMPEP26	Aminopeptidase	ala_L_leu__L_c + h2o_c --> ala__L_c + leu__L_c	ECOLIN_RS01800	PM results
AMPEP27	Aminopeptidase	ala_L_his__L_c + h2o_c --> ala__L_c + his__L_c	ECOLIN_RS01800	PM results
AMPEP29	Aminopeptidase	gly_met__L_c + h2o_c --> gly_c + met__L_c	ECOLIN_RS01800	PM results
AMPEP32	Aminopeptidase	ala_L_gln__L_c + h2o_c --> ala__L_c + gln__L_c	ECOLIN_RS01800	PM results
AMPEP5	Aminopeptidase	ala_L_glu__L_c + h2o_c --> ala__L_c + glu__L_c	ECOLIN_RS01800	PM results
AMPEP8	Aminopeptidase	gly_glu__L_c + h2o_c --> glu__L_c + gly_c	ECOLIN_RS01800	PM results
AOXSr	8-amino-7-oxononanoate synthase	ala__L_c + h_c + pmcoa_c --> 8aonn_c + co2_c + coa_c	ECOLIN_RS04135	Database search
BDH	3-HYDROXYBUTYRATE-DEHYDROGENASE-RXN	bhb_c + nad_c <=> acac_c + h_c + nadh_c	ECOLIN_RS13925	Database search
CELLB6PH	D-cellobiose 6`-phosphate hydrolase	6pgg_c + h2o_c --> g6p_c + glc__D_c	ECOLIN_RS08745	PM results
D5KGPA	2-Deoxy-5-keto-D-gluconate 6-phosphate aldolase	d5kgp_c --> dhap_c + msa_c	ECOLIN_RS20830	Database search
ETHAtpp	Ethanolamine facilitated transport (periplasm)	etha_p --> etha_c		PM results
GLYASNabcpp	Gly-Asn transport via ABC system (periplasm)	atp_c + gly_asn__L_p + h2o_c --> adp_c + gly_asn__L_c + h_c + pi_c	( ECOLIN_RS20280 and ECOLIN_RS20265 and ECOLIN_RS20270 and ECOLIN_RS20255 and ECOLIN_RS20260 ) or ( ECOLIN_RS07520 and ECOLIN_RS07530 and ECOLIN_RS07525 and ECOLIN_RS07515 and ECOLIN_RS07510 )	PM results
GLYASNtex	Gly-Asn transport via diffusion (extracellular to periplasm)	gly_asn__L_e <=> gly_asn__L_p	ECOLIN_RS04920 or ECOLIN_RS01820 or ECOLIN_RS12935 or ECOLIN_RS08090	PM results
GLYASNtpp	Gly-Asn transport in via proton symport (periplasm)	gly_asn__L_p + h_p <=> gly_asn__L_c + h_c	ECOLIN_RS03795 or ECOLIN_RS09120 or ECOLIN_RS19975 or ECOLIN_RS23900	PM results
GLYASPabcpp	glycyl-L-aspartate transport via ABC system (periplasm)	atp_c + gly_asp__L_p + h2o_c --> adp_c + gly_asp__L_c + h_c + pi_c	( ECOLIN_RS20280 and ECOLIN_RS20265 and ECOLIN_RS20270 and ECOLIN_RS20255 and ECOLIN_RS20260 ) or ( ECOLIN_RS07520 and ECOLIN_RS07530 and ECOLIN_RS07525 and ECOLIN_RS07515 and ECOLIN_RS07510 )	PM results
GLYASPtex	glycyl-L-aspartate transport via diffusion (extracellular to periplasm)	gly_asp__L_e <=> gly_asp__L_p	ECOLIN_RS04920 or ECOLIN_RS01820 or ECOLIN_RS12935 or ECOLIN_RS08090	PM results
GLYASPtpp	glycyl-L-aspartate transport in via proton symport (periplasm)	gly_asp__L_p + h_p <=> gly_asp__L_c + h_c	ECOLIN_RS03795 or ECOLIN_RS09120 or ECOLIN_RS19975 or ECOLIN_RS23900	PM results
GLYGLNtpp	Gly-Gln transport in via proton symport (periplasm)	gly_gln__L_p + h_p <=> gly_gln__L_c + h_c	ECOLIN_RS03795 or ECOLIN_RS09120 or ECOLIN_RS19975 or ECOLIN_RS23900	PM results
GLYGLUtpp	Gly-Glu transport in via proton symport (periplasm)	gly_glu__L_p + h_p <=> gly_glu__L_c + h_c	ECOLIN_RS03795 or ECOLIN_RS09120 or ECOLIN_RS19975 or ECOLIN_RS23900	PM results
GLYLGLNabcpp	Gly-Gln transport via ABC system (periplasm)	atp_c + gly_gln__L_p + h2o_c --> adp_c + gly_gln__L_c + h_c + pi_c	( ECOLIN_RS20280 and ECOLIN_RS20265 and ECOLIN_RS20270 and ECOLIN_RS20255 and ECOLIN_RS20260 ) or ( ECOLIN_RS07520 and ECOLIN_RS07530 and ECOLIN_RS07525 and ECOLIN_RS07515 and ECOLIN_RS07510 )	PM results
GLYLGLNtex	Gly-Gln transport via diffusion (extracellular to periplasm)	gly_gln__L_e <=> gly_gln__L_p	ECOLIN_RS04920 or ECOLIN_RS01820 or ECOLIN_RS12935 or ECOLIN_RS08090	PM results
GLYLGLUabcpp	glycyl-L-glutamate transport via ABC system (periplasm)	atp_c + gly_glu__L_p + h2o_c --> adp_c + gly_glu__L_c + h_c + pi_c	( ECOLIN_RS20280 and ECOLIN_RS20265 and ECOLIN_RS20270 and ECOLIN_RS20255 and ECOLIN_RS20260 ) or ( ECOLIN_RS07520 and ECOLIN_RS07530 and ECOLIN_RS07525 and ECOLIN_RS07515 and ECOLIN_RS07510 )	PM results
GLYLGLUtex	glycyl-L-glutamate transport via diffusion (extracellular to periplasm)	gly_glu__L_e <=> gly_glu__L_p	ECOLIN_RS04920 or ECOLIN_RS01820 or ECOLIN_RS12935 or ECOLIN_RS08090	PM results
GLYLGLUtpp	glycyl-L-glutamate transport in via proton symport (periplasm)	gly_glu__L_p + h_p <=> gly_glu__L_c + h_c	ECOLIN_RS03795 or ECOLIN_RS09120 or ECOLIN_RS19975 or ECOLIN_RS23900	PM results
GLYLMETabcpp	Gly-Met transport via ABC system (periplasm)	atp_c + gly_met__L_p + h2o_c --> adp_c + gly_met__L_c + h_c + pi_c	( ECOLIN_RS20280 and ECOLIN_RS20265 and ECOLIN_RS20270 and ECOLIN_RS20255 and ECOLIN_RS20260 ) or ( ECOLIN_RS07520 and ECOLIN_RS07530 and ECOLIN_RS07525 and ECOLIN_RS07515 and ECOLIN_RS07510 )	PM results
GLYLMETtex	Gly-Met transport via diffusion (extracellular to periplasm)	gly_met__L_e <=> gly_met__L_p	ECOLIN_RS04920 or ECOLIN_RS01820 or ECOLIN_RS12935 or ECOLIN_RS08090	PM results
GLYMETtpp	Gly-Met transport in via proton symport (periplasm)	gly_met__L_p + h_p <=> gly_met__L_c + h_c	ECOLIN_RS03795 or ECOLIN_RS09120 or ECOLIN_RS19975 or ECOLIN_RS23900	PM results
GLYPROabcpp	glycyl-L-proline transport via ABC system (periplasm)	atp_c + gly_pro__L_p + h2o_c --> adp_c + gly_pro__L_c + h_c + pi_c	( ECOLIN_RS20280 and ECOLIN_RS20265 and ECOLIN_RS20270 and ECOLIN_RS20255 and ECOLIN_RS20260 ) or ( ECOLIN_RS07520 and ECOLIN_RS07530 and ECOLIN_RS07525 and ECOLIN_RS07515 and ECOLIN_RS07510 )	PM results
GLYPROtex	glycyl-L-proline transport via diffusion (extracellular to periplasm)	gly_pro__L_e <=> gly_pro__L_p	ECOLIN_RS04920 or ECOLIN_RS01820 or ECOLIN_RS12935 or ECOLIN_RS08090	PM results
GLYPROtpp	glycyl-L-proline transport in via proton symport (periplasm)	gly_pro__L_p + h_p <=> gly_pro__L_c + h_c	ECOLIN_RS03795 or ECOLIN_RS09120 or ECOLIN_RS19975 or ECOLIN_RS23900	PM results
INSt2ex	Inosine transport via diffusion (extracellular to periplasm)	ins_e --> ins_p	ECOLIN_RS02490	PM results
LALALGLUabcpp	Ala-Glu transport via ABC system (periplasm)	ala_L_glu__L_p + atp_c + h2o_c --> adp_c + ala_L_glu__L_c + h_c + pi_c	( ECOLIN_RS20280 and ECOLIN_RS20265 and ECOLIN_RS20270 and ECOLIN_RS20255 and ECOLIN_RS20260 ) or ( ECOLIN_RS07520 and ECOLIN_RS07530 and ECOLIN_RS07525 and ECOLIN_RS07515 and ECOLIN_RS07510 )	PM results
LALALHISabcpp	Ala-His transport via ABC system (periplasm)	ala_L_his__L_p + atp_c + h2o_c --> adp_c + ala_L_his__L_c + h_c + pi_c	( ECOLIN_RS20280 and ECOLIN_RS20265 and ECOLIN_RS20270 and ECOLIN_RS20255 and ECOLIN_RS20260 ) or ( ECOLIN_RS07520 and ECOLIN_RS07530 and ECOLIN_RS07525 and ECOLIN_RS07515 and ECOLIN_RS07510 )	PM results
LALALHIStex	Ala-His transport via diffusion (extracellular to periplasm)	ala_L_his__L_e <=> ala_L_his__L_p	ECOLIN_RS04920 or ECOLIN_RS01820 or ECOLIN_RS12935 or ECOLIN_RS08090	PM results
LALALLEUabcpp	Ala-Leu transport via ABC system (periplasm)	ala_L_leu__L_p + atp_c + h2o_c --> adp_c + ala_L_leu__L_c + h_c + pi_c	( ECOLIN_RS20280 and ECOLIN_RS20265 and ECOLIN_RS20270 and ECOLIN_RS20255 and ECOLIN_RS20260 ) or ( ECOLIN_RS07520 and ECOLIN_RS07530 and ECOLIN_RS07525 and ECOLIN_RS07515 and ECOLIN_RS07510 )	PM results
LALALLEUtex	Ala-Leu transport via diffusion (extracellular to periplasm)	ala_L_leu__L_e <=> ala_L_leu__L_p	ECOLIN_RS04920 or ECOLIN_RS01820 or ECOLIN_RS12935 or ECOLIN_RS08090	PM results
LALALTHRabcpp	Ala-Thr transport via ABC system (periplasm)	ala_L_Thr__L_p + atp_c + h2o_c --> adp_c + ala_L_Thr__L_c + h_c + pi_c	( ECOLIN_RS20280 and ECOLIN_RS20265 and ECOLIN_RS20270 and ECOLIN_RS20255 and ECOLIN_RS20260 ) or ( ECOLIN_RS07520 and ECOLIN_RS07530 and ECOLIN_RS07525 and ECOLIN_RS07515 and ECOLIN_RS07510 )	PM results
LALALTHRtex	Ala-Thr transport via diffusion (extracellular to periplasm)	ala_L_Thr__L_e <=> ala_L_Thr__L_p	ECOLIN_RS04920 or ECOLIN_RS01820 or ECOLIN_RS12935 or ECOLIN_RS08090	PM results
L_LACD4	L-Lactate dehydrogenase (NAD)	lac__L_c + nad_c <=> h_c + nadh_c + pyr_c	ECOLIN_RS23455	Database search
MAN1PT	Mannose 1 phosphate guanylyltransferase	gtp_c + h_c + man1p_c --> gdpmann_c + ppi_c	ECOLIN_RS12000 or ECOLIN_RS12075	Database search
MDRPD	5-Methylthio-5-deoxy-D-ribulose 1-phosphate dehydratase	5mdru1p_c -> h2o_c + dkmpp_c	ECOLIN_RS26995	EcN-specific
METALAabcpp	Met-Ala transport via ABC system (periplasm)	atp_c + h2o_c + met_L_ala__L_p --> adp_c + h_c + met_L_ala__L_c + pi_c	( ECOLIN_RS20280 and ECOLIN_RS20265 and ECOLIN_RS20270 and ECOLIN_RS20255 and ECOLIN_RS20260 ) or ( ECOLIN_RS07520 and ECOLIN_RS07530 and ECOLIN_RS07525 and ECOLIN_RS07515 and ECOLIN_RS07510 )	PM results
METALAtex	Met-Ala transport via diffusion (extracellular to periplasm)	met_L_ala__L_e <=> met_L_ala__L_p	ECOLIN_RS04920 or ECOLIN_RS01820 or ECOLIN_RS12935 or ECOLIN_RS08090	PM results
METALAtpp	Met-Ala transport in via proton symport (periplasm)	h_p + met_L_ala__L_p <=> h_c + met_L_ala__L_c	ECOLIN_RS03795 or ECOLIN_RS09120 or ECOLIN_RS19975 or ECOLIN_RS23900	PM results
MTRI	5-methylthioribose-1-phosphate isomerase	5mdr1p_c --> 5mdru1p_c	ECOLIN_RS27000	EcN-specific
MTRK	5-methylthioribose kinase	5mtr_c + atp_c --> 5mdr1p_c + adp_c + h_c	ECOLIN_RS27005	EcN-specific
OPAH	5-Oxoproline amidohydrolase (ATP-hydrolysing) (ir)	5oxpro_c + atp_c + 2.0 h2o_c --> adp_c + glu__L_c + h_c + pi_c	ECOLIN_RS03805 and ECOLIN_RS03810 and ECOLIN_RS03815	Database search
PYDXOR	Pyridoxine:NADP+ 4-oxidoreductase	h_c + nadph_c + pydx_c <=> nadp_c + pydxn_c	ECOLIN_RS08150	Database search
Q23DO	Quercetin 2 3 dioxygenase	o2_c + quc_c --> 2pcpgc_c + co_c	ECOLIN_RS17895 or ECOLIN_RS19680	Database search
SBTD_D2	D sorbitol dehydrogenase D fructose producing	nad_c + sbt__D_c <=> fru_c + h_c + nadh_c	ECOLIN_RS09895 or ECOLIN_RS14410	Database search
SRB1PR	L-sorbose 1-phosphate reductase (NADPH)	h_c + nadph_c + srb1p_c --> nadp_c + sbt6p_c	ECOLIN_RS23190	PM results
SRBptspp	L-sorbose transport via PEP:Pyr PTS (periplasm)	pep_c + srb__L_p --> pyr_c + srb1p_c	ECOLIN_RS23195 and ECOLIN_RS23200 and ECOLIN_RS23205 and ECOLIN_RS23210 and ECOLIN_RS13880 and ECOLIN_RS13875	PM results
SRBtex	L-sorbose transport via diffusion (extracellular to periplasm)	srb__L_e <=> srb__L_p	ECOLIN_RS04920 or ECOLIN_RS01820 or ECOLIN_RS12935	PM results
VALtpp	L-Valine transport via diffusion (periplasm)	val__L_p <=> val__L_c	( ECOLIN_RS14950 and ECOLIN_RS14955 ) or ECOLIN_RS08485	PM results
XYLTD_D	Xylitol dehydrogenase D xyulose forming	nad_c + xylt_c <=> h_c + nadh_c + xylu__D_c	ECOLIN_RS09895 or ECOLIN_RS14410	Database search
r0085	2-Oxoglutaramate amidohydrolase Glutamate metabolism EC:3.5.1.3	HC00591_c + h2o_c --> akg_c + nh4_c	ECOLIN_RS01735	Database search
AKGDH2	2-Oxoglutarate dehydrogenase (anaerobe)	coa_c + akg_c + nad_c -> co2_c + nadh_c + succoa_c	ECOLIN_RS23425 and ECOLIN_RS23430 and ECOLIN_RS23435	Database search
SUCOAS2	Succinyl-CoA synthetase (ADP-forming) (anaerobe)	atp_c + coa_c + succ_c <=> adp_c + pi_c + succoa_c	ECOLIN_RS23440 and ECOLIN_RS23445	Database search
*These reactions were added to the draft model in order to match simulated growths and experimental growths from phenotype microrarray (PM) tests

## Sheet: metabolites
Metabolites present only in Nissle 1917 model (iDK1463) compared to the K-12 MG1655 model (iML1515), CFT073 model (ic_1306), and ABU83972 model (iECABU_c1320)
Identifier	Location	Name	Formula
2hb	Extracellular	2 Hydroxybutyrate C4H7O3	C4H7O3
2oxoadp	Cytosol	2 Oxoadipate C6H6O5	C6H6O5
2pcpgc	Cytosol	2 Protocatechoylphloroglucinolcarboxylate C14H7O8	C14H7O8
5mdr1p	Cytosol	5-Methylthio-5-deoxy-D-ribose 1-phosphate	C6H11O7PS
5mdru1p	Cytosol	5-Methylthio-5-deoxy-D-ribulose 1-phosphate	C6H11O7PS
dkmpp	Cytosol	2,3-diketo-5-methylthio-1-phosphopentane	C6H9O6PS
5oxpro	Cytosol	5-Oxoproline	C5H6NO3
C02356	Extracellular	(S)-2-Aminobutanoate	C4H9NO2
CE0074	Extracellular	Alloxan	C4H2N2O4
HC00591	Cytosol	2-oxoglutaramate	C5H6NO4
L2aadp	Cytosol	L 2 Aminoadipate C6H10NO4	C6H10NO4
L_alagly	Cytosol, Periplasm, Extracellular	L-alanylglycine	C5H10N2O3
abt__L	Extracellular	L Arabinitol C5H12O5	C5H12O5
ad	Extracellular	Acetamide	C2H5NO
ala_L_Thr__L	Cytosol, Periplasm, Extracellular	Ala L Thr L C7H14N2O4	C7H14N2O4
ala_L_asp__L	Cytosol, Periplasm, Extracellular	Ala L asp L C7H11N2O5	C7H11N2O5
ala_L_gln__L	Cytosol, Periplasm, Extracellular	Ala-Gln	C8H15N3O4
ala_L_glu__L	Cytosol, Periplasm, Extracellular	Ala L glu L C8H13N2O5	C8H13N2O5
ala_L_his__L	Cytosol, Periplasm, Extracellular	Ala-His	C9H14N4O3
ala_L_leu__L	Cytosol, Periplasm, Extracellular	Ala-Leu	C9H18N2O3
asn__D	Extracellular	D Asparagine	C4H8N2O3
asp__D	Extracellular	D-Aspartate	C4H6NO4
bhb	Cytosol, Extracellular	(R)-3-Hydroxybutanoate	C4H7O3
co	Cytosol	Carbon monoxide	CO
cspg_c	Extracellular	Chondroitin sulfate C (GalNAc6S-GlcA) proteoglycan	C45H66N2O45S3X
d5kgp	Cytosol	2-Deoxy-5-keto-D-gluconic acid 6-phosphate	C6H8O9P
dextrin	Extracellular	Dextrin C12H20O10	C12H20O10
gly_asn__L	Cytosol, Periplasm, Extracellular	Gly asn L C6H11N3O4	C6H11N3O4
gly_asp__L	Cytosol, Periplasm, Extracellular	Gly asp L C6H9N2O5	C6H9N2O5
gly_gln__L	Cytosol, Periplasm, Extracellular	Gly-Gln	C7H13N3O4
gly_glu__L	Cytosol, Periplasm, Extracellular	Gly glu L C7H11N2O5	C7H11N2O5
gly_met__L	Cytosol, Periplasm, Extracellular	Gly-Met	C7H14N2O3S
gly_pro__L	Cytosol, Periplasm, Extracellular	Gly pro L C7H12N2O3	C7H12N2O3
ham	Extracellular	Hydroxylamine	NH3O
hista	Extracellular	Histamine extracellular	C5H10N3
lys__D	Extracellular	D-Lysine	C6H15N2O2
madg	Extracellular	Alpha Methyl D glucoside C7H14O6	C7H14O6
mbdg	Extracellular	Beta Methylglucoside C7H14O6	C7H14O6
met_L_ala__L	Cytosol, Periplasm, Extracellular	Met L ala L C8H16N2O3S	C8H16N2O3S
mma	Extracellular	Methylamine	C1H6N
pala	Extracellular	Palatinose C12H22O11	C12H22O11
pectin	Extracellular	Pectin C6H7O6	C6H7O6
pmcoa	Cytosol	Pimeloyl-CoA	C28H41N7O19P3S
quc	Cytosol	Quercetin C15H7O7	C15H7O7
srb__L	Periplasm, Extracellular	L Sorbose C6H12O6	C6H12O6
val__D	Extracellular	D Valine	C5H11NO2
xylt	Cytosol, Extracellular	Xylitol C5H12O5	C5H12O5
