# Supplementary material for: Development of a Genome-Scale Metabolic Model and Phenome Analysis of the Probiotic Escherichia coli Strain Nissle 1917
Source: Int J Mol Sci. 2021 Feb 20;22(4):2122. doi: 10.3390/ijms22042122 (PMC7924626; doi:10.3390/ijms22042122)
Supplement: Supplementary file 1 [file ijms-22-02122-s001.zip › Table S2. Phenotypic comparison of Nissle 1917 and K-12 MG1655.xlsx]

## Sheet: Sheet1
Table S2. Phenotypic comparison of Nissle 1917 and K-12 MG1655
PM's cells	Nissle 1917			K-12 MG1655
	Totala	P(Growth)b	Decisionc	Totala	P(Growth)b	Decisionc
PM1
A01 (Negative control)	-/-/-/-	0.0625	-	-/-/-/-	0.0625	-
A02 (L-Arabinose)	+/+/+/+	1	+	+/+/+/+	1	+
A03 (N-Acetyl-D-Glucosamine)	+/+/+/+	1	+	+/+/+/+	1	+
A04 (D-Saccharic Acid)	+/+/+/+	1	+	+/+/+/+	1	+
A05 (Succinic Acid)	+/+/+/+	1	+	w/w/w/w	1	+
A06 (D-Galactose)	+/+/w/w	1	+	+/+/+/+	1	+
A07 (L-Aspartic Acid)	+/+/+/+	1	+	+/+/+/+	1	+
A08 (L-Proline)	+/+/+/+	1	+	-/-/-/-	0.0625	-
A09 (D-Alanine)	+/+/+/+	1	+	+/w/+/+	1	+
A10 (D-Trehalose)	+/+/+/+	1	+	+/+/+/+	1	+
A11 (D-Mannose)	+/+/+/+	1	+	+/+/+/+	1	+
A12 (Dulcitol)	-/-/-/-	0.0625	-	-/-/-/-	0.0625	-
B01 (D-Serine)	+/+/+/+	1	+	w/w/w/w	1	+
B02 (D-Sorbitol)	+/+/+/+	1	+	+/+/+/+	1	+
B03 (Glycerol)	+/+/+/+	1	+	w/w/+/w	1	+
B04 (L-Fucose)	+/+/+/+	1	+	+/+/+/+	1	+
B05 (D-Glucuronic Acid)	+/+/+/+	1	+	+/+/+/+	1	+
B06 (D-Gluconic Acid)	+/+/+/+	1	+	+/+/+/+	1	+
B07 (D,L-α-Glycerol-Phosphate)	+/+/+/+	1	+	w/w/w/w	1	+
B08 (D-Xylose)	+/+/+/+	1	+	+/+/+/+	1	+
B09 (L-Lactic Acid)	+/+/+/+	1	+	w/w/w/w	1	+
B10 (Sodium Formate)	-/-/-/-	0.0625	-	-/-/-/-	0.0625	-
B11 (D-Mannitol)	+/w/w/w	1	+	w/w/+/w	1	+
B12 (L-Glutamic Acid)	+/+/+/+	1	+	-/-/-/-	0.0625	-
C01 (D-Glucose-6-Phosphate)	+/+/+/+	1	+	+/w/+/+	1	+
C02 (D-Galactonic Acid-γ-Lactone)	+/+/+/+	1	+	+/+/+/+	1	+
C03 (D,L-Malic Acid)	+/+/+/+	1	+	w/w/+/+	1	+
C04 (D-Ribose)	+/+/+/+	1	+	+/+/+/+	1	+
C05 (Tween 20)	-/-/-/-	0.0625	-	-/-/-/-	0.0625	-
C06 (L-Rhamnose)	+/+/+/w	1	+	+/+/+/+	1	+
C07 (D-Fructose)	+/+/+/+	1	+	+/w/+/+	1	+
C08 (Acetic Acid)	+/+/w/w	1	+	w/w/w/w	1	+
C09 (D-Glucose)	+/w/w/w	1	+	+/w/+/w	1	+
C10 (D-Maltose)	+/+/+/+	1	+	w/w/w/w	1	+
C11 (D-Melibiose)	+/+/+/+	1	+	w/w/+/+	1	+
C12 (Thymidine)	+/+/+/+	1	+	w/w/w/w	1	+
D01 (L-Asparagine)	+/+/+/+	1	+	+/+/+/+	1	+
D02 (D-Aspartic Acid)	-/-/-/-	0.0625	-	-/-/-/-	0.0625	-
D03 (D-Glucosaminic Acid)	-/-/-/-	0.0625	-	-/-/-/-	0.0625	-
D04 (1,2-Propanediol)	-/-/-/-	0.0625	-	-/-/-/-	0.0625	-
D05 (Tween 40)	-/-/-/-	0.0625	-	-/-/-/-	0.0625	-
D06 (α-Keto-Glutaric Acid)	+/+/+/+	1	+	+/+/+/+	1	+
D07 (α-Keto-Butyric Acid)	w/-/-/-	0.3125	-	w/w/w/w	1	+
D08 (α-Methyl-D-Galactoside)	+/+/+/w	1	+	+/+/+/+	1	+
D09 (α-D-Lactose)	+/w/w/w	1	+	w/w/w/w	1	+
D10 (Lactulose)	+/+/+/+	1	+	+/w/+/+	1	+
D11 (Sucrose)	-/-/-/-	0.0625	-	-/-/-/-	0.0625	-
D12 (Uridine)	+/+/+/+	1	+	+/+/+/+	1	+
E01 (L-Glutamine)	+/+/+/+	1	+	w/w/w/w	1	+
E02 (m-Tartaric Acid)	-/-/-/-	0.0625	-	w/w/w/w	1	+
E03 (α-D-Glucose-1-Phosphate)	+/+/+/+	1	+	+/+/+/+	1	+
E04 (D-Fructose-6-Phosphate)	+/+/+/+	1	+	+/+/+/+	1	+
E05 (Tween 80)	-/-/-/-	0.0625	-	-/-/-/-	0.0625	-
E06 (α-Hydroxy-Glutaric Acid-γ-Lactone)	-/-/-/-	0.0625	-	-/-/-/-	0.0625	-
E07 (α-Hydroxy-Butyric Acid)	w/-/-/-	0.3125	-	w/w/w/w	1	+
E08 (β-Methyl-D-Glucoside)	+/+/+/w	1	+	w/w/w/w	1	+
E09 (Adonitol)	-/-/-/-	0.0625	-	-/-/-/-	0.0625	-
E10 (Maltotriose)	+/+/+/+	1	+	w/w/+/+	1	+
E11 (2′-Deoxy-Adenosine)	+/+/+/+	1	+	w/w/w/w	1	+
E12 (Adenosine)	+/+/+/+	1	+	w/w/w/w	1	+
F01 (Gly-Asp)	+/+/+/+	1	+	w/w/+/+	1	+
F02 (Citric Acid)	-/-/-/-	0.0625	-	-/-/-/-	0.0625	-
F03 (myo-Inositol)	-/-/-/-	0.0625	-	-/-/-/-	0.0625	-
F04 (D-Threonine)	-/-/-/-	0.0625	-	-/-/-/-	0.0625	-
F05 (Fumaric Acid)	+/+/+/+	1	+	w/w/+/+	1	+
F06 (Bromo-Succinic Acid)	w/+/w/w	1	+	w/w/w/w	1	+
F07 (Propionic Acid)	+/+/+/+	1	+	w/w/w/w	1	+
F08 (Mucic Acid)	+/+/+/+	1	+	+/+/+/+	1	+
F09 (Glycolic Acid)	+/+/+/+	1	+	w/w/w/w	1	+
F10 (Glyoxylic Acid)	w/w/w/w	1	+	w/w/w/w	1	+
F11 (D-Cellobiose)	-/-/-/-	0.0625	-	-/-/-/-	0.0625	-
F12 (Inosine)	+/+/+/+	1	+	+/+/+/+	1	+
G01 (Gly-Glu)	+/+/+/+	1	+	w/w/+/w	1	+
G02 (Tricarballylic Acid)	-/-/-/-	0.0625	-	-/-/-/-	0.0625	-
G03 (L-Serine)	+/+/+/+	1	+	w/w/+/+	1	+
G04 (L-Threonine)	+/+/+/+	1	+	w/w/w/w	1	+
G05 (L-Alanine)	+/+/+/+	1	+	+/w/+/+	1	+
G06 (Ala-Gly)	+/+/+/+	1	+	+/+/+/+	1	+
G07 (Acetoacetic Acid)	-/-/-/-	0.0625	-	-/-/-/-	0.0625	-
G08 (N-Acetyl-β-D-Mannosamine)	+/+/+/+	1	+	w/w/w/w	1	+
G09 (Mono-Methyl Succinate)	-/-/-/-	0.0625	-	-/-/-/-	0.0625	-
G10 (Methyl Pyruvate)	+/+/+/+	1	+	w/w/w/w	1	+
G11 (D-Malic Acid)	+/+/+/+	1	+	w/w/w/w	1	+
G12 (L-Malic Acid)	+/+/+/+	1	+	w/w/w/w	1	+
H01 (Gly-Pro)	+/+/+/+	1	+	+/+/+/+	1	+
H02 (p-Hydroxy-Phenylacetic Acid)	-/-/-/-	0.0625	-	-/-/-/-	0.0625	-
H03 (m-Hydroxy-Phenylacetic Acid)	-/-/-/-	0.0625	-	-/-/-/-	0.0625	-
H04 (Tyramine)	-/-/-/-	0.0625	-	-/-/-/-	0.0625	-
H05 (D-Psicose)	w/w/w/-	0.9375	+	-/-/-/-	0.0625	-
H06 (L-Lyxose)	+/+/+/+	1	+	+/+/+/+	1	+
H07 (Glucuronamide)	-/-/-/-	0.0625	-	-/-/-/-	0.0625	-
H08 (Pyruvic Acid)	+/+/+/+	1	+	+/w/+/+	1	+
H09 (L-Galactonic Acid-γ-Lactone)	+/+/+/+	1	+	+/+/+/+	1	+
H10 (D-Galacturonic Acid)	+/+/+/+	1	+	+/+/+/+	1	+
H11 (β-Phenylethylamine)	-/-/-/-	0.0625	-	-/-/-/-	0.0625	-
H12 (Ethanolamine)	-/-/-/-	0.0625	-	-/-/-/-	0.0625	-
PM2
A01 (Negative control)	-/-/-/-	0.0625	-	-/-/-/-	0.0625	-
A02 (Chondroitin Sulfate C)	-/-/-/-	0.0625	-	-/-/-/-	0.0625	-
A03 (α-Cyclodextrin)	-/-/-/-	0.0625	-	-/-/-/-	0.0625	-
A04 (β-Cyclodextrin)	-/-/-/-	0.0625	-	-/-/-/-	0.0625	-
A05 (γ-Cyclodextrin)	-/-/-/-	0.0625	-	-/-/-/-	0.0625	-
A06 (Dextrin)	w/w/w/w	1	+	+/+/+/+	1	+
A07 (Gelatin)	-/-/-/-	0.0625	-	-/-/-/-	0.0625	-
A08 (Glycogen)	-/-/-/-	0.0625	-	-/-/-/-	0.0625	-
A09 (Inulin)	-/-/-/-	0.0625	-	-/-/-/-	0.0625	-
A10 (Laminarin)	+/-/-/-	0.3125	-	-/-/-/-	0.0625	-
A11 (Mannan)	-/-/-/-	0.0625	-	-/-/-/-	0.0625	-
A12 (Pectin)	-/w/-/-	0.3125	-	-/-/-/-	0.0625	-
B01 (N-Acetyl-D-Galactosamine)	+/+/+/+	1	+	-/-/-/-	0.0625	-
B02 (N-Acetyl-Neuraminic Acid)	+/+/w/w	1	+	+/+/+/+	1	+
B03 (β-D-Allose)	+/+/+/w	1	+	+/+/+/+	1	+
B04 (Amygdalin)	-/-/-/-	0.0625	-	-/-/-/-	0.0625	-
B05 (D-Arabinose)	+/+/+/+	1	+	-/-/-/-	0.0625	-
B06 (D-Arabitol)	-/-/-/-	0.0625	-	-/-/-/-	0.0625	-
B07 (L-Arabitol)	-/-/-/-	0.0625	-	-/-/-/-	0.0625	-
B08 (Arbutin)	+/w/-/-	0.6875	-	-/-/-/-	0.0625	-
B09 (2-Deoxy-D-Ribose)	+/+/+/+	1	+	-/-/-/-	0.0625	-
B10 (m-Erythritol)	-/-/-/-	0.0625	-	-/-/-/-	0.0625	-
B11 (D-Fucose)	-/-/-/-	0.0625	-	-/-/-/-	0.0625	-
B12 (3-O-β-D-Galactopyranosyl-D-Arabinose)	+/+/+/+	1	+	+/w/+/+	1	+
C01 (β-Gentiobiose)	-/+/-/-	0.3125	-	-/-/-/-	0.0625	-
C02 (L-Glucose)	-/-/-/-	0.0625	-	-/-/-/-	0.0625	-
C03 (D-Lactitol)	w/+/+/+	1	+	-/-/w/-	0.3125	-
C04 (D-Melezitose)	-/-/-/-	0.0625	-	-/-/-/-	0.0625	-
C05 (Maltitol)	-/-/-/-	0.0625	-	-/-/-/-	0.0625	-
C06 (α-Methyl-D-Glucoside)	-/-/-/-	0.0625	-	-/-/-/-	0.0625	-
C07 (β-Methyl-D-Galactoside)	w/w/w/w	1	+	+/w/+/+	1	+
C08 (3-O-Methyl-D-Glucose)	-/-/-/-	0.0625	-	-/-/-/-	0.0625	-
C09 (β-Methyl-D-Glucuronic Acid)	+/+/+/+	1	+	+/+/+/+	1	+
C10 (α-Methyl-D-Mannoside)	-/-/-/-	0.0625	-	-/-/-/-	0.0625	-
C11 (β-Methyl-D-Xylopyranoside)	-/-/-/-	0.0625	-	-/-/-/-	0.0625	-
C12 (Palatinose)	-/-/-/-	0.0625	-	-/-/-/-	0.0625	-
D01 (D-Raffinose)	w/+/+/+	1	+	-/-/-/-	0.0625	-
D02 (D-Salicin)	-/-/-/-	0.0625	-	-/-/-/-	0.0625	-
D03 (Sedoheptulosan)	-/-/-/-	0.0625	-	-/-/-/-	0.0625	-
D04 (L-Sorbose)	+/+/+/+	1	+	-/-/-/-	0.0625	-
D05 (Stachyose)	-/-/-/-	0.0625	-	-/-/-/-	0.0625	-
D06 (D-Tagatose)	+/+/+/+	1	+	-/-/-/-	0.0625	-
D07 (Turanose)	-/-/-/-	0.0625	-	-/-/-/-	0.0625	-
D08 (Xylitol)	-/-/-/-	0.0625	-	-/-/-/-	0.0625	-
D09 (N-Acetyl-D-Glucosaminitol)	-/-/-/-	0.0625	-	-/-/-/-	0.0625	-
D10 (γ-Amino-n-Butyric Acid)	-/-/-/-	0.0625	-	-/-/-/-	0.0625	-
D11 (δ-Amino-Valeric Acid)	-/-/-/-	0.0625	-	-/-/-/-	0.0625	-
D12 (Butyric Acid)	-/-/-/-	0.0625	-	-/-/-/-	0.0625	-
E01 (Capric Acid)	w/-/-/w	0.6875	-	-/-/-/-	0.0625	-
E02 (Caproic Acid)	-/-/-/-	0.0625	-	-/-/-/-	0.0625	-
E03 (Citraconic Acid)	-/-/-/-	0.0625	-	-/-/-/-	0.0625	-
E04 (D-Citramalic Acid)	-/-/-/-	0.0625	-	-/-/-/-	0.0625	-
E05 (D-Glucosamine)	+/+/+/+	1	+	+/+/+/+	1	+
E06 (2-Hydroxy-Benzoic Acid)	-/-/-/-	0.0625	-	-/-/-/-	0.0625	-
E07 (4-Hydroxy-Benzoic Acid)	-/-/-/-	0.0625	-	-/-/-/-	0.0625	-
E08 (β-Hydroxy-Butyric Acid)	w/w/w/w	1	+	-/-/-/-	0.0625	-
E09 (γ-Hydroxy-Butyric Acid)	-/+/+/+	0.9375	+	-/-/-/-	0.0625	-
E10 (α-Keto-Valeric Acid)	-/-/-/-	0.0625	-	-/-/-/-	0.0625	-
E11 (Itaconic Acid)	-/-/-/-	0.0625	-	-/-/-/-	0.0625	-
E12 (5-Keto-D-Gluconic Acid)	-/-/-/-	0.0625	-	w/w/w/w	1	+
F01 (D-Lactic Acid Methyl Ester)	w/+/+/+	1	+	+/+/+/+	1	+
F02 (Malonic Acid)	-/-/-/-	0.0625	-	-/-/-/-	0.0625	-
F03 (Melibionic Acid)	+/+/+/+	1	+	w/w/w/w	1	+
F04 (Oxalic Acid)	-/-/-/-	0.0625	-	-/-/-/-	0.0625	-
F05 (Oxalomalic Acid)	-/-/-/-	0.0625	-	-/-/-/-	0.0625	-
F06 (Quinic Acid)	-/-/-/-	0.0625	-	-/-/-/-	0.0625	-
F07 (D-Ribono-1,4-Lactone)	-/-/-/-	0.0625	-	-/-/-/-	0.0625	-
F08 (Sebacic Acid)	-/-/-/-	0.0625	-	-/-/-/-	0.0625	-
F09 (Sorbic Acid)	-/-/-/-	0.0625	-	-/-/-/-	0.0625	-
F10 (Succinamic Acid)	-/-/-/-	0.0625	-	-/-/-/-	0.0625	-
F11 (D-Tartaric Acid)	-/-/-/-	0.0625	-	-/-/-/-	0.0625	-
F12 (L-Tartaric Acid)	-/-/-/-	0.0625	-	-/-/-/-	0.0625	-
G01 (Acetamide)	-/-/-/-	0.0625	-	-/-/-/-	0.0625	-
G02 (L-Alaninamide)	w/-/-/-	0.3125	-	w/w/-/w	0.9375	+
G03 (N-Acetyl-L-Glutamic Acid)	-/-/-/-	0.0625	-	-/-/-/-	0.0625	-
G04 (L-Arginine)	-/-/-/-	0.0625	-	-/-/-/-	0.0625	-
G05 (Glycine)	-/-/-/-	0.0625	-	-/w/-/-	0.3125	-
G06 (L-Histidine)	-/-/-/-	0.0625	-	-/-/-/-	0.0625	-
G07 (L-Homoserine)	-/-/-/-	0.0625	-	-/-/-/-	0.0625	-
G08 (L-Hydroxyproline)	-/-/-/-	0.0625	-	-/-/-/-	0.0625	-
G09 (L-Isoleucine)	-/-/-/-	0.0625	-	-/-/-/-	0.0625	-
G10 (L-Leucine)	-/-/-/-	0.0625	-	-/-/-/-	0.0625	-
G11 (L-Lysine)	-/-/-/-	0.0625	-	-/-/-/-	0.0625	-
G12 (L-Methionine)	-/-/-/-	0.0625	-	-/-/-/-	0.0625	-
H01 (L-Ornithine)	-/-/-/-	0.0625	-	-/-/-/-	0.0625	-
H02 (L-Phenylalanine)	-/-/-/-	0.0625	-	-/-/-/-	0.0625	-
H03 (L-Pyroglutamic Acid)	-/-/-/-	0.0625	-	-/-/-/-	0.0625	-
H04 (L-Valine)	-/-/-/-	0.0625	-	-/-/-/-	0.0625	-
H05 (D,L-Carnitine)	-/-/-/-	0.0625	-	-/-/-/-	0.0625	-
H06 (Butylamine [sec])	-/-/-/-	0.0625	-	-/-/-/-	0.0625	-
H07 (D,L-Octopamine)	-/-/-/-	0.0625	-	-/-/-/-	0.0625	-
H08 (Putrescine)	-/-/-/-	0.0625	-	-/-/-/-	0.0625	-
H09 (Dihydroxy-Acetone)	w/w/w/-	0.9375	+	+/+/+/+	1	+
H10 (2,3-Butanediol)	-/-/-/-	0.0625	-	-/-/-/-	0.0625	-
H11 (2,3-Butanedione)	-/-/-/-	0.0625	-	-/-/-/-	0.0625	-
H12 (3-Hydroxy-2-Butanone)	-/-/-/-	0.0625	-	-/-/-/-	0.0625	-
PM3
A01 (Negative Control)	-/-/-/-	0.0625	-	-/-/w/-	0.3125	-
A02 (Ammonia)	+/+/+/+	1	+	+/w/+/+	1	+
A03 (Sodium Nitrite)	w/-/-/-	0.3125	-	-/-/-/w	0.3125	-
A04 (Sodium Nitrate)	w/-/-/-	0.3125	-	-/-/-/-	0.0625	-
A05 (Urea)	-/-/-/-	0.0625	-	-/-/-/-	0.0625	-
A06 (Biuret)	w/w/w/w	1	+	-/-/-/-	0.0625	-
A07 (L-Alanine)	+/+/+/+	1	+	+/+/+/+	1	+
A08 (L-Arginine)	+/+/+/+	1	+	+/+/+/+	1	+
A09 (L-Asparagine)	+/+/+/+	1	+	+/+/+/+	1	+
A10 (L-Aspartic Acid)	+/+/+/+	1	+	+/+/+/+	1	+
A11 (L-Cysteine)	+/+/+/+	1	+	+/+/+/+	1	+
A12 (L-Glutamic Acid)	+/+/+/+	1	+	w/w/w/w	1	+
B01 (L-Glutamine)	+/+/+/+	1	+	+/+/+/+	1	+
B02 (Glycine)	+/+/+/+	1	+	+/+/+/+	1	+
B03 (L-Histidine)	-/-/-/-	0.0625	-	-/-/-/-	0.0625	-
B04 (L-Isoleucine)	+/+/+/w	1	+	-/-/-/-	0.0625	-
B05 (L-Leucine)	+/+/+/w	1	+	-/-/-/-	0.0625	-
B06 (L-Lysine)	+/+/+/+	1	+	w/w/+/+	1	+
B07 (L-Methionine)	+/+/+/+	1	+	w/w/w/w	1	+
B08 (L-Phenylalanine)	+/+/w/w	1	+	w/w/+/w	1	+
B09 (L-Proline)	+/+/+/+	1	+	+/+/+/+	1	+
B10 (L-Serine)	+/+/+/+	1	+	+/+/+/+	1	+
B11 (L-Threonine)	+/+/+/+	1	+	w/w/+/+	1	+
B12 (L-Tryptophan)	+/+/+/+	1	+	+/+/+/+	1	+
C01 (L-Tyrosine)	w/+/w/+	1	+	-/-/w/w	0.6875	-
C02 (L-Valine)	w/-/-/-	0.3125	-	-/-/-/-	0.0625	-
C03 (D-Alanine)	+/+/+/+	1	+	+/+/+/+	1	+
C04 (D-Asparagine)	+/+/+/+	1	+	w/w/+/+	1	+
C05 (D-Aspartic Acid)	-/-/-/-	0.0625	-	-/-/-/-	0.0625	-
C06 (D-Glutamic Acid)	-/-/-/-	0.0625	-	-/-/-/-	0.0625	-
C07 (D-Lysine)	-/-/-/-	0.0625	-	-/-/-/-	0.0625	-
C08 (D-Serine)	+/+/+/+	1	+	+/+/+/+	1	+
C09 (D-Valine)	-/-/-/-	0.0625	-	w/w/w/w	1	+
C10 (L-Citrulline)	w/+/+/w	1	+	-/-/w/w	0.6875	-
C11 (L-Homoserine)	w/w/+/+	1	+	w/w/w/w	1	+
C12 (L-Ornithine)	+/+/+/+	1	+	+/+/+/+	1	+
D01 (N-Acetyl-L-Glutamic Acid)	-/-/-/-	0.0625	-	-/-/-/-	0.0625	-
D02 (N-Phthaloyl-L-Glutamic Acid)	w/-/-/-	0.3125	-	-/-/-/-	0.0625	-
D03 (L-Pyroglutamic Acid)	-/-/-/-	0.0625	-	-/-/-/-	0.0625	-
D04 (Hydroxylamine)	-/-/-/-	0.0625	-	-/-/-/-	0.0625	-
D05 (Methylamine)	-/-/-/-	0.0625	-	-/-/-/-	0.0625	-
D06 (N-Amylamine)	-/-/-/-	0.0625	-	-/-/-/-	0.0625	-
D07 (N-Butylamine)	-/-/-/-	0.0625	-	-/-/w/-	0.3125	-
D08 (Ethylamine)	-/-/-/-	0.0625	-	-/-/w/w	0.6875	-
D09 (Ethanolamine)	-/-/-/-	0.0625	-	-/-/-/-	0.0625	-
D10 (Ethylenediamine)	-/-/-/-	0.0625	-	-/-/-/-	0.0625	-
D11 (Putrescine)	w/+/+/+	1	+	+/+/+/+	1	+
D12 (Agmatine)	+/+/+/+	1	+	w/w/w/w	1	+
E01 (Histamine)	-/-/-/-	0.0625	-	-/-/-/-	0.0625	-
E02 (β-Phenylethylamine)	-/-/-/-	0.0625	-	-/-/-/-	0.0625	-
E03 (Tyramine)	-/-/-/-	0.0625	-	-/-/-/-	0.0625	-
E04 (Acetamide)	-/-/-/-	0.0625	-	-/-/-/-	0.0625	-
E05 (Formamide)	-/-/-/-	0.0625	-	-/-/-/-	0.0625	-
E06 (Glucuronamide)	+/+/+/+	1	+	+/+/+/+	1	+
E07 (D,L-Lactamide)	-/-/-/-	0.0625	-	-/-/-/-	0.0625	-
E08 (D-Glucosamine)	+/+/+/+	1	+	+/+/+/+	1	+
E09 (D-Galactosamine)	w/w/w/w	1	+	-/-/-/-	0.0625	-
E10 (D-Mannosamine)	+/+/+/+	1	+	w/w/w/w	1	+
E11 (N-Acetyl-D-Glucosamine)	+/+/+/+	1	+	+/+/+/+	1	+
E12 (N-Acetyl-D-Galactosamine)	+/+/+/+	1	+	-/-/-/-	0.0625	-
F01 (N-Acetyl-β-D-Mannosamine)	+/+/+/+	1	+	w/-/w/w	0.9375	+
F02 (Adenine)	+/+/+/+	1	+	+/+/+/+	1	+
F03 (Adenosine)	+/+/+/+	1	+	+/+/+/+	1	+
F04 (Cytidine)	+/+/+/+	1	+	+/+/+/+	1	+
F05 (Cytosine)	+/+/+/+	1	+	+/+/+/+	1	+
F06 (Guanine)	+/w/w/w	1	+	-/-/w/-	0.3125	-
F07 (Guanosine)	+/+/+/+	1	+	w/w/w/w	1	+
F08 (Thymine)	-/-/-/-	0.0625	-	-/-/-/-	0.0625	-
F09 (Thymidine)	-/-/-/-	0.0625	-	-/-/-/-	0.0625	-
F10 (Uracil)	-/-/-/-	0.0625	-	-/-/-/-	0.0625	-
F11 (Uridine)	-/-/-/-	0.0625	-	-/-/-/-	0.0625	-
F12 (Inosine)	-/-/-/-	0.0625	-	-/-/-/-	0.0625	-
G01 (Xanthine)	-/-/-/-	0.0625	-	-/-/w/w	0.6875	-
G02 (Xanthosine)	-/-/-/-	0.0625	-	+/w/+/+	1	+
G03 (Uric Acid)	-/-/-/-	0.0625	-	w/w/+/+	1	+
G04 (Alloxan)	-/-/-/-	0.0625	-	w/-/w/w	0.9375	+
G05 (Allantoin)	+/+/+/+	1	+	-/-/-/-	0.0625	-
G06 (Parabanic Acid)	-/-/-/-	0.0625	-	-/-/-/-	0.0625	-
G07 (D,L-α-Amino-Butyric Acid)	+/+/w/+	1	+	+/+/+/+	1	+
G08 (γ-Amino-n-Butyric Acid)	w/w/w/-	0.9375	+	+/w/+/+	1	+
G09 (ε-Amino-N-Caproic Acid)	-/-/-/-	0.0625	-	-/-/-/w	0.3125	-
G10 (D,L-α-Amino-Caprylic Acid)	w/+/+/+	1	+	w/w/+/w	1	+
G11 (δ-Amino-Valeric Acid)	-/-/-/-	0.0625	-	+/+/+/+	1	+
G12 (L-Norvaline)	w/w/-/-	0.6875	-	-/-/-/-	0.0625	-
H01 (Ala-Asp)	+/+/+/+	1	+	+/+/+/+	1	+
H02 (Ala-Gln)	+/+/+/+	1	+	+/+/+/+	1	+
H03 (Ala-Glu)	+/+/+/+	1	+	+/+/+/+	1	+
H04 (Ala-Gly)	+/+/+/+	1	+	+/+/+/+	1	+
H05 (Ala-His)	+/+/+/+	1	+	+/+/+/+	1	+
H06 (Ala-Leu)	+/+/+/+	1	+	+/+/+/+	1	+
H07 (Ala-Thr)	+/+/+/+	1	+	+/+/+/+	1	+
H08 (Gly-Asn)	+/+/+/+	1	+	+/+/+/+	1	+
H09 (Gly-Gln)	+/+/+/+	1	+	+/+/+/+	1	+
H10 (Gly-Glu)	+/+/+/+	1	+	+/+/+/+	1	+
H11 (Gly-Met)	+/+/+/+	1	+	+/+/+/+	1	+
H12 (Met-Ala)	+/+/+/+	1	+	+/+/+/+	1	+
PM4
A01 (Negative Control #1)	+/-/-/-	0.3125	-	-/-/-/-	0.0625	-
A02 (Sodium Phosphate)	+/+/+/+	1	+	+/+/+/+	1	+
A03 (Sodium Pyrophosphate)	+/+/+/+	1	+	+/+/+/+	1	+
A04 (Trimetaphosphate)	+/+/+/+	1	+	+/+/+/+	1	+
A05 (Tripolyphosphate)	+/+/+/+	1	+	+/+/+/+	1	+
A06 (Triethyl Phosphate)	w/-/-/-	0.3125	-	-/-/-/-	0.0625	-
A07 (Hypophosphite)	-/-/-/-	0.0625	-	-/-/-/-	0.0625	-
A08 (Adenosine-2′-Monophosphate)	+/+/+/+	1	+	+/+/+/+	1	+
A09 (Adenosine-3′-Monophosphate)	+/+/+/+	1	+	+/+/+/+	1	+
A10 (Adenosine-5′-Monophosphate)	+/+/+/+	1	+	+/+/+/+	1	+
A11 (Adenosine-2′,3′-Cyclic Monophosphate)	+/+/+/+	1	+	+/+/+/+	1	+
A12 (Adenosine-3′,5′-Cyclic Monophosphate)	+/+/+/+	1	+	+/+/+/+	1	+
B01 (Thiophosphate #1)	+/+/+/+	1	+	+/+/+/+	1	+
B02 (Dithiophosphate #1)	+/+/+/+	1	+	+/+/+/+	1	+
B03 (D,L-α-Glycerol-Phosphate)	+/+/+/+	1	+	+/+/+/+	1	+
B04 (β-Glycerol Phosphate)	+/+/+/+	1	+	+/+/+/+	1	+
B05 (Carbamyl Phosphate)	+/+/+/+	1	+	+/+/+/+	1	+
B06 (D-2-Phospho-Glyceric Acid)	+/+/+/+	1	+	+/+/+/+	1	+
B07 (D-3-Phospho-Glyceric Acid)	+/+/+/+	1	+	+/+/+/+	1	+
B08 (Guanosine-2′-Monophosphate)	+/+/+/+	1	+	+/+/+/+	1	+
B09 (Guanosine-3′-Monophosphate)	+/+/+/+	1	+	+/+/+/+	1	+
B10 (Guanosine-5′-Monophosphate)	+/+/+/+	1	+	+/+/+/+	1	+
B11 (Guanosine-2′,3′-Cyclic Monophosphate)	w/+/+/+	1	+	+/+/+/+	1	+
B12 (Guanosine-3′,5′-Cyclic Monophosphate)	+/-/-/-	0.3125	-	w/-/w/w	0.9375	+
C01 (Phosphoenol Pyruvate)	+/+/+/+	1	+	+/+/+/+	1	+
C02 (Phospho-Glycolic Acid)	+/+/+/+	1	+	+/+/+/+	1	+
C03 (α-D-Glucose-1-Phosphate)	+/+/+/+	1	+	+/+/+/+	1	+
C04 (D-Glucose-6-Phosphate)	w/+/+/+	1	+	+/+/+/+	1	+
C05 (2-Deoxy-D-Glucose-6-Phosphate)	-/-/-/-	0.0625	-	+/+/+/+	1	+
C06 (D-Glucosamine-6-Phosphate)	+/+/+/-	0.9375	+	+/+/+/+	1	+
C07 (6-Phospho-Gluconic Acid)	+/+/+/+	1	+	+/+/+/+	1	+
C08 (Cytidine-2′-Monophosphate)	+/+/+/+	1	+	+/+/+/+	1	+
C09 (Cytidine-3′-Monophosphate)	w/-/-/-	0.3125	-	+/+/+/+	1	+
C10 (Cytidine-5′-Monophosphate)	w/+/+/+	1	+	+/+/+/+	1	+
C11 (Cytidine-2′,3′-Cyclic Monophosphate)	w/+/+/+	1	+	+/+/+/+	1	+
C12 (Cytidine-3′,5′-Cyclic Monophosphate)	w/-/-/-	0.3125	-	-/-/-/-	0.0625	-
D01 (D-Mannose-1-Phosphate)	+/+/+/+	1	+	+/+/+/+	1	+
D02 (D-Mannose-6-Phosphate)	+/+/+/+	1	+	+/+/+/+	1	+
D03 (Cysteamine-S-Phosphate)	+/+/+/+	1	+	+/+/+/+	1	+
D04 (Phospho-L-Arginine)	+/+/+/+	1	+	+/+/+/+	1	+
D05 (O-Phospho-D-Serine)	+/+/+/+	1	+	+/+/+/+	1	+
D06 (O-Phospho-L-Serine)	+/+/+/+	1	+	+/+/+/+	1	+
D07 (O-Phospho-L-Threonine)	+/+/+/+	1	+	+/+/+/+	1	+
D08 (Uridine-2′-Monophosphate)	+/+/+/+	1	+	+/+/+/+	1	+
D09 (Uridine-3′-Monophosphate)	+/+/+/w	1	+	+/+/+/+	1	+
D10 (Uridine-5′-Monophosphate)	w/+/+/+	1	+	+/+/+/+	1	+
D11 (Uridine-2′,3′-Cyclic Monophosphate)	w/+/+/+	1	+	+/+/+/+	1	+
D12 (Uridine-3′,5′-Cyclic Monophosphate)	w/-/-/-	0.3125	-	-/-/-/-	0.0625	-
E01 (O-Phospho-D-Tyrosine)	+/+/+/+	1	+	+/+/+/+	1	+
E02 (O-Phospho-L-Tyrosine)	+/+/+/+	1	+	+/+/+/+	1	+
E03 (Phosphocreatine)	+/+/+/+	1	+	+/+/+/+	1	+
E04 (Phosphorylcholine)	+/+/+/+	1	+	+/+/+/+	1	+
E05 (O-Phosphoryl-Ethanolamine)	+/+/+/+	1	+	+/+/+/+	1	+
E06 (Phosphono Acetic Acid)	w/+/w/w	1	+	w/-/w/w	0.9375	+
E07 (2-Aminoethyl Phosphonic Acid)	+/+/+/+	1	+	w/-/w/w	0.9375	+
E08 (Methylene Diphosphonic Acid)	w/-/-/-	0.3125	-	w/-/-/-	0.3125	-
E09 (Thymidine-3′-Monophosphate)	w/+/+/+	1	+	+/+/+/+	1	+
E10 (Thymidine-5′-Monophosphate)	w/+/+/+	1	+	+/+/+/+	1	+
E11 (Inositol Hexaphosphate)	w/w/w/w	1	+	+/w/+/+	1	+
E12 (Thymidine 3′,5′-Cyclic Monophosphate)	w/-/-/-	0.3125	-	-/-/-/-	0.0625	-
F01 (Negative Control #2)	w/w/+/w	1	+	-/-/w/w	0.6875	-
F02 (Sulfate)	+/+/+/+	1	+	+/+/+/+	1	+
F03 (Sodium Thiosulfate)	+/+/+/+	1	+	+/+/+/+	1	+
F04 (Tetrathionate)	+/+/+/+	1	+	+/+/+/+	1	+
F05 (Thiophosphate #2)	+/+/+/+	1	+	+/+/+/+	1	+
F06 (Dithiophosphate #2)	+/+/+/+	1	+	+/+/+/+	1	+
F07 (L-Cysteine)	+/+/+/+	1	+	+/+/+/+	1	+
F08 (D-Cysteine)	+/+/+/+	1	+	+/+/+/+	1	+
F09 (Cys-Gly)	+/+/+/+	1	+	+/+/+/+	1	+
F10 (L-Cysteic Acid)	+/+/+/+	1	+	w/+/+/+	1	+
F11 (Cysteamine)	w/w/w/w	1	+	w/w/w/w	1	+
F12 (L-Cysteine Sulfinic Acid)	w/+/+/+	1	+	+/+/+/+	1	+
G01 (N-Acetyl-L-Cysteine)	w/+/w/w	1	+	-/-/w/w	0.6875	-
G02 (S-Methyl-L-Cysteine)	w/w/w/w	1	+	w/w/w/w	1	+
G03 (Cystathionine)	+/+/+/+	1	+	+/+/+/+	1	+
G04 (Lanthionine)	+/+/+/+	1	+	+/+/+/+	1	+
G05 (Glutathione)	+/+/+/+	1	+	+/+/+/+	1	+
G06 (D,L-Ethionine)	-/w/w/w	0.9375	+	w/w/w/w	1	+
G07 (L-Methionine)	w/+/+/+	1	+	+/+/+/+	1	+
G08 (D-Methionine)	w/+/+/+	1	+	w/w/+/+	1	+
G09 (Gly-Met)	w/+/+/+	1	+	+/+/+/+	1	+
G10 (N-Acetyl-D,L-Methionine)	w/+/+/+	1	+	+/+/+/+	1	+
G11 (L-Methionine Sulfoxide)	w/+/+/+	1	+	+/+/+/+	1	+
G12 (L-Methionine Sulfone)	w/w/w/w	1	+	-/-/w/-	0.3125	-
H01 (L-Djenkolic Acid)	+/+/+/+	1	+	+/+/+/+	1	+
H02 (Thiourea)	+/+/+/+	1	+	w/w/w/w	1	+
H03 (1-Thio-β-D-Glucose)	w/w/w/+	1	+	w/w/w/w	1	+
H04 (D,L-Lipoamide)	w/+/w/+	1	+	w/w/w/w	1	+
H05 (Taurocholic Acid)	w/w/w/+	1	+	w/w/w/w	1	+
H06 (Taurine)	+/+/+/+	1	+	+/+/+/+	1	+
H07 (Hypotaurine)	+/+/+/+	1	+	+/+/+/+	1	+
H08 (p-Amino Benzene Sulfonic Acid)	w/w/w/+	1	+	-/w/w/w	0.9375	+
H09 (Butane Sulfonic Acid)	+/+/+/+	1	+	+/+/+/+	1	+
H10 (2-Hydroxyethane Sulfonic Acid)	+/+/+/+	1	+	+/+/+/+	1	+
H11 (Methane Sulfonic Acid)	+/+/+/+	1	+	+/+/+/+	1	+
H12 (Tetramethylene Sulfone)	w/w/w/w	1	+	-/-/w/w	0.6875	-
PM5
A01 (Negative Control)	w/+/+/+	1	+	+/-/w/w	0.9375	+
A02 (Positive Control)	w/w/+/+	1	+	w/-/w/w	0.9375	+
A03 (L-Alanine)	w/+/+/+	1	+	+/w/+/+	1	+
A04 (L-Arginine)	+/+/+/+	1	+	+/w/+/+	1	+
A05 (L-Asparagine)	w/+/+/+	1	+	+/w/+/+	1	+
A06 (L-Aspartic Acid)	w/w/+/w	1	+	+/w/+/+	1	+
A07 (L-Cysteine)	w/w/w/w	1	+	+/w/+/+	1	+
A08 (L-Glutamic Acid)	w/w/w/w	1	+	+/w/+/+	1	+
A09 (Adenosine-3′,5′-Cyclic Monophosphate)	-/-/w/w	0.6875	-	+/w/+/w	1	+
A10 (Adenine)	-/-/w/w	0.6875	-	+/w/+/+	1	+
A11 (Adenosine)	-/w/w/w	0.9375	+	+/-/+/w	0.9375	+
A12 (2′-Deoxy-Adenosine)	w/w/+/w	1	+	+/-/+/w	0.9375	+
B01 (L-Glutamine)	w/w/+/+	1	+	w/-/w/-	0.6875	-
B02 (Glycine)	w/w/w/-	0.9375	+	w/-/w/w	0.9375	+
B03 (L-Histidine)	w/w/+/w	1	+	+/-/w/+	0.9375	+
B04 (L-Isoleucine)	w/w/+/+	1	+	+/w/+/+	1	+
B05 (L-Leucine)	w/w/w/w	1	+	+/w/+/+	1	+
B06 (L-Lysine)	w/w/w/+	1	+	+/w/+/+	1	+
B07 (L-Methionine)	w/-/+/w	0.9375	+	+/+/+/+	1	+
B08 (L-Phenylalanine)	w/w/w/w	1	+	w/w/w/w	1	+
B09 (Guanosine-3′,5′-Cyclic Monophosphate)	-/-/+/w	0.6875	-	w/-/w/w	0.9375	+
B10 (Guanine)	-/-/-/-	0.0625	-	-/-/-/-	0.0625	-
B11 (Guanosine)	-/-/-/-	0.0625	-	-/-/-/-	0.0625	-
B12 (2′-Deoxy-Guanosine)	-/-/w/w	0.6875	-	w/-/w/-	0.6875	-
C01 (L-Proline)	w/w/+/+	1	+	w/-/w/-	0.6875	-
C02 (L-Serine)	w/w/+/+	1	+	w/-/w/w	0.9375	+
C03 (L-Threonine)	w/w/+/w	1	+	w/-/w/w	0.9375	+
C04 (L-Tryptophan)	-/w/w/w	0.9375	+	+/w/+/+	1	+
C05 (L-Tyrosine)	-/w/w/w	0.9375	+	+/w/+/+	1	+
C06 (L-Valine)	w/w/w/w	1	+	-/-/w/w	0.6875	-
C07 (L-Isoleucine + L-Valine)	-/w/+/-	0.6875	-	w/w/+/w	1	+
C08 (L-Hydroxyproline)	-/w/w/w	0.9375	+	w/-/w/w	0.9375	+
C09 ([5]4-Amino-Imidazole-4[5]-Carboxamide)	-/-/w/w	0.6875	-	w/-/w/w	0.9375	+
C10 (Hypoxanthine)	-/-/-/-	0.0625	-	-/-/-/-	0.0625	-
C11 (Inosine)	-/w/w/w	0.9375	+	-/-/-/-	0.0625	-
C12 (2′-Deoxy-Inosine)	-/-/w/w	0.6875	-	w/-/w/-	0.6875	-
D01 (L-Ornithine)	w/+/+/+	1	+	w/-/w/w	0.9375	+
D02 (L-Citrulline)	-/w/+/w	0.9375	+	w/-/+/w	0.9375	+
D03 (Chorismic Acid)	w/w/+/w	1	+	w/-/w/w	0.9375	+
D04 (Shikimic Acid [-])	w/w/w/w	1	+	+/w/+/+	1	+
D05 (L-Homoserine Lactone)	w/w/w/w	1	+	+/w/+/+	1	+
D06 (D-Alanine)	w/w/+/+	1	+	+/w/+/+	1	+
D07 (D-Aspartic Acid)	w/w/w/w	1	+	+/w/+/+	1	+
D08 (D-Glutamic Acid)	-/-/w/w	0.6875	-	+/w/+/+	1	+
D09 (D,L-Diamino-Pimelic Acid)	-/-/w/w	0.6875	-	w/-/w/w	0.9375	+
D10 (Cytosine)	-/w/+/w	0.9375	+	w/-/w/w	0.9375	+
D11 (Cytidine)	-/-/-/-	0.0625	-	-/-/w/-	0.3125	-
D12 (2′-Deoxy-Cytidine)	-/w/w/w	0.9375	+	+/w/w/w	1	+
E01 (Putrescine)	w/w/w/-	0.9375	+	+/-/w/w	0.9375	+
E02 (Spermidine)	-/-/+/-	0.3125	-	+/-/w/w	0.9375	+
E03 (Spermine)	-/-/+/-	0.3125	-	+/w/+/+	1	+
E04 (Pyridoxine)	w/w/+/w	1	+	+/w/+/+	1	+
E05 (Pyridoxal)	-/w/w/w	0.9375	+	+/w/+/+	1	+
E06 (Pyridoxamine)	-/-/+/w	0.6875	-	+/w/+/+	1	+
E07 (β-Alanine)	w/-/+/w	0.9375	+	+/-/+/+	0.9375	+
E08 (D-Pantothenic Acid)	-/-/-/w	0.3125	-	w/-/w/w	0.9375	+
E09 (Orotic Acid)	-/-/-/-	0.0625	-	w/-/-/-	0.3125	-
E10 (Uracil)	-/w/w/w	0.9375	+	+/w/+/+	1	+
E11 (Uridine)	-/-/-/-	0.0625	-	w/-/w/w	0.9375	+
E12 (2′-Deoxy-Uridine)	-/-/w/w	0.6875	-	w/-/w/w	0.9375	+
F01 (Quinolinic Acid)	-/+/w/w	0.9375	+	w/-/w/w	0.9375	+
F02 (Nicotinic Acid)	-/w/-/-	0.3125	-	+/-/+/w	0.9375	+
F03 (Nicotinamide)	-/-/w/-	0.3125	-	w/-/w/w	0.9375	+
F04 (β-Nicotinamide Adenine Dinucleotide)	-/-/w/w	0.6875	-	w/-/+/w	0.9375	+
F05 (δ-Amino-Levulinic Acid)	-/w/w/-	0.6875	-	+/w/+/+	1	+
F06 (Hematin)	w/-/+/+	0.9375	+	+/w/+/+	1	+
F07 (Deferoxamine Mesylate)	-/-/w/w	0.6875	-	+/w/+/+	1	+
F08 (D-Glucose)	-/-/w/w	0.6875	-	w/-/w/w	0.9375	+
F09 (N-Acetyl-D-Glucosamine)	-/-/w/-	0.3125	-	w/-/w/w	0.9375	+
F10 (Thymine)	-/-/w/w	0.6875	-	w/-/w/w	0.9375	+
F11 (Glutathione)	-/-/-/-	0.0625	-	w/-/w/w	0.9375	+
F12 (Thymidine)	-/-/w/w	0.6875	-	w/-/w/w	0.9375	+
G01 (Oxaloacetic Acid)	w/-/-/-	0.3125	-	w/-/w/-	0.6875	-
G02 (D-Biotin)	w/w/+/-	0.9375	+	w/-/+/w	0.9375	+
G03 (Cyanocobalamin)	w/w/-/-	0.6875	-	+/w/+/+	1	+
G04 (p-Amino-Benzoic Acid)	-/w/w/-	0.6875	-	+/w/+/+	1	+
G05 (Folic Acid)	w/+/+/+	1	+	+/w/+/+	1	+
G06 (Inosine + Thiamine)	w/w/+/+	1	+	+/w/+/+	1	+
G07 (Thiamine)	w/w/+/w	1	+	+/w/+/+	1	+
G08 (Thiamine Pyrophosphate)	w/-/+/+	0.9375	+	+/-/w/w	0.9375	+
G09 (Riboflavin)	-/-/w/-	0.3125	-	w/-/w/+	0.9375	+
G10 (Pyrrolo-Quinoline Quinone)	-/w/+/w	0.9375	+	w/-/w/w	0.9375	+
G11 (Menadione)	-/-/-/-	0.0625	-	w/-/w/w	0.9375	+
G12 (myo-Inositol)	-/-/w/-	0.3125	-	w/-/w/w	0.9375	+
H01 (Butyric Acid)	+/+/+/+	1	+	w/-/w/-	0.6875	-
H02 (α-Hydroxy-Butyric Acid)	+/+/+/+	1	+	w/-/w/w	0.9375	+
H03 (α-Keto-Butyric Acid)	w/+/+/w	1	+	+/-/w/w	0.9375	+
H04 (Sodium Caprylate)	w/+/+/+	1	+	+/-/+/w	0.9375	+
H05 (D,L-α-Lipoic Acid)	+/+/w/+	1	+	+/w/+/+	1	+
H06 (D,L-Mevalonic Acid Lactone)	w/w/+/+	1	+	+/w/+/+	1	+
H07 (D,L-Carnitine)	+/w/w/w	1	+	+/-/+/+	0.9375	+
H08 (Choline)	w/w/-/-	0.6875	-	+/w/+/+	1	+
H09 (Tween 20)	w/+/+/+	1	+	+/w/+/+	1	+
H10 (Tween 40)	w/+/+/+	1	+	w/-/w/w	0.9375	+
H11 (Tween 60)	w/w/+/+	1	+	w/-/w/w	0.9375	+
H12 (Tween 80)	w/+/+/+	1	+	w/-/w/w	0.9375	+
PM6
A01 (Negative Control)	-/-/-/-	0.0625	-	-/-/-/-	0.0625	-
A02 (L-Glutamine)	+/+/+/+	1	+	+/+/+/+	1	+
A03 (Ala-Ala)	+/+/+/+	1	+	+/w/+/+	1	+
A04 (Ala-Arg)	+/+/+/+	1	+	+/+/+/+	1	+
A05 (Ala-Asn)	+/+/+/+	1	+	+/+/+/+	1	+
A06 (Ala-Glu)	+/+/+/+	1	+	+/+/+/+	1	+
A07 (Ala-Gly)	+/+/+/+	1	+	+/+/+/+	1	+
A08 (Ala-His)	+/+/w/w	1	+	+/w/+/+	1	+
A09 (Ala-Leu)	+/+/+/+	1	+	w/w/w/w	1	+
A10 (Ala-Lys)	+/+/+/+	1	+	+/w/+/+	1	+
A11 (Ala-Phe)	+/+/+/+	1	+	+/+/+/+	1	+
A12 (Ala-Pro)	+/+/+/+	1	+	+/+/+/+	1	+
B01 (Ala-Ser)	w/+/+/+	1	+	w/w/w/w	1	+
B02 (Ala-Thr)	+/+/+/+	1	+	+/+/+/+	1	+
B03 (Ala-Trp)	+/+/+/+	1	+	+/+/+/+	1	+
B04 (Ala-Tyr)	+/+/+/+	1	+	+/+/+/+	1	+
B05 (Arg-Ala)	+/+/+/+	1	+	+/+/+/+	1	+
B06 (Arg-Arg)	+/+/+/+	1	+	w/w/w/w	1	+
B07 (Arg-Asp)	+/+/+/+	1	+	+/w/+/+	1	+
B08 (Arg-Gln)	+/+/+/+	1	+	w/w/+/+	1	+
B09 (Arg-Glu)	w/+/+/+	1	+	+/+/+/+	1	+
B10 (Arg-Ile)	+/+/+/+	1	+	w/w/w/w	1	+
B11 (Arg-Leu)	w/+/+/+	1	+	w/w/w/w	1	+
B12 (Arg-Lys)	w/+/+/+	1	+	w/w/w/w	1	+
C01 (Arg-Met)	+/w/+/+	1	+	+/w/+/+	1	+
C02 (Arg-Phe)	+/+/w/w	1	+	w/w/w/w	1	+
C03 (Arg-Ser)	+/+/+/+	1	+	w/w/w/w	1	+
C04 (Arg-Trp)	+/+/+/+	1	+	+/+/+/+	1	+
C05 (Arg-Tyr)	+/+/+/+	1	+	+/+/+/+	1	+
C06 (Arg-Val)	+/+/+/+	1	+	-/-/-/-	0.0625	-
C07 (Asn-Glu)	+/w/+/+	1	+	+/w/+/+	1	+
C08 (Asn-Val)	w/w/+/+	1	+	-/-/-/-	0.0625	-
C09 (Asp-Asp)	+/w/w/w	1	+	w/w/w/w	1	+
C10 (Asp-Glu)	w/w/+/+	1	+	w/w/w/w	1	+
C11 (Asp-Leu)	w/w/w/w	1	+	w/w/w/w	1	+
C12 (Asp-Lys)	w/+/w/w	1	+	w/w/w/w	1	+
D01 (Asp-Phe)	+/+/+/+	1	+	w/w/w/w	1	+
D02 (Asp-Trp)	+/w/+/w	1	+	w/w/w/w	1	+
D03 (Asp-Val)	+/+/+/+	1	+	-/-/-/-	0.0625	-
D04 (Cys-Gly)	+/+/+/+	1	+	+/+/+/+	1	+
D05 (Gln-Gln)	+/+/+/+	1	+	+/+/+/+	1	+
D06 (Gln-Gly)	+/+/+/+	1	+	+/+/+/+	1	+
D07 (Glu-Asp)	+/+/w/w	1	+	w/w/w/w	1	+
D08 (Glu-Glu)	w/w/w/w	1	+	w/w/w/w	1	+
D09 (Glu-Gly)	w/+/+/+	1	+	w/w/w/w	1	+
D10 (Glu-Ser)	+/w/w/w	1	+	w/w/w/w	1	+
D11 (Glu-Trp)	w/w/w/w	1	+	w/w/w/w	1	+
D12 (Glu-Tyr)	w/+/+/+	1	+	+/w/+/w	1	+
E01 (Glu-Val)	+/+/+/+	1	+	-/-/-/-	0.0625	-
E02 (Gly-Ala)	+/+/+/+	1	+	+/+/+/+	1	+
E03 (Gly-Arg)	w/+/+/+	1	+	+/+/+/+	1	+
E04 (Gly-Cys)	+/+/+/+	1	+	+/+/+/+	1	+
E05 (Gly-Gly)	w/w/w/w	1	+	+/w/+/+	1	+
E06 (Gly-His)	+/w/w/w	1	+	w/w/+/+	1	+
E07 (Gly-Leu)	+/+/+/+	1	+	-/-/-/w	0.3125	-
E08 (Gly-Lys)	w/w/+/+	1	+	w/w/w/w	1	+
E09 (Gly-Met)	w/w/+/+	1	+	+/w/+/+	1	+
E10 (Gly-Phe)	w/w/+/w	1	+	+/w/+/+	1	+
E11 (Gly-Pro)	w/w/+/w	1	+	+/+/+/+	1	+
E12 (Gly-Ser)	w/+/w/w	1	+	w/w/w/w	1	+
F01 (Gly-Thr)	w/+/+/+	1	+	w/w/w/w	1	+
F02 (Gly-Trp)	+/w/+/+	1	+	+/+/+/+	1	+
F03 (Gly-Tyr)	+/+/+/+	1	+	+/+/+/+	1	+
F04 (Gly-Val)	+/+/+/+	1	+	-/-/-/-	0.0625	-
F05 (His-Asp)	+/+/+/w	1	+	w/w/w/w	1	+
F06 (His-Gly)	+/w/w/w	1	+	w/w/w/w	1	+
F07 (His-Leu)	w/+/w/w	1	+	-/-/-/-	0.0625	-
F08 (His-Lys)	w/w/w/w	1	+	-/-/w/w	0.6875	-
F09 (His-Met)	w/w/w/w	1	+	-/-/-/-	0.0625	-
F10 (His-Pro)	w/w/w/w	1	+	w/w/w/w	1	+
F11 (His-Ser)	+/w/w/w	1	+	w/w/w/w	1	+
F12 (His-Trp)	w/+/+/+	1	+	w/w/w/w	1	+
G01 (His-Tyr)	+/-/w/w	0.9375	+	-/-/-/-	0.0625	-
G02 (His-Val)	-/-/-/-	0.0625	-	-/-/-/-	0.0625	-
G03 (Ile-Ala)	+/w/+/w	1	+	+/w/+/+	1	+
G04 (Ile-Arg)	+/+/+/+	1	+	w/w/w/w	1	+
G05 (Ile-Gln)	+/+/+/+	1	+	+/w/w/w	1	+
G06 (Ile-Gly)	w/w/+/+	1	+	w/w/+/w	1	+
G07 (Ile-His)	w/w/w/w	1	+	-/-/-/-	0.0625	-
G08 (Ile-Ile)	w/w/w/w	1	+	-/-/-/-	0.0625	-
G09 (Ile-Met)	w/w/w/w	1	+	-/-/-/-	0.0625	-
G10 (Ile-Phe)	w/w/w/w	1	+	-/-/-/-	0.0625	-
G11 (Ile-Pro)	w/w/+/w	1	+	w/w/w/w	1	+
G12 (Ile-Ser)	+/+/+/+	1	+	w/w/w/w	1	+
H01 (Ile-Trp)	+/+/+/w	1	+	w/w/w/w	1	+
H02 (Ile-Tyr)	+/+/+/w	1	+	-/-/-/-	0.0625	-
H03 (Ile-Val)	w/w/w/w	1	+	-/-/-/-	0.0625	-
H04 (Leu-Ala)	+/+/+/+	1	+	w/w/w/w	1	+
H05 (Leu-Arg)	+/+/+/+	1	+	w/w/+/+	1	+
H06 (Leu-Asp)	+/+/+/+	1	+	+/+/+/+	1	+
H07 (Leu-Glu)	+/+/+/+	1	+	+/w/+/+	1	+
H08 (Leu-Gly)	+/+/+/+	1	+	w/w/w/w	1	+
H09 (Leu-Ile)	w/w/w/w	1	+	-/-/-/-	0.0625	-
H10 (Leu-Leu)	w/w/w/w	1	+	-/-/-/-	0.0625	-
H11 (Leu-Met)	w/w/w/w	1	+	-/-/w/-	0.3125	-
H12 (Leu-Phe)	w/+/w/w	1	+	-/-/-/-	0.0625	-
PM7
A01 (Negative Control)	-/-/-/-	0.0625	-	-/-/-/-	0.0625	-
A02 (L-Glutamine)	+/+/+/+	1	+	+/+/+/+	1	+
A03 (Leu-Ser)	+/+/+/+	1	+	+/+/+/+	1	+
A04 (Leu-Trp)	+/+/+/+	1	+	+/+/+/+	1	+
A05 (Leu-Val)	+/+/w/w	1	+	-/-/-/-	0.0625	-
A06 (Lys-Ala)	+/+/+/+	1	+	w/w/+/+	1	+
A07 (Lys-Arg)	+/+/+/+	1	+	+/+/+/+	1	+
A08 (Lys-Glu)	+/+/+/+	1	+	+/+/+/+	1	+
A09 (Lys-Ile)	w/+/w/w	1	+	w/w/w/w	1	+
A10 (Lys-Leu)	w/+/w/w	1	+	w/w/+/+	1	+
A11 (Lys-Lys)	w/+/+/+	1	+	w/w/w/w	1	+
A12 (Lys-Phe)	+/+/w/w	1	+	w/w/+/+	1	+
B01 (Lys-Pro)	+/+/+/+	1	+	+/+/+/+	1	+
B02 (Lys-Ser)	+/+/+/+	1	+	w/w/+/+	1	+
B03 (Lys-Thr)	+/+/+/+	1	+	+/+/+/+	1	+
B04 (Lys-Trp)	+/+/+/+	1	+	+/+/+/+	1	+
B05 (Lys-Tyr)	+/+/+/+	1	+	w/w/+/+	1	+
B06 (Lys-Val)	+/+/+/w	1	+	-/-/-/-	0.0625	-
B07 (Met-Arg)	+/+/+/+	1	+	+/+/+/+	1	+
B08 (Met-Asp)	+/+/+/+	1	+	+/+/+/+	1	+
B09 (Met-Gln)	w/+/+/+	1	+	+/+/+/+	1	+
B10 (Met-Glu)	w/+/+/w	1	+	+/+/+/+	1	+
B11 (Met-Gly)	w/+/+/w	1	+	+/+/+/+	1	+
B12 (Met-His)	w/+/w/w	1	+	w/w/w/w	1	+
C01 (Met-Ile)	+/+/+/+	1	+	w/w/w/w	1	+
C02 (Met-Leu)	+/+/w/w	1	+	w/w/w/w	1	+
C03 (Met-Lys)	+/+/w/w	1	+	+/+/+/+	1	+
C04 (Met-Met)	+/+/w/w	1	+	w/w/w/w	1	+
C05 (Met-Phe)	+/+/w/w	1	+	w/w/w/w	1	+
C06 (Met-Pro)	+/+/+/+	1	+	+/+/+/+	1	+
C07 (Met-Trp)	w/+/w/+	1	+	+/+/+/+	1	+
C08 (Met-Val)	w/+/+/w	1	+	-/-/-/-	0.0625	-
C09 (Phe-Ala)	w/+/w/+	1	+	+/+/+/+	1	+
C10 (Phe-Gly)	w/+/w/w	1	+	+/+/+/+	1	+
C11 (Phe-Ile)	w/w/w/w	1	+	w/w/w/w	1	+
C12 (Phe-Phe)	w/w/w/w	1	+	-/-/-/-	0.0625	-
D01 (Phe-Pro)	+/+/+/+	1	+	+/+/+/+	1	+
D02 (Phe-Ser)	+/+/+/+	1	+	+/+/+/+	1	+
D03 (Phe-Trp)	w/+/w/w	1	+	+/+/+/+	1	+
D04 (Pro-Ala)	+/+/+/+	1	+	+/+/+/+	1	+
D05 (Pro-Asp)	+/+/+/+	1	+	+/+/+/+	1	+
D06 (Pro-Gln)	+/+/+/+	1	+	+/+/+/+	1	+
D07 (Pro-Gly)	+/+/w/w	1	+	+/+/+/+	1	+
D08 (Pro-Hyp)	w/w/w/w	1	+	-/-/w/w	0.6875	-
D09 (Pro-Leu)	w/+/w/+	1	+	+/+/+/+	1	+
D10 (Pro-Phe)	+/+/w/+	1	+	+/+/+/+	1	+
D11 (Pro-Pro)	+/+/+/+	1	+	+/+/+/+	1	+
D12 (Pro-Tyr)	+/+/+/+	1	+	+/+/+/+	1	+
E01 (Ser-Ala)	+/+/+/+	1	+	+/+/+/+	1	+
E02 (Ser-Gly)	+/+/+/+	1	+	+/+/+/+	1	+
E03 (Ser-His)	+/+/+/+	1	+	+/+/+/+	1	+
E04 (Ser-Leu)	+/+/+/+	1	+	+/+/+/+	1	+
E05 (Ser-Met)	+/+/+/+	1	+	+/+/+/+	1	+
E06 (Ser-Phe)	+/+/+/w	1	+	+/+/+/+	1	+
E07 (Ser-Pro)	+/+/+/+	1	+	+/+/+/+	1	+
E08 (Ser-Ser)	+/+/w/w	1	+	+/+/+/+	1	+
E09 (Ser-Tyr)	+/+/+/+	1	+	+/+/+/+	1	+
E10 (Ser-Val)	+/+/+/w	1	+	-/-/w/w	0.6875	-
E11 (Thr-Ala)	w/w/w/w	1	+	+/+/+/+	1	+
E12 (Thr-Arg)	w/+/+/+	1	+	+/+/+/+	1	+
F01 (Thr-Glu)	+/+/+/+	1	+	+/+/+/+	1	+
F02 (Thr-Gly)	w/+/w/w	1	+	+/+/+/+	1	+
F03 (Thr-Leu)	w/+/+/+	1	+	+/+/+/+	1	+
F04 (Thr-Met)	+/+/+/+	1	+	+/+/+/+	1	+
F05 (Thr-Pro)	+/+/+/+	1	+	+/+/+/+	1	+
F06 (Trp-Ala)	+/+/+/+	1	+	+/+/+/+	1	+
F07 (Trp-Arg)	+/+/+/+	1	+	+/+/+/+	1	+
F08 (Trp-Asp)	w/+/+/+	1	+	+/+/+/+	1	+
F09 (Trp-Glu)	w/+/+/+	1	+	+/+/+/+	1	+
F10 (Trp-Gly)	w/w/+/+	1	+	+/+/+/+	1	+
F11 (Trp-Leu)	w/+/w/w	1	+	+/+/+/+	1	+
F12 (Trp-Lys)	+/+/+/+	1	+	+/+/+/+	1	+
G01 (Trp-Phe)	+/+/w/+	1	+	+/+/+/+	1	+
G02 (Trp-Ser)	+/+/+/+	1	+	+/+/+/+	1	+
G03 (Trp-Trp)	+/+/w/+	1	+	+/+/+/+	1	+
G04 (Trp-Tyr)	+/+/+/+	1	+	+/+/+/+	1	+
G05 (Tyr-Ala)	+/+/+/+	1	+	+/+/+/+	1	+
G06 (Tyr-Gln)	+/+/+/+	1	+	+/+/+/+	1	+
G07 (Tyr-Glu)	+/+/+/+	1	+	+/+/+/+	1	+
G08 (Tyr-Gly)	+/+/+/+	1	+	+/+/+/+	1	+
G09 (Tyr-His)	w/w/+/+	1	+	w/w/w/w	1	+
G10 (Tyr-Leu)	w/w/w/w	1	+	w/w/w/w	1	+
G11 (Tyr-Lys)	w/+/w/w	1	+	w/w/+/w	1	+
G12 (Tyr-Phe)	w/w/w/w	1	+	-/-/w/w	0.6875	-
H01 (Tyr-Trp)	+/+/+/+	1	+	+/+/+/+	1	+
H02 (Tyr-Tyr)	+/+/+/+	1	+	w/w/w/w	1	+
H03 (Val-Arg)	+/+/+/+	1	+	-/-/-/-	0.0625	-
H04 (Val-Asn)	+/+/+/+	1	+	-/-/w/w	0.6875	-
H05 (Val-Asp)	+/+/+/+	1	+	-/-/w/w	0.6875	-
H06 (Val-Gly)	+/+/+/w	1	+	-/-/w/-	0.3125	-
H07 (Val-His)	w/w/w/-	0.9375	+	-/-/-/-	0.0625	-
H08 (Val-Ile)	w/w/w/w	1	+	-/-/-/-	0.0625	-
H09 (Val-Leu)	w/w/w/+	1	+	-/-/-/-	0.0625	-
H10 (Val-Tyr)	+/w/+/+	1	+	-/-/-/-	0.0625	-
H11 (Val-Val)	w/w/-/-	0.6875	-	-/-/-/-	0.0625	-
H12 (γ-Glu-Gly)	-/-/-/-	0.0625	-	-/-/-/-	0.0625	-
PM8
A01 (Negative Control)	-/-/-/-	0.0625	-	-/-/-/-	0.0625	-
A02 (L-Glutamine)	+/+/+/+	1	+	+/+/+/+	1	+
A03 (Ala-Asp)	+/+/+/+	1	+	+/+/+/+	1	+
A04 (Ala-Gln)	+/+/+/+	1	+	+/+/+/+	1	+
A05 (Ala-Ile)	+/+/+/+	1	+	+/+/+/+	1	+
A06 (Ala-Met)	+/+/+/+	1	+	+/+/+/+	1	+
A07 (Ala-Val)	+/+/+/+	1	+	w/w/w/w	1	+
A08 (Asp-Ala)	+/+/+/+	1	+	+/+/+/+	1	+
A09 (Asp-Gln)	+/+/+/+	1	+	+/+/+/+	1	+
A10 (Asp-Gly)	+/+/+/+	1	+	+/+/+/+	1	+
A11 (Glu-Ala)	+/+/+/+	1	+	+/+/+/+	1	+
A12 (Gly-Asn)	+/+/+/+	1	+	+/+/+/+	1	+
B01 (Gly-Asp)	+/+/+/+	1	+	+/+/+/+	1	+
B02 (Gly-Ile)	+/+/+/+	1	+	+/+/+/+	1	+
B03 (His-Ala)	+/+/+/+	1	+	+/+/+/+	1	+
B04 (His-Glu)	+/+/+/+	1	+	+/+/+/+	1	+
B05 (His-His)	w/w/w/w	1	+	w/w/w/w	1	+
B06 (Ile-Asn)	+/+/+/+	1	+	+/+/+/+	1	+
B07 (Ile-Leu)	+/+/+/w	1	+	w/w/+/+	1	+
B08 (Leu-Asn)	+/+/+/+	1	+	+/+/+/+	1	+
B09 (Leu-His)	+/+/w/w	1	+	w/w/w/w	1	+
B10 (Leu-Pro)	+/+/+/+	1	+	+/+/+/+	1	+
B11 (Leu-Tyr)	+/+/+/+	1	+	w/w/w/w	1	+
B12 (Lys-Asp)	w/+/+/+	1	+	+/+/+/+	1	+
C01 (Lys-Gly)	+/+/+/+	1	+	+/+/+/+	1	+
C02 (Lys-Met)	+/+/+/+	1	+	w/w/+/+	1	+
C03 (Met-Thr)	+/+/+/+	1	+	+/+/+/+	1	+
C04 (Met-Tyr)	+/+/+/+	1	+	w/w/w/w	1	+
C05 (Phe-Asp)	+/+/+/+	1	+	+/+/+/+	1	+
C06 (Phe-Glu)	+/+/+/+	1	+	+/+/+/+	1	+
C07 (Gln-Glu)	w/+/+/+	1	+	+/+/+/+	1	+
C08 (Phe-Met)	w/+/w/w	1	+	+/w/+/+	1	+
C09 (Phe-Tyr)	+/+/+/+	1	+	w/w/+/+	1	+
C10 (Phe-Val)	w/w/w/w	1	+	-/-/-/-	0.0625	-
C11 (Pro-Arg)	w/w/+/+	1	+	+/+/+/+	1	+
C12 (Pro-Asn)	+/+/+/+	1	+	+/+/+/+	1	+
D01 (Pro-Glu)	+/+/+/+	1	+	+/+/+/+	1	+
D02 (Pro-Ile)	+/+/+/+	1	+	+/+/+/+	1	+
D03 (Pro-Lys)	+/+/+/+	1	+	+/+/+/+	1	+
D04 (Pro-Ser)	+/+/+/+	1	+	+/+/+/+	1	+
D05 (Pro-Trp)	+/+/+/+	1	+	+/+/+/+	1	+
D06 (Pro-Val)	+/+/+/+	1	+	-/-/w/w	0.6875	-
D07 (Ser-Asn)	+/+/+/+	1	+	+/+/+/+	1	+
D08 (Ser-Asp)	+/+/+/+	1	+	+/+/+/+	1	+
D09 (Ser-Gln)	+/+/+/+	1	+	+/+/+/+	1	+
D10 (Ser-Glu)	+/+/+/+	1	+	+/+/+/+	1	+
D11 (Thr-Asp)	w/+/w/w	1	+	+/+/+/+	1	+
D12 (Thr-Gln)	w/+/+/+	1	+	+/+/+/+	1	+
E01 (Thr-Phe)	+/+/+/+	1	+	+/+/+/+	1	+
E02 (Thr-Ser)	+/+/+/+	1	+	+/+/+/+	1	+
E03 (Trp-Val)	+/+/+/+	1	+	-/-/-/-	0.0625	-
E04 (Tyr-Ile)	+/+/+/+	1	+	w/w/w/w	1	+
E05 (Tyr-Val)	+/+/+/+	1	+	-/-/-/-	0.0625	-
E06 (Val-Ala)	+/+/+/+	1	+	w/w/w/w	1	+
E07 (Val-Gln)	+/+/+/+	1	+	w/w/w/w	1	+
E08 (Val-Glu)	+/+/+/+	1	+	w/w/w/w	1	+
E09 (Val-Lys)	+/+/w/w	1	+	-/-/-/-	0.0625	-
E10 (Val-Met)	w/+/+/w	1	+	-/-/-/-	0.0625	-
E11 (Val-Phe)	w/w/w/w	1	+	-/-/-/-	0.0625	-
E12 (Val-Pro)	+/+/+/w	1	+	-/-/w/w	0.6875	-
F01 (Val-Ser)	+/+/+/+	1	+	-/-/w/-	0.3125	-
F02 (β-Ala-Ala)	+/+/+/+	1	+	w/w/+/+	1	+
F03 (β-Ala-Gly)	-/-/-/-	0.0625	-	-/-/-/-	0.0625	-
F04 (β-Ala-His)	-/-/-/-	0.0625	-	-/-/-/-	0.0625	-
F05 (Met-β-Ala)	+/+/+/+	1	+	-/w/w/w	0.9375	+
F06 (β-Ala-Phe)	w/w/-/-	0.6875	-	-/-/-/-	0.0625	-
F07 (D-Ala-D-Ala)	-/-/-/-	0.0625	-	-/-/w/w	0.6875	-
F08 (D-Ala-Gly)	+/+/w/w	1	+	+/+/+/+	1	+
F09 (D-Ala-Leu)	w/w/w/w	1	+	-/-/-/-	0.0625	-
F10 (D-Leu-D-Leu)	w/-/-/-	0.3125	-	-/-/-/-	0.0625	-
F11 (D-Leu-Gly)	-/-/-/-	0.0625	-	-/-/-/-	0.0625	-
F12 (D-Leu-Tyr)	-/-/-/-	0.0625	-	-/-/-/-	0.0625	-
G01 (γ-Glu-Gly)	-/-/-/-	0.0625	-	-/-/-/-	0.0625	-
G02 (γ-D-Glu-Gly)	-/-/-/-	0.0625	-	-/-/-/-	0.0625	-
G03 (Gly-D-Ala)	+/+/w/w	1	+	w/w/+/+	1	+
G04 (Gly-D-Asp)	-/-/-/-	0.0625	-	-/-/-/-	0.0625	-
G05 (Gly-D-Ser)	w/w/w/w	1	+	w/w/w/w	1	+
G06 (Gly-D-Thr)	-/-/-/-	0.0625	-	-/-/-/-	0.0625	-
G07 (Gly-D-Val)	-/-/-/-	0.0625	-	-/-/-/-	0.0625	-
G08 (Leu-β-Ala)	w/+/+/+	1	+	-/-/-/-	0.0625	-
G09 (Leu-D-Leu)	w/w/-/-	0.6875	-	-/-/-/-	0.0625	-
G10 (Phe-β-Ala)	w/w/w/w	1	+	-/-/-/-	0.0625	-
G11 (Ala-Ala-Ala)	w/+/+/+	1	+	+/+/+/+	1	+
G12 (D-Ala-Gly-Gly)	+/+/+/+	1	+	w/w/+/+	1	+
H01 (Gly-Gly-Ala)	+/+/+/+	1	+	+/+/+/+	1	+
H02 (Gly-Gly-D-Leu)	+/w/-/-	0.6875	-	+/w/+/+	1	+
H03 (Gly-Gly-Gly)	+/+/w/+	1	+	+/+/+/+	1	+
H04 (Gly-Gly-Ile)	+/+/+/+	1	+	+/+/+/+	1	+
H05 (Gly-Gly-Leu)	+/+/+/+	1	+	+/+/+/+	1	+
H06 (Gly-Gly-Phe)	w/+/+/w	1	+	+/+/+/+	1	+
H07 (Val-Tyr-Val)	w/+/w/w	1	+	-/-/-/-	0.0625	-
H08 (Gly-Phe-Phe)	+/+/w/w	1	+	+/+/+/+	1	+
H09 (Leu-Gly-Gly)	w/+/+/+	1	+	+/+/+/+	1	+
H10 (Leu-Leu-Leu)	w/w/w/w	1	+	w/-/w/w	0.9375	+
H11 (Phe-Gly-Gly)	w/+/w/w	1	+	+/+/+/+	1	+
H12 (Tyr-Gly-Gly)	+/+/+/+	1	+	+/+/+/+	1	+
PM9
A01 (1% NaCl)	+/+/+/+	1	+	+/+/+/+	1	+
A02 (2% NaCl)	+/+/+/+	1	+	+/+/+/+	1	+
A03 (3% NaCl)	+/+/+/+	1	+	+/+/+/+	1	+
A04 (4% NaCl)	+/+/+/w	1	+	w/w/w/+	1	+
A05 (5% NaCl)	+/+/+/+	1	+	w/w/w/w	1	+
A06 (5.5% NaCl)	+/-/+/-	0.6875	-	w/w/w/w	1	+
A07 (6% NaCl)	w/-/+/-	0.6875	-	w/w/w/w	1	+
A08 (6.5% NaCl)	-/-/w/-	0.3125	-	w/w/-/w	0.9375	+
A09 (7% NaCl)	-/-/w/-	0.3125	-	w/w/-/w	0.9375	+
A10 (8% NaCl)	-/-/-/-	0.0625	-	-/-/-/-	0.0625	-
A11 (9% NaCl)	-/-/-/-	0.0625	-	-/-/-/-	0.0625	-
A12 (10% NaCl)	-/-/-/-	0.0625	-	-/-/-/-	0.0625	-
B01 (6% NaCl)	-/-/+/-	0.3125	-	w/-/-/w	0.6875	-
B02 (Betaine + 6% NaCl)	w/-/w/-	0.6875	-	w/w/-/w	0.9375	+
B03 (N,N-Dimethyl Glycine + 6% NaCl)	+/-/-/-	0.3125	-	w/w/-/w	0.9375	+
B04 (Sarcosine + 6% NaCl)	+/-/w/-	0.6875	-	w/w/-/w	0.9375	+
B05 (Dimethyl Sulphonyl Propionate + 6% NaCl)	-/-/-/-	0.0625	-	w/w/w/w	1	+
B06 (MOPS + 6% NaCl)	+/-/w/-	0.6875	-	w/w/w/w	1	+
B07 (Ectoine + 6% NaCl)	w/-/+/-	0.6875	-	w/w/w/w	1	+
B08 (Choline + 6% NaCl)	+/-/+/-	0.6875	-	w/w/w/w	1	+
B09 (Phosphorylcholine + 6% NaCl)	+/-/w/-	0.6875	-	w/w/w/w	1	+
B10 (Creatine + 6% NaCl)	w/-/+/-	0.6875	-	w/w/w/w	1	+
B11 (Creatinine + 6% NaCl)	w/-/w/-	0.6875	-	w/w/w/w	1	+
B12 (L-Carnitine + 6% NaCl)	+/-/+/-	0.6875	-	w/w/-/w	0.9375	+
C01 (Potassium Chloride + 6% NaCl)	-/-/-/-	0.0625	-	w/w/-/w	0.9375	+
C02 (L-Proline + 6% NaCl)	w/-/w/-	0.6875	-	w/w/-/w	0.9375	+
C03 (N-Acetyl-L-Glutamine + 6% NaCl)	w/-/-/-	0.3125	-	w/w/-/w	0.9375	+
C04 (β-Glutamic Acid + 6% NaCl)	-/-/-/-	0.0625	-	w/w/-/w	0.9375	+
C05 (γ-Amino-n-Butyric Acid + 6% NaCl)	-/-/-/-	0.0625	-	w/w/w/w	1	+
C06 (Glutathione + 6% NaCl)	-/-/+/-	0.3125	-	w/w/w/w	1	+
C07 (Glycerol + 6% NaCl)	w/-/-/-	0.3125	-	w/w/w/w	1	+
C08 (D-Trehalose + 6% NaCl)	-/-/w/-	0.3125	-	w/w/w/w	1	+
C09 (Trimethylamine-N-Oxide + 6% NaCl)	-/-/w/-	0.3125	-	w/w/w/w	1	+
C10 (Trimethylamine + 6% NaCl)	w/-/-/-	0.3125	-	w/w/w/w	1	+
C11 (Octopine + 6% NaCl)	+/-/-/-	0.3125	-	w/w/w/w	1	+
C12 (Trigonelline + 6% NaCl)	w/-/w/-	0.6875	-	w/w/w/w	1	+
D01 (3% Potassium Chloride)	+/+/+/+	1	+	+/+/+/+	1	+
D02 (4% Potassium Chloride)	+/+/+/w	1	+	+/+/w/+	1	+
D03 (5% Potassium Chloride)	+/+/w/w	1	+	w/w/w/w	1	+
D04 (6% Potassium Chloride)	+/w/w/w	1	+	w/w/w/w	1	+
D05 (2% Sodium Sulfate)	+/+/+/+	1	+	+/+/+/+	1	+
D06 (3% Sodium Sulfate)	+/+/+/+	1	+	+/+/+/+	1	+
D07 (4% Sodium Sulfate)	+/+/+/+	1	+	+/+/+/+	1	+
D08 (5% Sodium Sulfate)	+/+/+/+	1	+	+/+/+/+	1	+
D09 (5% Ethylene Glycol)	+/+/+/+	1	+	+/+/+/+	1	+
D10 (10% Ethylene Glycol)	+/+/+/+	1	+	+/+/+/+	1	+
D11 (15% Ethylene Glycol)	+/+/+/+	1	+	+/w/+/+	1	+
D12 (20% Ethylene Glycol)	+/+/+/+	1	+	+/+/+/+	1	+
E01 (1% Sodium Formate)	+/+/+/+	1	+	+/+/+/+	1	+
E02 (2% Sodium Formate)	w/+/+/w	1	+	+/+/+/+	1	+
E03 (3% Sodium Formate)	w/w/w/w	1	+	w/w/w/w	1	+
E04 (4% Sodium Formate)	-/-/-/w	0.3125	-	w/w/w/w	1	+
E05 (5% Sodium Formate)	-/-/-/-	0.0625	-	w/w/w/w	1	+
E06 (6% Sodium Formate)	-/-/-/-	0.0625	-	w/w/w/w	1	+
E07 (2% Urea)	+/+/+/+	1	+	+/+/+/+	1	+
E08 (3% Urea)	+/w/+/w	1	+	+/+/+/+	1	+
E09 (4% Urea)	w/-/w/-	0.6875	-	-/w/-/-	0.3125	-
E10 (5% Urea)	-/-/-/-	0.0625	-	-/-/-/-	0.0625	-
E11 (6% Urea)	-/-/-/-	0.0625	-	-/-/-/-	0.0625	-
E12 (7% Urea)	-/-/-/-	0.0625	-	-/-/-/-	0.0625	-
F01 (1% Sodium Lactate)	+/+/+/+	1	+	+/+/+/+	1	+
F02 (2% Sodium Lactate)	+/+/+/+	1	+	+/+/+/+	1	+
F03 (3% Sodium Lactate)	+/-/-/-	0.3125	-	+/w/w/+	1	+
F04 (4% Sodium Lactate)	+/-/-/-	0.3125	-	w/-/-/-	0.3125	-
F05 (5% Sodium Lactate)	-/-/-/-	0.0625	-	w/-/-/-	0.3125	-
F06 (6% Sodium Lactate)	-/-/-/-	0.0625	-	-/-/-/-	0.0625	-
F07 (7% Sodium Lactate)	-/-/-/-	0.0625	-	-/-/-/-	0.0625	-
F08 (8% Sodium Lactate)	-/-/-/-	0.0625	-	-/-/-/-	0.0625	-
F09 (9% Sodium Lactate)	-/-/-/-	0.0625	-	-/-/-/-	0.0625	-
F10 (10% Sodium Lactate)	-/-/-/-	0.0625	-	-/-/-/-	0.0625	-
F11 (11% Sodium Lactate)	-/-/-/-	0.0625	-	-/-/-/-	0.0625	-
F12 (12% Sodium Lactate)	-/-/-/-	0.0625	-	-/-/-/-	0.0625	-
G01 (20mM Sodium Phosphate + pH 7)	+/+/+/+	1	+	+/+/+/+	1	+
G02 (50mM Sodium Phosphate + pH 7)	+/+/+/+	1	+	+/+/+/+	1	+
G03 (100mM Sodium Phosphate + pH 7)	+/+/+/+	1	+	+/+/+/+	1	+
G04 (200mM Sodium Phosphate + pH 7)	+/+/+/+	1	+	+/+/+/+	1	+
G05 (20mM Sodium Benzoate + pH 5.2)	w/+/w/+	1	+	+/+/+/+	1	+
G06 (50mM Sodium Benzoate + pH 5.2)	-/-/-/-	0.0625	-	+/+/+/w	1	+
G07 (100mM Sodium Benzoate + pH 5.2)	-/-/-/-	0.0625	-	w/w/-/-	0.6875	-
G08 (200mM Sodium Benzoate + pH 5.2)	-/-/-/-	0.0625	-	-/-/-/-	0.0625	-
G09 (10mM Ammonium Sulfate + pH 8)	+/+/+/+	1	+	+/+/+/+	1	+
G10 (20mM Ammonium Sulfate + pH 8)	+/+/+/+	1	+	+/+/+/+	1	+
G11 (50mM Ammonium Sulfate + pH 8)	+/+/+/+	1	+	+/+/+/+	1	+
G12 (100mM Ammonium Sulfate + pH 8)	+/+/+/+	1	+	+/+/+/+	1	+
H01 (10mM Sodium Nitrate)	+/+/+/+	1	+	+/+/+/+	1	+
H02 (20mM Sodium Nitrate)	+/+/+/+	1	+	w/w/+/+	1	+
H03 (40mM Sodium Nitrate)	+/+/+/+	1	+	w/w/w/w	1	+
H04 (60mM Sodium Nitrate)	w/+/w/w	1	+	w/w/w/w	1	+
H05 (80mM Sodium Nitrate)	w/w/w/w	1	+	w/w/w/w	1	+
H06 (100mM Sodium Nitrate)	w/w/w/w	1	+	w/w/w/w	1	+
H07 (10mM Sodium Nitrite)	+/+/+/+	1	+	+/+/+/+	1	+
H08 (20mM Sodium Nitrite)	+/+/+/+	1	+	+/+/+/+	1	+
H09 (40mM Sodium Nitrite)	+/+/+/+	1	+	+/+/+/+	1	+
H10 (60mM Sodium Nitrite)	+/+/+/+	1	+	+/+/+/+	1	+
H11 (80mM Sodium Nitrite)	+/+/+/+	1	+	+/+/+/+	1	+
H12 (100mM Sodium Nitrite)	+/w/+/+	1	+	+/+/+/+	1	+
PM10
A01 (pH 3.5)	-/-/-/-	0.0625	-	-/-/-/-	0.0625	-
A02 (pH 4)	-/-/-/-	0.0625	-	-/-/-/-	0.0625	-
A03 (pH 4.5)	-/w/w/+	0.9375	+	-/-/-/-	0.0625	-
A04 (pH 5)	+/+/+/+	1	+	+/+/+/+	1	+
A05 (pH 5.5)	+/+/+/+	1	+	+/+/+/+	1	+
A06 (pH 6)	+/+/+/+	1	+	+/+/+/+	1	+
A07 (pH 7)	+/+/+/+	1	+	+/+/+/+	1	+
A08 (pH 8)	+/+/+/+	1	+	+/+/+/+	1	+
A09 (pH 8.5)	+/+/+/+	1	+	+/+/+/+	1	+
A10 (pH 9)	+/+/+/+	1	+	+/+/+/+	1	+
A11 (pH 9.5)	+/+/+/+	1	+	+/+/+/+	1	+
A12 (pH 10)	+/+/+/+	1	+	+/+/+/+	1	+
B01 (pH 4.5)	-/-/-/-	0.0625	-	-/-/-/-	0.0625	-
B02 (L-Alanine + pH 4.5)	-/-/-/-	0.0625	-	w/w/+/+	1	+
B03 (L-Arginine + pH 4.5)	-/-/-/-	0.0625	-	-/-/-/-	0.0625	-
B04 (L-Asparagine + pH 4.5)	-/-/-/-	0.0625	-	-/-/-/-	0.0625	-
B05 (L-Aspartic Acid + pH 4.5)	-/-/-/-	0.0625	-	-/-/-/-	0.0625	-
B06 (L-Glutamic Acid + pH 4.5)	-/-/-/-	0.0625	-	-/-/-/-	0.0625	-
B07 (L-Glutamine + pH 4.5)	-/-/-/w	0.3125	-	-/-/-/-	0.0625	-
B08 (Glycine + pH 4.5)	+/-/-/-	0.3125	-	-/-/-/-	0.0625	-
B09 (L-Histidine + pH 4.5)	-/-/-/-	0.0625	-	-/-/-/-	0.0625	-
B10 (L-Isoleucine + pH 4.5)	-/-/-/-	0.0625	-	-/-/-/-	0.0625	-
B11 (L-Leucine + pH 4.5)	-/-/-/-	0.0625	-	-/-/-/-	0.0625	-
B12 (L-Lysine + pH 4.5)	+/+/+/+	1	+	w/+/+/+	1	+
C01 (L-Methionine + pH 4.5)	w/-/-/-	0.3125	-	-/-/-/-	0.0625	-
C02 (L-Phenylalanine + pH 4.5)	-/-/-/-	0.0625	-	-/-/-/-	0.0625	-
C03 (L-Proline + pH 4.5)	-/-/-/-	0.0625	-	-/-/-/-	0.0625	-
C04 (L-Serine + pH 4.5)	-/-/-/-	0.0625	-	w/w/-/-	0.6875	-
C05 (L-Threonine + pH 4.5)	-/-/-/-	0.0625	-	-/-/-/-	0.0625	-
C06 (L-Tryptophan + pH 4.5)	-/-/-/-	0.0625	-	-/-/-/-	0.0625	-
C07 (L-Citrulline + pH 4.5)	-/-/-/-	0.0625	-	-/-/-/-	0.0625	-
C08 (L-Valine + pH 4.5)	-/-/-/-	0.0625	-	-/-/-/-	0.0625	-
C09 (L-Hydroxyproline + pH 4.5)	-/-/-/-	0.0625	-	-/-/-/-	0.0625	-
C10 (L-Ornithine + pH 4.5)	+/-/w/w	0.9375	+	-/-/-/-	0.0625	-
C11 (L-Homoarginine + pH 4.5)	-/-/-/-	0.0625	-	-/-/-/-	0.0625	-
C12 (L-Homoserine + pH 4.5)	-/-/-/-	0.0625	-	-/-/-/-	0.0625	-
D01 (Anthranilic Acid + pH 4.5)	w/w/w/w	1	+	-/w/-/-	0.3125	-
D02 (L-Norleucine + pH 4.5)	-/-/-/-	0.0625	-	-/-/-/-	0.0625	-
D03 (L-Norvaline + pH 4.5)	-/-/-/-	0.0625	-	w/w/+/+	1	+
D04 (D,L-α-Amino-Butyric Acid + pH 4.5)	-/-/-/-	0.0625	-	w/w/+/+	1	+
D05 (p-Amino-Benzoic Acid + pH 4.5)	-/-/-/-	0.0625	-	-/-/-/-	0.0625	-
D06 (L-Cysteic Acid + pH 4.5)	+/-/-/-	0.3125	-	w/w/+/+	1	+
D07 (D-Lysine + pH 4.5)	w/-/-/-	0.3125	-	+/w/w/w	1	+
D08 (5-Hydroxy-L-Lysine + pH 4.5)	+/-/-/-	0.3125	-	w/w/w/w	1	+
D09 (5-Hydroxy-L-Tryptophan + pH 4.5)	w/-/w/w	0.9375	+	w/+/w/w	1	+
D10 (D,L-Diamino-Pimelic Acid + pH 4.5)	-/-/-/-	0.0625	-	-/w/w/-	0.6875	-
D11 (Trimethylamine-N-Oxide + pH 4.5)	-/-/-/-	0.0625	-	-/-/-/-	0.0625	-
D12 (Urea + pH 4.5)	-/-/-/-	0.0625	-	w/w/w/w	1	+
E01 (pH 9.5)	+/+/+/+	1	+	+/+/+/+	1	+
E02 (L-Alanine + pH 9.5)	+/+/+/+	1	+	+/+/+/+	1	+
E03 (L-Arginine + pH 9.5)	+/+/+/+	1	+	w/w/w/w	1	+
E04 (L-Asparagine + pH 9.5)	+/+/+/+	1	+	w/w/w/w	1	+
E05 (L-Aspartic Acid + pH 9.5)	+/+/+/+	1	+	w/w/+/w	1	+
E06 (L-Glutamic Acid + pH 9.5)	+/+/+/+	1	+	w/w/w/w	1	+
E07 (L-Glutamine + pH 9.5)	+/+/+/+	1	+	w/+/+/+	1	+
E08 (Glycine + pH 9.5)	+/+/+/w	1	+	w/w/w/w	1	+
E09 (L-Histidine + pH 9.5)	+/+/+/+	1	+	w/w/w/w	1	+
E10 (L-Isoleucine + pH 9.5)	+/+/+/w	1	+	w/w/w/w	1	+
E11 (L-Leucine + pH 9.5)	+/+/+/w	1	+	w/w/w/w	1	+
E12 (L-Lysine + pH 9.5)	+/+/+/+	1	+	w/w/w/w	1	+
F01 (L-Methionine + pH 9.5)	+/+/+/+	1	+	w/w/w/w	1	+
F02 (L-Phenylalanine + pH 9.5)	+/+/+/+	1	+	w/w/w/w	1	+
F03 (L-Proline + pH 9.5)	+/+/+/+	1	+	+/+/+/+	1	+
F04 (L-Serine + pH 9.5)	+/+/+/+	1	+	+/+/+/+	1	+
F05 (L-Threonine + pH 9.5)	+/+/+/+	1	+	w/w/w/w	1	+
F06 (L-Tryptophan + pH 9.5)	-/-/-/-	0.0625	-	-/+/-/-	0.3125	-
F07 (L-Tyrosine + pH 9.5)	+/w/w/w	1	+	w/w/w/w	1	+
F08 (L-Valine + pH 9.5)	+/+/w/+	1	+	w/w/w/w	1	+
F09 (L-Hydroxyproline + pH 9.5)	+/+/+/+	1	+	w/+/w/w	1	+
F10 (L-Ornithine + pH 9.5)	+/+/+/+	1	+	w/+/w/w	1	+
F11 (L-Homoarginine + pH 9.5)	+/+/+/+	1	+	w/w/w/w	1	+
F12 (L-Homoserine + pH 9.5)	w/+/w/w	1	+	-/-/-/-	0.0625	-
G01 (Anthranilic Acid + pH 9.5)	+/+/+/+	1	+	w/+/+/+	1	+
G02 (L-Norleucine + pH 9.5)	+/+/-/-	0.6875	-	-/-/-/-	0.0625	-
G03 (L-Norvaline + pH 9.5)	+/+/+/+	1	+	w/w/w/w	1	+
G04 (Agmatine + pH 9.5)	w/+/+/+	1	+	-/-/-/-	0.0625	-
G05 (Cadaverine + pH 9.5)	-/-/-/w	0.3125	-	-/-/-/-	0.0625	-
G06 (Putrescine + pH 9.5)	+/+/+/+	1	+	-/-/-/-	0.0625	-
G07 (Histamine + pH 9.5)	-/-/-/-	0.0625	-	-/-/-/-	0.0625	-
G08 (β-Phenylethylamine + pH 9.5)	+/+/+/+	1	+	-/+/+/w	0.9375	+
G09 (Tyramine + pH 9.5)	-/-/-/-	0.0625	-	-/-/-/-	0.0625	-
G10 (Creatine + pH 9.5)	+/+/+/+	1	+	w/w/+/w	1	+
G11 (Trimethylamine-N-Oxide + pH 9.5)	+/+/+/+	1	+	+/+/w/+	1	+
G12 (Urea + pH 9.5)	+/+/+/+	1	+	+/+/+/+	1	+
H01 (5-Bromo-4-chloro-3-indolyl Caprylate)	+/+/+/+	1	+	+/+/+/+	1	+
H02 (5-Bromo-4-chloro-3-indolyl α-D-Glucoside)	+/+/+/+	1	+	+/+/+/+	1	+
H03 (5-Bromo-4-chloro-3-indolyl β-D-Glucoside)	+/+/+/+	1	+	+/+/+/+	1	+
H04 (5-Bromo-4-chloro-3-indolyl α-D-Galactoside)	+/+/+/+	1	+	+/+/+/+	1	+
H05 (5-Bromo-4-chloro-3-indolyl β-D-Galactoside)	+/+/+/+	1	+	+/+/+/+	1	+
H06 (5-Bromo-4-chloro-3-indolyl α-D-Glucuronide)	+/+/+/+	1	+	+/+/+/+	1	+
H07 (5-Bromo-4-chloro-3-indolyl β-D-Glucuronide)	+/+/+/+	1	+	+/+/+/+	1	+
H08 (5-Bromo-4-chloro-3-indolyl β-D-Glucosaminide)	+/+/+/+	1	+	+/+/+/+	1	+
H09 (5-Bromo-4-chloro-3-indolyl β-D-Galactosaminide)	+/+/+/+	1	+	+/+/+/+	1	+
H10 (5-Bromo-4-chloro-3-indolyl α-D-Mannoside)	+/+/+/+	1	+	+/+/+/+	1	+
H11 (5-Bromo-4-chloro-3-indolyl Phosphate)	+/+/+/+	1	+	+/+/+/+	1	+
H12 (5-Bromo-4-chloro-3-indolyl Sulfate)	+/+/+/+	1	+	+/+/+/+	1	+
PM11
A01 (Amikacin #1)	+/+/+/+	1	+	+/+/+/+	1	+
A02 (Amikacin #2)	+/+/+/+	1	+	+/+/+/+	1	+
A03 (Amikacin #3)	+/+/+/+	1	+	-/-/-/-	0.0625	-
A04 (Amikacin #4)	+/+/+/+	1	+	-/-/-/-	0.0625	-
A05 (Chlortetracycline #1)	+/+/+/+	1	+	+/+/+/+	1	+
A06 (Chlortetracycline #2)	+/+/+/+	1	+	+/+/+/+	1	+
A07 (Chlortetracycline #3)	+/w/w/w	1	+	+/+/+/+	1	+
A08 (Chlortetracycline #4)	+/w/w/w	1	+	+/+/+/+	1	+
A09 (Lincomycin #1)	+/+/+/w	1	+	+/+/+/+	1	+
A10 (Lincomycin #2)	+/+/w/w	1	+	w/w/w/+	1	+
A11 (Lincomycin #3)	w/+/w/w	1	+	-/-/-/-	0.0625	-
A12 (Lincomycin #4)	w/w/-/-	0.6875	-	-/-/-/-	0.0625	-
B01 (Amoxicillin #1)	+/+/+/+	1	+	+/+/+/+	1	+
B02 (Amoxicillin #2)	+/+/+/+	1	+	+/+/+/+	1	+
B03 (Amoxicillin #3)	+/+/+/+	1	+	w/+/+/w	1	+
B04 (Amoxicillin #4)	+/-/-/w	0.6875	-	-/-/-/-	0.0625	-
B05 (Cloxacillin #1)	+/+/+/w	1	+	+/+/+/+	1	+
B06 (Cloxacillin #2)	w/+/w/w	1	+	+/+/+/+	1	+
B07 (Cloxacillin #3)	-/-/-/-	0.0625	-	+/+/+/+	1	+
B08 (Cloxacillin #4)	-/-/-/-	0.0625	-	-/-/-/-	0.0625	-
B09 (Lomefloxacin #1)	w/+/w/w	1	+	+/+/+/+	1	+
B10 (Lomefloxacin #2)	w/w/w/w	1	+	+/+/+/+	1	+
B11 (Lomefloxacin #3)	w/w/w/w	1	+	-/-/w/-	0.3125	-
B12 (Lomefloxacin #4)	-/-/-/-	0.0625	-	-/-/-/-	0.0625	-
C01 (Bleomycin #1)	+/+/+/+	1	+	+/+/+/+	1	+
C02 (Bleomycin #2)	+/+/+/+	1	+	+/+/w/+	1	+
C03 (Bleomycin #3)	+/+/+/+	1	+	+/+/+/-	0.9375	+
C04 (Bleomycin #4)	w/+/+/w	1	+	-/-/-/-	0.0625	-
C05 (Colistin #1)	+/+/+/w	1	+	+/+/+/+	1	+
C06 (Colistin #2)	+/w/w/w	1	+	+/+/+/+	1	+
C07 (Colistin #3)	-/-/-/-	0.0625	-	+/+/+/-	0.9375	+
C08 (Colistin #4)	-/-/-/-	0.0625	-	-/-/-/-	0.0625	-
C09 (Minocycline #1)	w/w/w/w	1	+	+/+/+/+	1	+
C10 (Minocycline #2)	w/w/w/w	1	+	+/w/w/w	1	+
C11 (Minocycline #3)	-/-/-/-	0.0625	-	+/+/w/w	1	+
C12 (Minocycline #4)	-/-/-/-	0.0625	-	-/-/-/-	0.0625	-
D01 (Capreomycin #1)	+/+/+/+	1	+	+/+/+/+	1	+
D02 (Capreomycin #2)	+/+/+/+	1	+	+/+/+/+	1	+
D03 (Capreomycin #3)	+/+/+/+	1	+	w/w/w/w	1	+
D04 (Capreomycin #4)	+/+/+/+	1	+	-/-/-/-	0.0625	-
D05 (Demeclocycline #1)	+/+/+/+	1	+	+/+/+/+	1	+
D06 (Demeclocycline #2)	+/+/+/+	1	+	+/+/w/w	1	+
D07 (Demeclocycline #3)	w/-/w/w	0.9375	+	w/w/w/-	0.9375	+
D08 (Demeclocycline #4)	-/-/-/-	0.0625	-	-/-/-/-	0.0625	-
D09 (Nafcillin #1)	w/w/w/w	1	+	+/+/+/+	1	+
D10 (Nafcillin #2)	w/w/w/w	1	+	+/+/+/+	1	+
D11 (Nafcillin #3)	w/-/-/-	0.3125	-	+/+/+/w	1	+
D12 (Nafcillin #4)	-/-/-/-	0.0625	-	-/-/-/-	0.0625	-
E01 (Cefazolin #1)	+/+/+/+	1	+	+/+/+/+	1	+
E02 (Cefazolin #2)	w/+/+/+	1	+	+/+/+/+	1	+
E03 (Cefazolin #3)	w/+/w/+	1	+	+/+/+/+	1	+
E04 (Cefazolin #4)	-/-/-/-	0.0625	-	-/-/-/+	0.3125	-
E05 (Enoxacin #1)	+/+/+/+	1	+	+/+/+/+	1	+
E06 (Enoxacin #2)	+/+/+/+	1	+	+/+/+/+	1	+
E07 (Enoxacin #3)	-/-/-/-	0.0625	-	-/-/-/-	0.0625	-
E08 (Enoxacin #4)	-/-/-/-	0.0625	-	-/-/-/-	0.0625	-
E09 (Nalidixic Acid #1)	w/+/w/w	1	+	+/+/+/+	1	+
E10 (Nalidixic Acid #2)	w/w/w/w	1	+	+/+/+/+	1	+
E11 (Nalidixic Acid #3)	-/-/-/-	0.0625	-	+/+/+/+	1	+
E12 (Nalidixic Acid #4)	-/-/-/-	0.0625	-	-/-/-/-	0.0625	-
F01 (Chloramphenicol #1)	+/+/+/+	1	+	+/+/+/+	1	+
F02 (Chloramphenicol #2)	w/w/w/w	1	+	w/w/w/+	1	+
F03 (Chloramphenicol #3)	-/-/-/-	0.0625	-	-/-/-/-	0.0625	-
F04 (Chloramphenicol #4)	-/-/-/-	0.0625	-	-/-/-/-	0.0625	-
F05 (Erythromycin #1)	+/+/w/+	1	+	-/-/-/-	0.0625	-
F06 (Erythromycin #2)	+/+/+/w	1	+	-/-/-/-	0.0625	-
F07 (Erythromycin #3)	w/+/w/w	1	+	-/-/-/-	0.0625	-
F08 (Erythromycin #4)	w/w/w/w	1	+	-/-/-/-	0.0625	-
F09 (Neomycin #1)	w/+/w/+	1	+	-/w/w/-	0.6875	-
F10 (Neomycin #2)	w/w/w/w	1	+	-/-/-/-	0.0625	-
F11 (Neomycin #3)	w/w/w/w	1	+	-/-/-/-	0.0625	-
F12 (Neomycin #4)	w/+/w/w	1	+	-/-/-/-	0.0625	-
G01 (Ceftriaxone #1)	+/+/+/+	1	+	+/+/+/+	1	+
G02 (Ceftriaxone #2)	+/+/+/+	1	+	+/+/+/+	1	+
G03 (Ceftriaxone #3)	w/w/w/w	1	+	+/+/w/+	1	+
G04 (Ceftriaxone #4)	-/w/w/w	0.9375	+	+/-/-/+	0.6875	-
G05 (Gentamicin #1)	+/+/+/+	1	+	+/+/+/+	1	+
G06 (Gentamicin #2)	+/+/+/+	1	+	+/+/+/+	1	+
G07 (Gentamicin #3)	+/+/+/+	1	+	-/-/-/-	0.0625	-
G08 (Gentamicin #4)	+/+/+/+	1	+	-/-/-/-	0.0625	-
G09 (Potassium Tellurite #1)	w/+/w/w	1	+	+/+/+/+	1	+
G10 (Potassium Tellurite #2)	+/+/+/+	1	+	-/-/-/w	0.3125	-
G11 (Potassium Tellurite #3)	w/+/+/+	1	+	-/-/-/-	0.0625	-
G12 (Potassium Tellurite #4)	w/+/+/+	1	+	-/-/-/-	0.0625	-
H01 (Cephalothin #1)	+/+/+/+	1	+	+/+/+/+	1	+
H02 (Cephalothin #2)	+/+/+/+	1	+	+/+/+/+	1	+
H03 (Cephalothin #3)	+/+/+/+	1	+	+/+/+/+	1	+
H04 (Cephalothin #4)	-/-/-/-	0.0625	-	-/-/-/-	0.0625	-
H05 (Kanamycin #1)	+/+/+/+	1	+	+/+/+/+	1	+
H06 (Kanamycin #2)	+/+/+/+	1	+	+/+/+/+	1	+
H07 (Kanamycin #3)	+/+/+/+	1	+	-/-/w/-	0.3125	-
H08 (Kanamycin #4)	+/+/+/+	1	+	-/-/-/-	0.0625	-
H09 (Ofloxacin #1)	+/+/+/+	1	+	+/+/+/+	1	+
H10 (Ofloxacin #2)	+/+/+/+	1	+	-/-/-/-	0.0625	-
H11 (Ofloxacin #3)	+/+/w/w	1	+	-/-/-/-	0.0625	-
H12 (Ofloxacin #4)	-/-/-/-	0.0625	-	-/-/-/-	0.0625	-
PM12
A01 (Penicillin G #1)	+/+/+/+	1	+	+/+/+/+	1	+
A02 (Penicillin G #2)	+/+/+/+	1	+	+/+/+/+	1	+
A03 (Penicillin G #3)	+/+/+/+	1	+	+/+/+/+	1	+
A04 (Penicillin G #4)	-/-/-/-	0.0625	-	-/-/-/-	0.0625	-
A05 (Tetracycline #1)	+/+/+/+	1	+	+/+/+/+	1	+
A06 (Tetracycline #2)	+/+/+/+	1	+	+/+/+/+	1	+
A07 (Tetracycline #3)	+/+/+/+	1	+	+/+/+/+	1	+
A08 (Tetracycline #4)	+/+/+/+	1	+	w/w/+/-	0.9375	+
A09 (Carbenicillin #1)	+/+/+/+	1	+	+/+/+/+	1	+
A10 (Carbenicillin #2)	+/+/+/+	1	+	+/+/+/+	1	+
A11 (Carbenicillin #3)	+/+/w/+	1	+	w/-/-/-	0.3125	-
A12 (Carbenicillin #4)	-/w/-/-	0.3125	-	-/-/-/-	0.0625	-
B01 (Oxacillin #1)	+/+/+/+	1	+	+/+/+/+	1	+
B02 (Oxacillin #2)	+/+/+/+	1	+	+/+/+/+	1	+
B03 (Oxacillin #3)	-/-/-/-	0.0625	-	-/-/-/-	0.0625	-
B04 (Oxacillin #4)	-/-/-/-	0.0625	-	-/-/-/-	0.0625	-
B05 (Penimepicycline #1)	+/+/+/+	1	+	+/+/+/+	1	+
B06 (Penimepicycline #2)	+/+/+/+	1	+	+/+/+/+	1	+
B07 (Penimepicycline #3)	+/+/+/+	1	+	+/+/+/w	1	+
B08 (Penimepicycline #4)	-/-/+/-	0.3125	-	-/-/-/-	0.0625	-
B09 (Polymyxin B #1)	+/+/+/+	1	+	+/+/+/+	1	+
B10 (Polymyxin B #2)	+/+/+/+	1	+	+/+/+/+	1	+
B11 (Polymyxin B #3)	+/-/+/+	0.9375	+	-/-/-/-	0.0625	-
B12 (Polymyxin B #4)	-/-/-/-	0.0625	-	-/-/-/-	0.0625	-
C01 (Paromomycin #1)	+/+/+/+	1	+	-/-/w/w	0.6875	-
C02 (Paromomycin #2)	+/+/+/+	1	+	-/-/-/-	0.0625	-
C03 (Paromomycin #3)	+/-/w/-	0.6875	-	-/-/-/-	0.0625	-
C04 (Paromomycin #4)	+/-/-/-	0.3125	-	-/-/-/-	0.0625	-
C05 (Vancomycin #1)	+/+/+/+	1	+	+/+/+/+	1	+
C06 (Vancomycin #2)	+/+/+/+	1	+	+/+/+/+	1	+
C07 (Vancomycin #3)	+/+/+/+	1	+	+/+/+/+	1	+
C08 (Vancomycin #4)	w/-/w/w	0.9375	+	-/-/-/-	0.0625	-
C09 (D,L-Serine Hydroxamate #1)	+/+/+/+	1	+	+/+/+/+	1	+
C10 (D,L-Serine Hydroxamate #2)	+/+/+/+	1	+	+/+/+/+	1	+
C11 (D,L-Serine Hydroxamate #3)	w/w/w/w	1	+	+/+/+/+	1	+
C12 (D,L-Serine Hydroxamate #4)	w/+/w/w	1	+	w/w/w/w	1	+
D01 (Sisomicin #1)	+/+/+/+	1	+	-/-/-/-	0.0625	-
D02 (Sisomicin #2)	+/+/+/+	1	+	-/-/-/-	0.0625	-
D03 (Sisomicin #3)	+/+/+/+	1	+	-/-/-/-	0.0625	-
D04 (Sisomicin #4)	+/+/+/+	1	+	-/-/-/-	0.0625	-
D05 (Sulfamethazine #1)	+/+/+/+	1	+	+/+/+/+	1	+
D06 (Sulfamethazine #2)	+/+/+/+	1	+	+/+/+/+	1	+
D07 (Sulfamethazine #3)	+/+/+/+	1	+	+/+/w/w	1	+
D08 (Sulfamethazine #4)	w/+/w/w	1	+	-/-/-/-	0.0625	-
D09 (Novobiocin #1)	+/+/+/+	1	+	+/+/+/+	1	+
D10 (Novobiocin #2)	+/+/w/w	1	+	+/+/+/+	1	+
D11 (Novobiocin #3)	w/+/w/w	1	+	+/w/+/w	1	+
D12 (Novobiocin #4)	-/-/-/-	0.0625	-	w/w/w/w	1	+
E01 (2,4-Diamino-6,7-Diisopropylpteridine #1)	+/+/+/+	1	+	+/+/+/+	1	+
E02 (2,4-Diamino-6,7-Diisopropylpteridine #2)	+/+/+/+	1	+	+/+/+/+	1	+
E03 (2,4-Diamino-6,7-Diisopropylpteridine #3)	+/+/+/+	1	+	+/+/+/+	1	+
E04 (2,4-Diamino-6,7-Diisopropylpteridine #4)	w/+/+/+	1	+	+/+/+/+	1	+
E05 (Sulfadiazine #1)	+/+/+/+	1	+	+/+/+/+	1	+
E06 (Sulfadiazine #2)	+/+/+/+	1	+	+/+/+/+	1	+
E07 (Sulfadiazine #3)	+/+/+/w	1	+	+/+/+/-	0.9375	+
E08 (Sulfadiazine #4)	w/w/-/-	0.6875	-	-/-/-/-	0.0625	-
E09 (Benzethonium Chloride #1)	+/+/+/+	1	+	+/+/+/+	1	+
E10 (Benzethonium Chloride #2)	+/+/+/+	1	+	+/+/+/+	1	+
E11 (Benzethonium Chloride #3)	-/-/-/-	0.0625	-	-/-/-/-	0.0625	-
E12 (Benzethonium Chloride #4)	-/-/-/-	0.0625	-	-/-/-/-	0.0625	-
F01 (Tobramycin #1)	+/+/+/+	1	+	-/-/-/-	0.0625	-
F02 (Tobramycin #2)	+/+/+/+	1	+	-/-/-/-	0.0625	-
F03 (Tobramycin #3)	+/+/+/+	1	+	-/-/-/-	0.0625	-
F04 (Tobramycin #4)	+/w/+/+	1	+	-/-/-/-	0.0625	-
F05 (Sulfathiazole #1)	+/+/+/+	1	+	+/+/+/+	1	+
F06 (Sulfathiazole #2)	+/+/+/+	1	+	+/+/+/+	1	+
F07 (Sulfathiazole #3)	+/+/+/+	1	+	w/w/w/w	1	+
F08 (Sulfathiazole #4)	+/w/-/w	0.9375	+	-/-/-/-	0.0625	-
F09 (5-Fluoroorotic Acid #1)	+/+/+/+	1	+	+/+/+/+	1	+
F10 (5-Fluoroorotic Acid #2)	+/+/+/+	1	+	w/w/w/+	1	+
F11 (5-Fluoroorotic Acid #3)	+/+/+/+	1	+	w/w/w/+	1	+
F12 (5-Fluoroorotic Acid #4)	+/+/+/+	1	+	w/w/w/+	1	+
G01 (Spectinomycin #1)	+/+/+/+	1	+	+/+/+/+	1	+
G02 (Spectinomycin #2)	+/+/+/+	1	+	+/+/+/+	1	+
G03 (Spectinomycin #3)	+/+/+/+	1	+	w/w/w/w	1	+
G04 (Spectinomycin #4)	-/+/w/w	0.9375	+	-/-/-/-	0.0625	-
G05 (Sulfamethoxazole #1)	+/+/+/+	1	+	+/+/+/+	1	+
G06 (Sulfamethoxazole #2)	+/+/+/+	1	+	+/+/+/+	1	+
G07 (Sulfamethoxazole #3)	+/+/+/+	1	+	+/+/+/+	1	+
G08 (Sulfamethoxazole #4)	+/+/+/w	1	+	+/+/+/-	0.9375	+
G09 (L-Aspartic-β-Hydroxamate #1)	+/+/+/+	1	+	+/+/+/+	1	+
G10 (L-Aspartic-β-Hydroxamate #2)	+/+/+/+	1	+	+/+/+/+	1	+
G11 (L-Aspartic-β-Hydroxamate #3)	+/+/+/+	1	+	+/+/w/w	1	+
G12 (L-Aspartic-β-Hydroxamate #4)	+/+/+/+	1	+	-/-/-/-	0.0625	-
H01 (Spiramycin #1)	+/+/+/+	1	+	+/+/+/+	1	+
H02 (Spiramycin #2)	+/+/+/+	1	+	+/+/+/+	1	+
H03 (Spiramycin #3)	w/w/w/w	1	+	-/-/-/-	0.0625	-
H04 (Spiramycin #4)	-/-/-/-	0.0625	-	-/-/-/-	0.0625	-
H05 (Rifampicin #1)	+/+/+/+	1	+	+/+/+/+	1	+
H06 (Rifampicin #2)	+/+/+/+	1	+	+/+/+/+	1	+
H07 (Rifampicin #3)	+/+/+/+	1	+	w/+/+/-	0.9375	+
H08 (Rifampicin #4)	w/+/-/-	0.6875	-	-/-/-/-	0.0625	-
H09 (Dodecyltrimethyl Ammonium Bromide #1)	+/+/+/+	1	+	+/+/+/+	1	+
H10 (Dodecyltrimethyl Ammonium Bromide #2)	+/+/+/+	1	+	+/+/+/+	1	+
H11 (Dodecyltrimethyl Ammonium Bromide #3)	w/w/w/w	1	+	-/-/-/-	0.0625	-
H12 (Dodecyltrimethyl Ammonium Bromide #4)	-/-/-/-	0.0625	-	-/-/-/-	0.0625	-
PM13
A01 (Ampicillin #1)	+/+/+/+	1	+	+/+/+/+	1	+
A02 (Ampicillin #2)	+/+/+/+	1	+	+/+/+/+	1	+
A03 (Ampicillin #3)	+/+/+/+	1	+	+/+/+/+	1	+
A04 (Ampicillin #4)	+/+/+/+	1	+	+/w/-/-	0.6875	-
A05 (Dequalinium #1)	+/+/+/+	1	+	+/+/+/+	1	+
A06 (Dequalinium #2)	+/+/+/+	1	+	+/+/+/+	1	+
A07 (Dequalinium #3)	+/+/+/+	1	+	w/+/-/+	0.9375	+
A08 (Dequalinium #4)	+/w/+/+	1	+	-/-/-/-	0.0625	-
A09 (Nickel Chloride #1)	+/+/+/+	1	+	+/+/+/+	1	+
A10 (Nickel Chloride #2)	+/+/+/+	1	+	+/+/+/+	1	+
A11 (Nickel Chloride #3)	w/+/w/+	1	+	+/+/+/+	1	+
A12 (Nickel Chloride #4)	-/-/-/-	0.0625	-	-/-/-/-	0.0625	-
B01 (Azlocillin #1)	+/+/+/+	1	+	+/+/+/+	1	+
B02 (Azlocillin #2)	+/+/+/+	1	+	+/+/+/+	1	+
B03 (Azlocillin #3)	+/+/+/+	1	+	+/+/+/+	1	+
B04 (Azlocillin #4)	w/-/-/w	0.6875	-	-/-/-/-	0.0625	-
B05 (2,2′-Dipyridyl #1)	w/+/+/+	1	+	-/-/w/w	0.6875	-
B06 (2,2′-Dipyridyl #2)	-/-/-/-	0.0625	-	-/-/-/-	0.0625	-
B07 (2,2′-Dipyridyl #3)	-/-/-/-	0.0625	-	-/-/-/-	0.0625	-
B08 (2,2′-Dipyridyl #4)	-/-/-/-	0.0625	-	-/-/-/-	0.0625	-
B09 (Oxolinic Acid #1)	+/+/+/+	1	+	+/+/+/+	1	+
B10 (Oxolinic Acid #2)	+/+/+/+	1	+	+/+/+/+	1	+
B11 (Oxolinic Acid #3)	+/+/-/+	0.9375	+	+/+/+/+	1	+
B12 (Oxolinic Acid #4)	+/-/-/-	0.3125	-	+/+/+/+	1	+
C01 (Mercaptopurine #1)	+/+/+/+	1	+	+/+/+/+	1	+
C02 (Mercaptopurine #2)	+/+/+/+	1	+	+/+/-/-	0.6875	-
C03 (Mercaptopurine #3)	+/+/w/+	1	+	w/w/-/-	0.6875	-
C04 (Mercaptopurine #4)	w/+/w/+	1	+	-/w/-/-	0.3125	-
C05 (Doxycycline #1)	+/+/+/+	1	+	+/+/+/+	1	+
C06 (Doxycycline #2)	+/+/w/w	1	+	+/+/+/+	1	+
C07 (Doxycycline #3)	-/-/-/-	0.0625	-	w/+/-/-	0.6875	-
C08 (Doxycycline #4)	-/-/-/-	0.0625	-	-/w/-/-	0.3125	-
C09 (Potassium Chromate #1)	+/w/w/w	1	+	+/+/+/+	1	+
C10 (Potassium Chromate #2)	w/w/w/w	1	+	+/+/w/+	1	+
C11 (Potassium Chromate #3)	w/-/-/-	0.3125	-	-/-/w/-	0.3125	-
C12 (Potassium Chromate #4)	w/-/-/-	0.3125	-	-/-/-/-	0.0625	-
D01 (Cefuroxime #1)	+/+/+/+	1	+	+/+/+/+	1	+
D02 (Cefuroxime #2)	+/+/+/+	1	+	+/+/+/+	1	+
D03 (Cefuroxime #3)	w/-/-/w	0.6875	-	-/-/-/-	0.0625	-
D04 (Cefuroxime #4)	-/-/-/-	0.0625	-	-/-/-/-	0.0625	-
D05 (5-Fluorouracil #1)	+/+/+/+	1	+	-/-/+/+	0.6875	-
D06 (5-Fluorouracil #2)	+/+/+/+	1	+	-/-/+/+	0.6875	-
D07 (5-Fluorouracil #3)	+/+/+/+	1	+	-/-/-/w	0.3125	-
D08 (5-Fluorouracil #4)	+/+/+/+	1	+	-/-/-/-	0.0625	-
D09 (Rolitetracycline #1)	+/+/+/+	1	+	+/+/+/+	1	+
D10 (Rolitetracycline #2)	+/w/w/+	1	+	+/+/+/+	1	+
D11 (Rolitetracycline #3)	w/-/-/-	0.3125	-	+/+/+/+	1	+
D12 (Rolitetracycline #4)	-/-/-/-	0.0625	-	-/-/-/-	0.0625	-
E01 (Cytarabine #1)	+/+/+/+	1	+	+/+/+/+	1	+
E02 (Cytarabine #2)	+/+/+/+	1	+	+/+/+/+	1	+
E03 (Cytarabine #3)	+/+/+/+	1	+	+/+/+/+	1	+
E04 (Cytarabine #4)	w/+/w/w	1	+	-/+/-/+	0.6875	-
E05 (Geneticin [G418] #1)	+/+/+/+	1	+	+/+/+/+	1	+
E06 (Geneticin [G418] #2)	+/+/+/+	1	+	+/+/+/+	1	+
E07 (Geneticin [G418] #3)	+/+/+/+	1	+	+/w/+/+	1	+
E08 (Geneticin [G418] #4)	+/+/+/+	1	+	-/-/-/-	0.0625	-
E09 (Ruthenium Red #1)	+/+/+/+	1	+	+/+/+/+	1	+
E10 (Ruthenium Red #2)	+/+/+/+	1	+	+/+/+/+	1	+
E11 (Ruthenium Red #3)	+/+/+/+	1	+	+/+/+/+	1	+
E12 (Ruthenium Red #4)	+/+/+/+	1	+	-/-/-/-	0.0625	-
F01 (Cesium Chloride #1)	+/+/+/+	1	+	+/+/+/+	1	+
F02 (Cesium Chloride #2)	+/+/+/+	1	+	+/+/+/+	1	+
F03 (Cesium Chloride #3)	+/+/+/+	1	+	+/+/+/+	1	+
F04 (Cesium Chloride #4)	+/+/+/+	1	+	+/+/+/+	1	+
F05 (Glycine #1)	+/+/+/+	1	+	+/+/+/+	1	+
F06 (Glycine #2)	+/+/+/+	1	+	+/+/+/+	1	+
F07 (Glycine #3)	+/+/+/+	1	+	+/+/+/+	1	+
F08 (Glycine #4)	w/+/w/+	1	+	+/+/+/+	1	+
F09 (Thallium [I] Acetate #1)	+/+/+/+	1	+	+/+/+/+	1	+
F10 (Thallium [I] Acetate #2)	+/+/+/+	1	+	+/+/+/+	1	+
F11 (Thallium [I] Acetate #3)	w/w/w/w	1	+	w/w/+/+	1	+
F12 (Thallium [I] Acetate #4)	-/-/-/-	0.0625	-	-/-/-/-	0.0625	-
G01 (Cobalt [II] Chloride #1)	+/+/+/+	1	+	+/+/+/+	1	+
G02 (Cobalt [II] Chloride #2)	+/+/+/+	1	+	+/+/+/+	1	+
G03 (Cobalt [II] Chloride #3)	+/+/+/+	1	+	w/w/-/-	0.6875	-
G04 (Cobalt [II] Chloride #4)	-/-/-/-	0.0625	-	-/-/-/-	0.0625	-
G05 (Manganese [II] Chloride #1)	+/+/+/+	1	+	+/+/+/+	1	+
G06 (Manganese [II] Chloride #2)	+/+/+/+	1	+	+/+/+/+	1	+
G07 (Manganese [II] Chloride #3)	+/+/+/+	1	+	+/+/w/w	1	+
G08 (Manganese [II] Chloride #4)	-/-/-/-	0.0625	-	+/+/+/+	1	+
G09 (Trifluoperazine #1)	+/+/+/+	1	+	+/+/+/+	1	+
G10 (Trifluoperazine #2)	+/+/+/+	1	+	+/+/+/+	1	+
G11 (Trifluoperazine #3)	+/w/w/+	1	+	+/+/+/+	1	+
G12 (Trifluoperazine #4)	+/-/-/-	0.3125	-	+/+/+/+	1	+
H01 (Copper [II] Chloride #1)	+/+/+/+	1	+	+/+/+/+	1	+
H02 (Copper [II] Chloride #2)	+/+/w/w	1	+	+/+/+/+	1	+
H03 (Copper [II] Chloride #3)	w/+/-/-	0.6875	-	w/w/w/w	1	+
H04 (Copper [II] Chloride #4)	-/-/-/-	0.0625	-	-/-/-/-	0.0625	-
H05 (Moxalactam #1)	+/+/+/+	1	+	+/+/+/+	1	+
H06 (Moxalactam #2)	+/+/+/+	1	+	+/+/+/+	1	+
H07 (Moxalactam #3)	+/-/+/+	0.9375	+	+/+/+/+	1	+
H08 (Moxalactam #4)	+/-/-/w	0.6875	-	+/+/+/+	1	+
H09 (Tylosin #1)	+/+/+/+	1	+	+/+/+/+	1	+
H10 (Tylosin #2)	+/+/+/+	1	+	+/+/+/+	1	+
H11 (Tylosin #3)	+/+/+/+	1	+	w/w/+/+	1	+
H12 (Tylosin #4)	+/-/w/w	0.9375	+	-/-/-/-	0.0625	-
PM14
A01 (Acriflavine #1)	+/+/+/+	1	+	+/+/+/+	1	+
A02 (Acriflavine #2)	+/+/+/+	1	+	+/+/+/+	1	+
A03 (Acriflavine #3)	+/+/+/+	1	+	+/+/+/+	1	+
A04 (Acriflavine #4)	-/+/w/-	0.6875	-	-/-/-/-	0.0625	-
A05 (Furaltadone #1)	+/+/+/+	1	+	+/+/+/+	1	+
A06 (Furaltadone #2)	+/+/+/+	1	+	+/+/+/+	1	+
A07 (Furaltadone #3)	+/+/+/+	1	+	-/-/-/-	0.0625	-
A08 (Furaltadone #4)	-/-/-/-	0.0625	-	-/-/-/-	0.0625	-
A09 (Sanguinarine #1)	+/+/+/+	1	+	+/+/+/+	1	+
A10 (Sanguinarine #2)	w/+/+/+	1	+	w/w/+/w	1	+
A11 (Sanguinarine #3)	-/-/-/-	0.0625	-	-/-/-/-	0.0625	-
A12 (Sanguinarine #4)	-/-/-/-	0.0625	-	-/-/-/-	0.0625	-
B01 (Aminacrine #1)	+/+/+/+	1	+	+/+/+/+	1	+
B02 (Aminacrine #2)	+/+/+/+	1	+	+/+/+/+	1	+
B03 (Aminacrine #3)	+/+/+/+	1	+	-/-/w/w	0.6875	-
B04 (Aminacrine #4)	-/w/-/w	0.6875	-	-/-/-/-	0.0625	-
B05 (Fusaric Acid #1)	+/+/+/+	1	+	+/+/+/+	1	+
B06 (Fusaric Acid #2)	+/+/+/+	1	+	+/+/+/+	1	+
B07 (Fusaric Acid #3)	+/w/-/-	0.6875	-	+/+/+/+	1	+
B08 (Fusaric Acid #4)	-/-/-/-	0.0625	-	+/+/-/-	0.6875	-
B09 (Sodium Arsenate #1)	+/+/+/+	1	+	+/+/+/+	1	+
B10 (Sodium Arsenate #2)	w/w/w/w	1	+	+/+/w/w	1	+
B11 (Sodium Arsenate #3)	w/-/w/w	0.9375	+	-/-/-/-	0.0625	-
B12 (Sodium Arsenate #4)	-/-/-/-	0.0625	-	-/-/-/-	0.0625	-
C01 (Boric Acid #1)	+/+/+/+	1	+	+/+/+/+	1	+
C02 (Boric Acid #2)	+/+/+/+	1	+	+/+/+/+	1	+
C03 (Boric Acid #3)	+/+/w/w	1	+	+/+/+/+	1	+
C04 (Boric Acid #4)	-/-/-/-	0.0625	-	-/-/-/-	0.0625	-
C05 (1-Hydroxy-Pyridine-2-Thione #1)	+/+/+/+	1	+	+/+/+/+	1	+
C06 (1-Hydroxy-Pyridine-2-Thione #2)	+/+/+/+	1	+	+/+/+/+	1	+
C07 (1-Hydroxy-Pyridine-2-Thione #3)	+/+/+/+	1	+	+/+/+/w	1	+
C08 (1-Hydroxy-Pyridine-2-Thione #4)	+/-/-/-	0.3125	-	-/-/-/-	0.0625	-
C09 (Sodium Cyanate #1)	+/+/+/+	1	+	+/+/+/+	1	+
C10 (Sodium Cyanate #2)	+/+/+/+	1	+	+/+/+/w	1	+
C11 (Sodium Cyanate #3)	w/+/w/w	1	+	+/+/w/w	1	+
C12 (Sodium Cyanate #4)	-/-/-/-	0.0625	-	-/-/-/-	0.0625	-
D01 (Cadmium Chloride #1)	+/+/+/+	1	+	+/+/+/+	1	+
D02 (Cadmium Chloride #2)	+/+/+/+	1	+	-/-/-/-	0.0625	-
D03 (Cadmium Chloride #3)	+/w/-/w	0.9375	+	-/-/-/-	0.0625	-
D04 (Cadmium Chloride #4)	-/-/-/-	0.0625	-	-/-/-/-	0.0625	-
D05 (Iodoacetic Acid #1)	+/+/+/+	1	+	+/+/+/+	1	+
D06 (Iodoacetic Acid #2)	+/+/+/+	1	+	+/+/+/+	1	+
D07 (Iodoacetic Acid #3)	-/-/-/-	0.0625	-	-/-/w/-	0.3125	-
D08 (Iodoacetic Acid #4)	-/-/-/-	0.0625	-	-/-/-/-	0.0625	-
D09 (Sodium Dichromate #1)	+/+/+/+	1	+	+/+/+/+	1	+
D10 (Sodium Dichromate #2)	w/+/w/w	1	+	+/+/+/+	1	+
D11 (Sodium Dichromate #3)	w/+/w/-	0.9375	+	+/+/+/+	1	+
D12 (Sodium Dichromate #4)	-/-/-/-	0.0625	-	w/w/w/w	1	+
E01 (Cefoxitin #1)	+/+/+/+	1	+	+/+/+/+	1	+
E02 (Cefoxitin #2)	+/+/+/+	1	+	+/+/+/+	1	+
E03 (Cefoxitin #3)	+/+/+/+	1	+	+/+/+/+	1	+
E04 (Cefoxitin #4)	+/-/-/-	0.3125	-	+/-/-/-	0.3125	-
E05 (Nitrofurantoin #1)	+/+/+/+	1	+	+/+/+/+	1	+
E06 (Nitrofurantoin #2)	+/+/+/+	1	+	+/+/+/+	1	+
E07 (Nitrofurantoin #3)	+/+/+/+	1	+	+/+/+/+	1	+
E08 (Nitrofurantoin #4)	+/+/+/+	1	+	+/+/+/+	1	+
E09 (Sodium Metaborate #1)	+/+/+/+	1	+	+/+/+/+	1	+
E10 (Sodium Metaborate #2)	+/+/+/+	1	+	+/+/+/+	1	+
E11 (Sodium Metaborate #3)	-/+/w/w	0.9375	+	w/w/w/+	1	+
E12 (Sodium Metaborate #4)	-/-/-/-	0.0625	-	-/-/-/-	0.0625	-
F01 (Chloramphenicol #1)	+/+/+/+	1	+	+/+/+/+	1	+
F02 (Chloramphenicol #2)	+/+/+/+	1	+	+/+/+/+	1	+
F03 (Chloramphenicol #3)	+/+/+/+	1	+	-/-/w/w	0.6875	-
F04 (Chloramphenicol #4)	-/-/w/w	0.6875	-	-/-/-/-	0.0625	-
F05 (Piperacillin #1)	+/+/+/+	1	+	+/+/+/+	1	+
F06 (Piperacillin #2)	+/+/+/+	1	+	+/+/+/+	1	+
F07 (Piperacillin #3)	+/+/+/+	1	+	+/+/+/+	1	+
F08 (Piperacillin #4)	+/+/+/+	1	+	+/+/+/+	1	+
F09 (Sodium Metavanadate #1)	-/-/-/-	0.0625	-	+/w/+/w	1	+
F10 (Sodium Metavanadate #2)	-/-/-/-	0.0625	-	-/-/-/-	0.0625	-
F11 (Sodium Metavanadate #3)	-/-/-/-	0.0625	-	-/-/-/-	0.0625	-
F12 (Sodium Metavanadate #4)	-/-/-/-	0.0625	-	-/-/-/-	0.0625	-
G01 (Chelerythrine #1)	+/+/+/+	1	+	+/+/+/+	1	+
G02 (Chelerythrine #2)	+/+/+/+	1	+	+/+/+/+	1	+
G03 (Chelerythrine #3)	+/+/+/+	1	+	w/w/w/w	1	+
G04 (Chelerythrine #4)	w/w/w/w	1	+	w/w/w/w	1	+
G05 (Carbenicillin #1)	+/w/w/+	1	+	+/+/+/+	1	+
G06 (Carbenicillin #2)	+/-/-/-	0.3125	-	+/+/w/w	1	+
G07 (Carbenicillin #3)	-/-/-/-	0.0625	-	-/-/-/-	0.0625	-
G08 (Carbenicillin #4)	-/-/-/-	0.0625	-	-/-/-/-	0.0625	-
G09 (Sodium Nitrite #1)	+/+/+/+	1	+	+/+/+/+	1	+
G10 (Sodium Nitrite #2)	+/+/+/+	1	+	+/+/+/+	1	+
G11 (Sodium Nitrite #3)	w/w/-/-	0.6875	-	w/w/w/w	1	+
G12 (Sodium Nitrite #4)	-/-/-/-	0.0625	-	-/-/-/-	0.0625	-
H01 (EGTA #1)	+/+/+/+	1	+	+/+/+/+	1	+
H02 (EGTA #2)	+/+/+/+	1	+	+/+/+/+	1	+
H03 (EGTA #3)	+/+/+/+	1	+	+/+/+/+	1	+
H04 (EGTA #4)	+/+/+/+	1	+	+/+/+/+	1	+
H05 (Promethazine #1)	+/+/+/+	1	+	+/+/+/+	1	+
H06 (Promethazine #2)	+/+/+/+	1	+	+/+/+/+	1	+
H07 (Promethazine #3)	+/+/+/-	0.9375	+	w/+/w/+	1	+
H08 (Promethazine #4)	-/-/-/-	0.0625	-	-/-/-/-	0.0625	-
H09 (Sodium Orthovanadate #1)	-/-/-/-	0.0625	-	+/+/+/+	1	+
H10 (Sodium Orthovanadate #2)	-/-/-/-	0.0625	-	-/-/-/-	0.0625	-
H11 (Sodium Orthovanadate #3)	-/-/-/-	0.0625	-	-/-/-/-	0.0625	-
H12 (Sodium Orthovanadate #4)	-/-/-/-	0.0625	-	-/-/-/-	0.0625	-
PM15
A01 (Procaine #1)	+/+/+/+	1	+	+/+/+/+	1	+
A02 (Procaine #2)	+/+/+/+	1	+	+/+/+/+	1	+
A03 (Procaine #3)	+/+/+/+	1	+	w/+/+/+	1	+
A04 (Procaine #4)	+/+/+/+	1	+	-/-/w/w	0.6875	-
A05 (Guanidine Hydrochloride #1)	+/+/+/+	1	+	+/+/+/+	1	+
A06 (Guanidine Hydrochloride #2)	+/+/+/+	1	+	+/+/+/w	1	+
A07 (Guanidine Hydrochloride #3)	+/w/w/-	0.9375	+	w/w/w/w	1	+
A08 (Guanidine Hydrochloride #4)	-/-/-/-	0.0625	-	-/-/-/-	0.0625	-
A09 (Cefmetazole #1)	+/+/+/+	1	+	+/+/+/+	1	+
A10 (Cefmetazole #2)	+/+/+/+	1	+	+/+/+/+	1	+
A11 (Cefmetazole #3)	+/+/+/+	1	+	+/+/+/+	1	+
A12 (Cefmetazole #4)	-/-/-/-	0.0625	-	+/-/-/-	0.3125	-
B01 (D-Cycloserine #1)	+/+/+/+	1	+	+/+/+/+	1	+
B02 (D-Cycloserine #2)	+/+/+/+	1	+	+/+/+/+	1	+
B03 (D-Cycloserine #3)	+/+/+/+	1	+	+/+/+/+	1	+
B04 (D-Cycloserine #4)	-/-/-/w	0.3125	-	-/+/w/-	0.6875	-
B05 (EDTA #1)	+/+/+/+	1	+	+/+/+/+	1	+
B06 (EDTA #2)	+/+/+/+	1	+	+/+/+/+	1	+
B07 (EDTA #3)	+/+/+/+	1	+	+/+/+/+	1	+
B08 (EDTA #4)	-/-/-/-	0.0625	-	-/-/-/-	0.0625	-
B09 (5,7-Dichloro-8-Hydroxy-Quinaldine #1)	+/+/+/+	1	+	+/+/+/+	1	+
B10 (5,7-Dichloro-8-Hydroxy-Quinaldine #2)	+/+/+/+	1	+	+/w/w/w	1	+
B11 (5,7-Dichloro-8-Hydroxy-Quinaldine #3)	+/+/+/+	1	+	w/w/-/-	0.6875	-
B12 (5,7-Dichloro-8-Hydroxy-Quinaldine #4)	+/+/+/+	1	+	-/-/-/-	0.0625	-
C01 (5,7-Dichloro-8-Hydroxyquinoline #1)	+/+/+/+	1	+	+/+/+/+	1	+
C02 (5,7-Dichloro-8-Hydroxyquinoline #2)	+/+/+/+	1	+	+/+/w/w	1	+
C03 (5,7-Dichloro-8-Hydroxyquinoline #3)	+/+/+/+	1	+	+/+/-/-	0.6875	-
C04 (5,7-Dichloro-8-Hydroxyquinoline #4)	-/-/-/-	0.0625	-	-/-/-/-	0.0625	-
C05 (Fusidic Acid #1)	+/+/+/+	1	+	+/+/+/+	1	+
C06 (Fusidic Acid #2)	+/+/+/+	1	+	+/+/+/+	1	+
C07 (Fusidic Acid #3)	+/+/+/+	1	+	+/+/+/+	1	+
C08 (Fusidic Acid #4)	-/+/+/w	0.9375	+	+/+/+/+	1	+
C09 (1,10-Phenanthroline #1)	+/+/+/+	1	+	+/+/+/+	1	+
C10 (1,10-Phenanthroline #2)	+/-/w/w	0.9375	+	-/-/-/-	0.0625	-
C11 (1,10-Phenanthroline #3)	-/-/-/-	0.0625	-	-/-/-/-	0.0625	-
C12 (1,10-Phenanthroline #4)	-/-/-/-	0.0625	-	-/-/-/-	0.0625	-
D01 (Phleomycin #1)	+/+/+/+	1	+	+/+/+/+	1	+
D02 (Phleomycin #2)	+/+/+/+	1	+	-/-/-/-	0.0625	-
D03 (Phleomycin #3)	+/-/-/-	0.3125	-	-/-/-/-	0.0625	-
D04 (Phleomycin #4)	-/-/-/-	0.0625	-	-/-/-/-	0.0625	-
D05 (Domiphen Bromide #1)	+/+/+/+	1	+	+/+/+/+	1	+
D06 (Domiphen Bromide #2)	+/+/+/+	1	+	+/+/+/+	1	+
D07 (Domiphen Bromide #3)	-/-/+/-	0.3125	-	+/w/+/+	1	+
D08 (Domiphen Bromide #4)	-/-/-/-	0.0625	-	-/-/-/-	0.0625	-
D09 (Nordihydroguaiaretic Acid #1)	+/+/+/+	1	+	+/+/+/+	1	+
D10 (Nordihydroguaiaretic Acid #2)	+/+/+/+	1	+	+/+/+/+	1	+
D11 (Nordihydroguaiaretic Acid #3)	+/+/+/+	1	+	+/+/w/w	1	+
D12 (Nordihydroguaiaretic Acid #4)	+/+/+/+	1	+	w/w/w/w	1	+
E01 (Alexidine #1)	+/+/+/+	1	+	+/+/+/+	1	+
E02 (Alexidine #2)	+/-/+/-	0.6875	-	+/+/+/+	1	+
E03 (Alexidine #3)	-/-/-/-	0.0625	-	-/-/-/-	0.0625	-
E04 (Alexidine #4)	-/-/-/-	0.0625	-	-/-/-/-	0.0625	-
E05 (Nitrofurazone #1)	+/+/+/+	1	+	+/+/+/+	1	+
E06 (Nitrofurazone #2)	+/+/+/+	1	+	+/+/+/+	1	+
E07 (Nitrofurazone #3)	+/+/+/+	1	+	+/+/+/+	1	+
E08 (Nitrofurazone #4)	-/-/-/-	0.0625	-	-/-/-/-	0.0625	-
E09 (Methyl Viologen #1)	+/+/+/+	1	+	+/+/+/+	1	+
E10 (Methyl Viologen #2)	+/+/+/+	1	+	+/+/+/+	1	+
E11 (Methyl Viologen #3)	+/+/+/+	1	+	-/w/w/w	0.9375	+
E12 (Methyl Viologen #4)	+/+/+/+	1	+	-/-/-/-	0.0625	-
F01 (3,4-Dimethoxybenzyl Alcohol #1)	+/+/+/+	1	+	+/+/+/+	1	+
F02 (3,4-Dimethoxybenzyl Alcohol #2)	+/+/+/+	1	+	+/+/+/+	1	+
F03 (3,4-Dimethoxybenzyl Alcohol #3)	+/+/+/+	1	+	w/w/w/w	1	+
F04 (3,4-Dimethoxybenzyl Alcohol #4)	-/-/-/-	0.0625	-	-/-/-/-	0.0625	-
F05 (Oleandomycin #1)	+/+/+/+	1	+	+/+/+/+	1	+
F06 (Oleandomycin #2)	+/+/+/+	1	+	+/+/+/+	1	+
F07 (Oleandomycin #3)	+/+/+/+	1	+	+/+/+/+	1	+
F08 (Oleandomycin #4)	+/+/+/+	1	+	-/-/-/-	0.0625	-
F09 (Puromycin #1)	+/+/+/+	1	+	+/+/+/+	1	+
F10 (Puromycin #2)	+/+/+/+	1	+	+/+/+/+	1	+
F11 (Puromycin #3)	-/+/-/w	0.6875	-	+/+/+/+	1	+
F12 (Puromycin #4)	-/-/-/-	0.0625	-	-/-/-/-	0.0625	-
G01 (CCCP #1)	+/+/+/+	1	+	+/+/+/+	1	+
G02 (CCCP #2)	+/+/+/+	1	+	+/w/w/w	1	+
G03 (CCCP #3)	+/+/+/+	1	+	w/w/w/-	0.9375	+
G04 (CCCP #4)	w/w/w/w	1	+	w/w/w/w	1	+
G05 (Sodium Azide #1)	+/+/+/+	1	+	+/+/+/+	1	+
G06 (Sodium Azide #2)	+/-/w/+	0.9375	+	+/+/+/+	1	+
G07 (Sodium Azide #3)	-/-/-/-	0.0625	-	w/-/-/-	0.3125	-
G08 (Sodium Azide #4)	-/-/-/-	0.0625	-	-/-/-/-	0.0625	-
G09 (Menadione #1)	+/+/+/+	1	+	+/+/+/+	1	+
G10 (Menadione #2)	+/+/+/+	1	+	+/+/+/+	1	+
G11 (Menadione #3)	+/+/+/+	1	+	w/w/w/w	1	+
G12 (Menadione #4)	+/w/w/w	1	+	w/w/w/w	1	+
H01 (2-Nitroimidazole #1)	+/+/+/+	1	+	+/+/+/+	1	+
H02 (2-Nitroimidazole #2)	+/+/+/+	1	+	+/+/+/+	1	+
H03 (2-Nitroimidazole #3)	+/+/+/-	0.9375	+	+/+/+/+	1	+
H04 (2-Nitroimidazole #4)	-/-/-/-	0.0625	-	-/-/-/-	0.0625	-
H05 (Hydroxyurea #1)	+/+/+/+	1	+	+/+/+/+	1	+
H06 (Hydroxyurea #2)	+/+/+/+	1	+	+/+/+/+	1	+
H07 (Hydroxyurea #3)	-/+/+/+	0.9375	+	w/w/+/+	1	+
H08 (Hydroxyurea #4)	-/-/-/-	0.0625	-	-/-/-/-	0.0625	-
H09 (Zinc Chloride #1)	+/+/+/+	1	+	+/+/+/+	1	+
H10 (Zinc Chloride #2)	+/+/+/+	1	+	+/+/+/+	1	+
H11 (Zinc Chloride #3)	+/+/+/+	1	+	+/+/+/w	1	+
H12 (Zinc Chloride #4)	+/+/+/+	1	+	-/-/-/-	0.0625	-
PM16
A01 (Cefotaxime #1)	+/+/+/+	1	+	-/-/-/-	0.0625	-
A02 (Cefotaxime #2)	-/+/-/-	0.3125	-	-/-/-/-	0.0625	-
A03 (Cefotaxime #3)	-/-/-/-	0.0625	-	-/-/-/-	0.0625	-
A04 (Cefotaxime #4)	-/-/-/-	0.0625	-	-/-/-/-	0.0625	-
A05 (Phosphomycin #1)	+/+/+/+	1	+	+/+/+/+	1	+
A06 (Phosphomycin #2)	+/+/+/+	1	+	+/+/+/+	1	+
A07 (Phosphomycin #3)	+/+/+/+	1	+	+/+/+/+	1	+
A08 (Phosphomycin #4)	+/+/+/+	1	+	+/+/+/+	1	+
A09 (5-Chloro-7-Iodo-8-Hydroxyquinoline #1)	-/+/+/+	0.9375	+	+/+/-/-	0.6875	-
A10 (5-Chloro-7-Iodo-8-Hydroxyquinoline #2)	w/w/+/+	1	+	+/+/-/-	0.6875	-
A11 (5-Chloro-7-Iodo-8-Hydroxyquinoline #3)	+/+/+/+	1	+	w/w/-/-	0.6875	-
A12 (5-Chloro-7-Iodo-8-Hydroxyquinoline #4)	+/w/w/w	1	+	-/-/-/-	0.0625	-
B01 (Norfloxacin #1)	+/+/+/+	1	+	+/+/+/+	1	+
B02 (Norfloxacin #2)	+/+/+/+	1	+	-/-/w/-	0.3125	-
B03 (Norfloxacin #3)	+/+/+/+	1	+	-/-/-/-	0.0625	-
B04 (Norfloxacin #4)	+/-/-/-	0.3125	-	-/-/-/-	0.0625	-
B05 (Sulfanilamide #1)	+/+/+/+	1	+	+/+/+/+	1	+
B06 (Sulfanilamide #2)	+/+/+/+	1	+	+/+/+/+	1	+
B07 (Sulfanilamide #3)	+/+/+/+	1	+	+/+/+/+	1	+
B08 (Sulfanilamide #4)	+/+/+/+	1	+	-/-/-/-	0.0625	-
B09 (Trimethoprim #1)	+/+/+/+	1	+	+/+/w/+	1	+
B10 (Trimethoprim #2)	+/+/+/+	1	+	-/-/-/-	0.0625	-
B11 (Trimethoprim #3)	w/+/w/w	1	+	-/-/-/-	0.0625	-
B12 (Trimethoprim #4)	-/-/-/-	0.0625	-	-/-/-/-	0.0625	-
C01 (Dichlofluanid #1)	+/+/+/+	1	+	+/+/+/+	1	+
C02 (Dichlofluanid #2)	+/+/+/+	1	+	+/+/w/w	1	+
C03 (Dichlofluanid #3)	+/+/+/+	1	+	+/w/-/-	0.6875	-
C04 (Dichlofluanid #4)	+/+/+/+	1	+	+/+/-/-	0.6875	-
C05 (Protamine Sulfate #1)	+/-/+/+	0.9375	+	+/+/+/+	1	+
C06 (Protamine Sulfate #2)	+/-/+/+	0.9375	+	-/-/-/-	0.0625	-
C07 (Protamine Sulfate #3)	+/-/-/-	0.3125	-	-/-/-/-	0.0625	-
C08 (Protamine Sulfate #4)	-/-/-/-	0.0625	-	-/-/-/-	0.0625	-
C09 (Cetylpyridinium Chloride #1)	+/+/+/+	1	+	+/+/+/+	1	+
C10 (Cetylpyridinium Chloride #2)	+/+/+/+	1	+	+/+/+/+	1	+
C11 (Cetylpyridinium Chloride #3)	+/+/w/-	0.9375	+	+/+/-/-	0.6875	-
C12 (Cetylpyridinium Chloride #4)	-/-/-/-	0.0625	-	-/-/-/-	0.0625	-
D01 (1-Chloro-2,4-Dinitrobenzene #1)	+/+/+/+	1	+	+/+/+/+	1	+
D02 (1-Chloro-2,4-Dinitrobenzene #2)	+/+/+/+	1	+	+/+/+/+	1	+
D03 (1-Chloro-2,4-Dinitrobenzene #3)	+/-/-/-	0.3125	-	-/-/-/-	0.0625	-
D04 (1-Chloro-2,4-Dinitrobenzene #4)	+/-/-/-	0.3125	-	-/-/-/-	0.0625	-
D05 (Diamide #1)	+/+/+/+	1	+	+/+/+/+	1	+
D06 (Diamide #2)	+/+/+/+	1	+	+/+/+/+	1	+
D07 (Diamide #3)	+/+/+/+	1	+	+/+/+/+	1	+
D08 (Diamide #4)	-/-/-/-	0.0625	-	-/-/-/-	0.0625	-
D09 (Cinoxacin #1)	+/+/+/+	1	+	+/+/+/+	1	+
D10 (Cinoxacin #2)	+/+/+/+	1	+	+/+/+/+	1	+
D11 (Cinoxacin #3)	-/-/-/-	0.0625	-	+/+/-/-	0.6875	-
D12 (Cinoxacin #4)	-/-/-/-	0.0625	-	-/-/-/+	0.3125	-
E01 (Streptomycin #1)	+/+/+/+	1	+	-/-/+/w	0.6875	-
E02 (Streptomycin #2)	+/+/+/+	1	+	-/-/-/-	0.0625	-
E03 (Streptomycin #3)	-/+/+/+	0.9375	+	-/-/-/-	0.0625	-
E04 (Streptomycin #4)	-/+/+/-	0.6875	-	-/-/-/-	0.0625	-
E05 (5-Azacytidine #1)	+/+/+/+	1	+	+/+/+/+	1	+
E06 (5-Azacytidine #2)	+/+/+/+	1	+	+/+/+/+	1	+
E07 (5-Azacytidine #3)	+/+/+/+	1	+	+/+/+/+	1	+
E08 (5-Azacytidine #4)	+/+/+/+	1	+	+/+/+/+	1	+
E09 (Rifamycin SV #1)	+/+/+/+	1	+	+/+/+/+	1	+
E10 (Rifamycin SV #2)	+/+/+/+	1	+	+/+/+/+	1	+
E11 (Rifamycin SV #3)	+/+/+/+	1	+	+/+/+/+	1	+
E12 (Rifamycin SV #4)	w/+/+/+	1	+	w/w/w/w	1	+
F01 (Potassium Tellurite #1)	+/+/+/+	1	+	-/-/-/-	0.0625	-
F02 (Potassium Tellurite #2)	+/+/+/+	1	+	-/-/-/-	0.0625	-
F03 (Potassium Tellurite #3)	-/-/+/+	0.6875	-	-/-/-/-	0.0625	-
F04 (Potassium Tellurite #4)	-/-/-/w	0.3125	-	-/-/-/-	0.0625	-
F05 (Sodium Selenite #1)	+/+/+/+	1	+	w/w/-/-	0.6875	-
F06 (Sodium Selenite #2)	+/+/w/w	1	+	w/w/-/-	0.6875	-
F07 (Sodium Selenite #3)	+/+/w/w	1	+	-/-/-/-	0.0625	-
F08 (Sodium Selenite #4)	w/+/w/-	0.9375	+	-/-/-/-	0.0625	-
F09 (Aluminum Sulfate #1)	+/+/+/+	1	+	+/+/+/+	1	+
F10 (Aluminum Sulfate #2)	+/+/+/+	1	+	+/+/+/+	1	+
F11 (Aluminum Sulfate #3)	+/+/+/+	1	+	+/+/+/+	1	+
F12 (Aluminum Sulfate #4)	w/w/w/w	1	+	+/+/+/+	1	+
G01 (Chromium [III] Chloride #1)	+/+/+/+	1	+	+/+/+/+	1	+
G02 (Chromium [III] Chloride #2)	+/+/+/+	1	+	+/+/+/+	1	+
G03 (Chromium [III] Chloride #3)	+/+/+/+	1	+	+/+/+/+	1	+
G04 (Chromium [III] Chloride #4)	+/+/+/+	1	+	+/+/+/+	1	+
G05 (Ferric Chloride #1)	+/+/+/+	1	+	+/+/+/+	1	+
G06 (Ferric Chloride #2)	+/+/+/+	1	+	+/+/+/+	1	+
G07 (Ferric Chloride #3)	+/+/+/+	1	+	+/+/+/+	1	+
G08 (Ferric Chloride #4)	w/w/w/w	1	+	w/w/w/w	1	+
G09 (L-Glutamic Acid γ-Hydroxamate #1)	+/+/+/+	1	+	+/+/+/+	1	+
G10 (L-Glutamic Acid γ-Hydroxamate #2)	+/+/+/+	1	+	+/+/+/+	1	+
G11 (L-Glutamic Acid γ-Hydroxamate #3)	+/+/+/+	1	+	+/+/+/+	1	+
G12 (L-Glutamic Acid γ-Hydroxamate #4)	+/+/+/+	1	+	+/+/+/+	1	+
H01 (Glycine Hydroxamate #1)	+/+/+/+	1	+	+/+/+/+	1	+
H02 (Glycine Hydroxamate #2)	+/+/+/+	1	+	-/-/-/-	0.0625	-
H03 (Glycine Hydroxamate #3)	+/-/-/-	0.3125	-	-/-/-/-	0.0625	-
H04 (Glycine Hydroxamate #4)	+/-/-/-	0.3125	-	-/-/-/-	0.0625	-
H05 (Chloroxylenol #1)	+/+/+/+	1	+	+/+/+/+	1	+
H06 (Chloroxylenol #2)	+/+/+/+	1	+	+/+/+/+	1	+
H07 (Chloroxylenol #3)	+/+/+/+	1	+	-/-/+/+	0.6875	-
H08 (Chloroxylenol #4)	+/-/-/w	0.6875	-	-/-/-/-	0.0625	-
H09 (Sorbic Acid #1)	+/+/+/+	1	+	+/+/+/+	1	+
H10 (Sorbic Acid #2)	+/+/+/+	1	+	+/+/+/+	1	+
H11 (Sorbic Acid #3)	+/+/+/+	1	+	+/+/+/+	1	+
H12 (Sorbic Acid #4)	+/+/+/+	1	+	+/+/+/+	1	+
PM17
A01 (D-Serine #1)	+/+/+/+	1	+	+/+/+/+	1	+
A02 (D-Serine #2)	+/+/+/+	1	+	+/+/+/+	1	+
A03 (D-Serine #3)	-/-/-/-	0.0625	-	+/+/+/+	1	+
A04 (D-Serine #4)	-/-/-/-	0.0625	-	-/-/-/-	0.0625	-
A05 (β-Chloro-L-Alanine #1)	+/+/+/+	1	+	+/+/+/+	1	+
A06 (β-Chloro-L-Alanine #2)	+/+/+/+	1	+	+/+/+/+	1	+
A07 (β-Chloro-L-Alanine #3)	+/+/+/w	1	+	+/+/+/+	1	+
A08 (β-Chloro-L-Alanine #4)	-/-/+/+	0.6875	-	-/w/w/-	0.6875	-
A09 (Thiosalicylate #1)	+/+/+/+	1	+	+/+/+/+	1	+
A10 (Thiosalicylate #2)	+/+/+/+	1	+	+/+/+/+	1	+
A11 (Thiosalicylate #3)	+/+/+/+	1	+	+/+/+/+	1	+
A12 (Thiosalicylate #4)	+/+/+/+	1	+	+/+/+/+	1	+
B01 (2-Hydroxy-Benzoic Acid #1)	+/+/+/+	1	+	+/+/+/+	1	+
B02 (2-Hydroxy-Benzoic Acid #2)	w/+/w/w	1	+	+/+/+/+	1	+
B03 (2-Hydroxy-Benzoic Acid #3)	-/-/-/-	0.0625	-	w/w/+/+	1	+
B04 (2-Hydroxy-Benzoic Acid #4)	-/-/-/-	0.0625	-	-/-/-/-	0.0625	-
B05 (Hygromycin B #1)	+/+/+/+	1	+	+/+/+/+	1	+
B06 (Hygromycin B #2)	+/+/+/+	1	+	+/+/+/+	1	+
B07 (Hygromycin B #3)	+/+/+/+	1	+	+/+/+/+	1	+
B08 (Hygromycin B #4)	-/-/-/-	0.0625	-	-/-/-/-	0.0625	-
B09 (Ethionamide #1)	+/+/+/+	1	+	+/+/+/+	1	+
B10 (Ethionamide #2)	+/+/+/+	1	+	+/+/+/+	1	+
B11 (Ethionamide #3)	+/+/+/+	1	+	w/w/w/w	1	+
B12 (Ethionamide #4)	+/+/+/+	1	+	w/w/w/w	1	+
C01 (4-Aminopyridine #1)	+/+/+/+	1	+	+/+/+/+	1	+
C02 (4-Aminopyridine #2)	+/+/+/+	1	+	+/+/+/+	1	+
C03 (4-Aminopyridine #3)	+/+/+/+	1	+	+/+/+/+	1	+
C04 (4-Aminopyridine #4)	+/-/-/-	0.3125	-	+/+/+/+	1	+
C05 (Sulfachloropyridazine #1)	+/+/+/+	1	+	+/+/+/+	1	+
C06 (Sulfachloropyridazine #2)	+/+/+/+	1	+	+/w/w/w	1	+
C07 (Sulfachloropyridazine #3)	+/+/+/+	1	+	+/+/w/-	0.9375	+
C08 (Sulfachloropyridazine #4)	-/+/w/-	0.6875	-	-/-/-/-	0.0625	-
C09 (Sulfamonomethoxine #1)	+/+/+/+	1	+	+/+/+/+	1	+
C10 (Sulfamonomethoxine #2)	+/+/+/+	1	+	w/w/w/w	1	+
C11 (Sulfamonomethoxine #3)	+/+/+/+	1	+	w/w/w/-	0.9375	+
C12 (Sulfamonomethoxine #4)	w/w/w/-	0.9375	+	-/-/-/-	0.0625	-
D01 (Oxycarboxin #1)	+/+/+/+	1	+	+/+/+/+	1	+
D02 (Oxycarboxin #2)	+/+/+/+	1	+	+/+/w/w	1	+
D03 (Oxycarboxin #3)	-/-/-/-	0.0625	-	w/-/w/w	0.9375	+
D04 (Oxycarboxin #4)	-/-/-/-	0.0625	-	+/w/w/w	1	+
D05 (3-Amino-1,2,4-triazole #1)	+/+/+/+	1	+	+/+/+/+	1	+
D06 (3-Amino-1,2,4-triazole #2)	+/+/+/+	1	+	+/+/+/+	1	+
D07 (3-Amino-1,2,4-triazole #3)	+/+/+/+	1	+	w/w/+/w	1	+
D08 (3-Amino-1,2,4-triazole #4)	w/+/+/w	1	+	-/-/-/-	0.0625	-
D09 (Chlorpromazine #1)	+/+/+/+	1	+	+/+/+/+	1	+
D10 (Chlorpromazine #2)	+/+/+/+	1	+	+/+/+/+	1	+
D11 (Chlorpromazine #3)	-/-/-/-	0.0625	-	-/+/+/w	0.9375	+
D12 (Chlorpromazine #4)	-/-/-/-	0.0625	-	-/-/-/-	0.0625	-
E01 (Niaproof #1)	+/+/+/+	1	+	+/+/+/+	1	+
E02 (Niaproof #2)	+/+/w/w	1	+	+/+/+/+	1	+
E03 (Niaproof #3)	w/w/w/w	1	+	+/+/w/w	1	+
E04 (Niaproof #4)	w/w/w/w	1	+	-/-/-/-	0.0625	-
E05 (Compound 48/80 #1)	+/+/+/+	1	+	+/+/+/+	1	+
E06 (Compound 48/80 #2)	+/+/+/+	1	+	+/+/-/-	0.6875	-
E07 (Compound 48/80 #3)	w/+/w/w	1	+	-/-/-/-	0.0625	-
E08 (Compound 48/80 #4)	-/-/-/-	0.0625	-	-/-/-/-	0.0625	-
E09 (Sodium Tungstate #1)	+/+/+/+	1	+	+/+/+/+	1	+
E10 (Sodium Tungstate #2)	+/+/+/+	1	+	+/+/+/+	1	+
E11 (Sodium Tungstate #3)	+/+/w/w	1	+	w/w/-/-	0.6875	-
E12 (Sodium Tungstate #4)	w/w/w/w	1	+	-/-/-/-	0.0625	-
F01 (Lithium Chloride #1)	+/+/+/+	1	+	+/+/+/+	1	+
F02 (Lithium Chloride #2)	w/+/+/+	1	+	+/w/+/w	1	+
F03 (Lithium Chloride #3)	w/w/w/w	1	+	-/-/-/-	0.0625	-
F04 (Lithium Chloride #4)	-/-/w/-	0.3125	-	-/-/-/-	0.0625	-
F05 (D,L-Methionine Hydroxamate #1)	+/+/+/+	1	+	+/+/+/+	1	+
F06 (D,L-Methionine Hydroxamate #2)	+/+/+/+	1	+	+/+/+/+	1	+
F07 (D,L-Methionine Hydroxamate #3)	+/+/+/+	1	+	-/-/-/-	0.0625	-
F08 (D,L-Methionine Hydroxamate #4)	w/-/-/-	0.3125	-	-/-/-/-	0.0625	-
F09 (Tannic Acid #1)	+/+/+/+	1	+	+/+/w/w	1	+
F10 (Tannic Acid #2)	+/+/+/+	1	+	w/+/w/w	1	+
F11 (Tannic Acid #3)	+/+/+/+	1	+	+/+/+/+	1	+
F12 (Tannic Acid #4)	+/+/+/+	1	+	+/+/+/+	1	+
G01 (Chlorambucil #1)	+/+/+/+	1	+	+/+/+/+	1	+
G02 (Chlorambucil #2)	+/+/+/+	1	+	+/+/+/+	1	+
G03 (Chlorambucil #3)	+/+/+/+	1	+	+/+/+/+	1	+
G04 (Chlorambucil #4)	w/+/w/w	1	+	w/w/w/w	1	+
G05 (Cefamandole Nafate #1)	+/+/+/+	1	+	+/+/+/+	1	+
G06 (Cefamandole Nafate #2)	+/+/+/+	1	+	+/+/+/+	1	+
G07 (Cefamandole Nafate #3)	+/+/+/+	1	+	+/+/+/+	1	+
G08 (Cefamandole Nafate #4)	+/w/-/w	0.9375	+	+/+/+/+	1	+
G09 (Cefoperazone #1)	+/+/+/+	1	+	+/+/+/+	1	+
G10 (Cefoperazone #2)	+/w/w/+	1	+	+/+/+/+	1	+
G11 (Cefoperazone #3)	+/-/+/-	0.6875	-	+/+/+/+	1	+
G12 (Cefoperazone #4)	+/-/-/-	0.3125	-	+/+/+/+	1	+
H01 (Cefsulodin #1)	+/+/+/+	1	+	+/+/+/+	1	+
H02 (Cefsulodin #2)	+/+/+/+	1	+	+/+/+/+	1	+
H03 (Cefsulodin #3)	+/+/+/+	1	+	+/+/+/+	1	+
H04 (Cefsulodin #4)	+/-/+/-	0.6875	-	+/+/+/+	1	+
H05 (Caffeine #1)	+/+/+/+	1	+	+/+/+/+	1	+
H06 (Caffeine #2)	+/+/+/+	1	+	+/+/+/+	1	+
H07 (Caffeine #3)	+/+/+/+	1	+	+/+/+/+	1	+
H08 (Caffeine #4)	-/-/-/-	0.0625	-	-/-/-/-	0.0625	-
H09 (Phenylarsine Oxide #1)	+/+/+/+	1	+	+/w/+/+	1	+
H10 (Phenylarsine Oxide #2)	+/+/+/+	1	+	-/-/-/-	0.0625	-
H11 (Phenylarsine Oxide #3)	+/-/-/-	0.3125	-	-/-/-/-	0.0625	-
H12 (Phenylarsine Oxide #4)	+/-/-/-	0.3125	-	-/-/-/-	0.0625	-
PM18
A01 (Ketoprofen #1)	+/+/+/+	1	+	+/+/+/+	1	+
A02 (Ketoprofen #2)	+/+/+/+	1	+	+/+/+/+	1	+
A03 (Ketoprofen #3)	+/+/+/+	1	+	+/+/+/+	1	+
A04 (Ketoprofen #4)	w/w/w/w	1	+	w/w/w/w	1	+
A05 (Sodium Pyrophosphate #1)	+/+/+/+	1	+	+/+/+/+	1	+
A06 (Sodium Pyrophosphate #2)	+/+/+/+	1	+	+/+/+/+	1	+
A07 (Sodium Pyrophosphate #3)	+/+/+/+	1	+	+/+/+/+	1	+
A08 (Sodium Pyrophosphate #4)	+/+/+/+	1	+	-/-/-/-	0.0625	-
A09 (Thiamphenicol #1)	+/+/+/+	1	+	+/w/+/+	1	+
A10 (Thiamphenicol #2)	+/+/+/+	1	+	+/-/-/-	0.3125	-
A11 (Thiamphenicol #3)	+/+/+/+	1	+	-/-/-/-	0.0625	-
A12 (Thiamphenicol #4)	-/-/w/+	0.6875	-	-/-/-/-	0.0625	-
B01 (Trifluorothymidine #1)	+/+/+/+	1	+	+/+/+/+	1	+
B02 (Trifluorothymidine #2)	+/+/+/+	1	+	+/+/+/+	1	+
B03 (Trifluorothymidine #3)	+/+/+/+	1	+	+/+/+/+	1	+
B04 (Trifluorothymidine #4)	+/+/+/+	1	+	+/+/+/+	1	+
B05 (Pipemidic Acid #1)	+/+/+/+	1	+	-/-/-/-	0.0625	-
B06 (Pipemidic Acid #2)	+/+/+/+	1	+	-/-/-/-	0.0625	-
B07 (Pipemidic Acid #3)	-/-/-/-	0.0625	-	-/-/-/-	0.0625	-
B08 (Pipemidic Acid #4)	-/-/-/-	0.0625	-	-/-/-/-	0.0625	-
B09 (Azathioprine #1)	+/+/+/+	1	+	+/+/+/+	1	+
B10 (Azathioprine #2)	+/+/+/+	1	+	+/+/+/+	1	+
B11 (Azathioprine #3)	+/+/+/+	1	+	+/+/w/w	1	+
B12 (Azathioprine #4)	+/w/+/w	1	+	-/-/+/-	0.3125	-
C01 (Poly-L-Lysine #1)	+/+/+/+	1	+	+/+/+/+	1	+
C02 (Poly-L-Lysine #2)	+/+/+/+	1	+	+/+/+/+	1	+
C03 (Poly-L-Lysine #3)	+/+/+/+	1	+	+/+/+/+	1	+
C04 (Poly-L-Lysine #4)	w/-/+/+	0.9375	+	-/w/-/-	0.3125	-
C05 (Sulfisoxazole #1)	+/+/+/+	1	+	-/-/-/-	0.0625	-
C06 (Sulfisoxazole #2)	+/w/+/w	1	+	-/-/-/-	0.0625	-
C07 (Sulfisoxazole #3)	-/-/-/-	0.0625	-	-/-/-/-	0.0625	-
C08 (Sulfisoxazole #4)	-/-/-/-	0.0625	-	-/-/-/-	0.0625	-
C09 (Pentachlorophenol #1)	+/+/+/+	1	+	+/+/+/+	1	+
C10 (Pentachlorophenol #2)	+/+/+/+	1	+	+/+/+/+	1	+
C11 (Pentachlorophenol #3)	+/w/w/w	1	+	w/w/w/w	1	+
C12 (Pentachlorophenol #4)	+/w/w/w	1	+	-/-/-/-	0.0625	-
D01 (Sodium m-Arsenite #1)	-/-/-/-	0.0625	-	-/w/w/w	0.9375	+
D02 (Sodium m-Arsenite #2)	-/-/-/-	0.0625	-	-/-/-/-	0.0625	-
D03 (Sodium m-Arsenite #3)	-/-/-/-	0.0625	-	-/-/-/-	0.0625	-
D04 (Sodium m-Arsenite #4)	-/-/-/-	0.0625	-	-/-/-/-	0.0625	-
D05 (Sodium Bromate #1)	+/+/+/+	1	+	+/+/+/+	1	+
D06 (Sodium Bromate #2)	+/+/+/w	1	+	+/+/+/+	1	+
D07 (Sodium Bromate #3)	w/+/w/w	1	+	+/+/+/+	1	+
D08 (Sodium Bromate #4)	w/w/-/-	0.6875	-	w/-/w/w	0.9375	+
D09 (Lidocaine #1)	+/+/+/+	1	+	+/+/+/+	1	+
D10 (Lidocaine #2)	+/+/+/+	1	+	+/+/+/+	1	+
D11 (Lidocaine #3)	w/-/-/-	0.3125	-	+/+/+/+	1	+
D12 (Lidocaine #4)	-/-/-/-	0.0625	-	+/+/+/+	1	+
E01 (Sodium Metasilicate #1)	+/+/+/+	1	+	+/+/+/+	1	+
E02 (Sodium Metasilicate #2)	+/+/+/+	1	+	+/+/+/+	1	+
E03 (Sodium Metasilicate #3)	+/+/w/w	1	+	-/-/-/-	0.0625	-
E04 (Sodium Metasilicate #4)	-/-/-/-	0.0625	-	-/-/-/-	0.0625	-
E05 (Sodium Metaperiodate #1)	+/+/+/+	1	+	+/+/+/+	1	+
E06 (Sodium Metaperiodate #2)	+/+/+/w	1	+	+/+/+/+	1	+
E07 (Sodium Metaperiodate #3)	-/-/-/-	0.0625	-	-/+/-/-	0.3125	-
E08 (Sodium Metaperiodate #4)	-/-/-/-	0.0625	-	-/-/-/-	0.0625	-
E09 (Antimony [III] Chloride #1)	+/+/+/+	1	+	+/+/+/+	1	+
E10 (Antimony [III] Chloride #2)	+/w/w/+	1	+	-/-/-/-	0.0625	-
E11 (Antimony [III] Chloride #3)	-/-/-/-	0.0625	-	-/-/-/-	0.0625	-
E12 (Antimony [III] Chloride #4)	-/-/-/-	0.0625	-	-/-/-/-	0.0625	-
F01 (Semicarbazide Hydrochloride #1)	+/+/+/+	1	+	-/-/w/w	0.6875	-
F02 (Semicarbazide Hydrochloride #2)	w/w/+/w	1	+	-/-/-/-	0.0625	-
F03 (Semicarbazide Hydrochloride #3)	-/-/-/-	0.0625	-	-/-/-/-	0.0625	-
F04 (Semicarbazide Hydrochloride #4)	-/-/-/-	0.0625	-	-/-/-/-	0.0625	-
F05 (Tinidazole #1)	+/+/+/+	1	+	+/+/+/+	1	+
F06 (Tinidazole #2)	+/+/+/+	1	+	+/+/+/+	1	+
F07 (Tinidazole #3)	+/+/+/+	1	+	+/+/+/+	1	+
F08 (Tinidazole #4)	+/-/+/-	0.6875	-	w/w/-/+	0.9375	+
F09 (Aztreonam #1)	+/+/+/+	1	+	+/+/+/+	1	+
F10 (Aztreonam #2)	+/+/+/+	1	+	+/+/+/+	1	+
F11 (Aztreonam #3)	+/w/+/w	1	+	+/-/-/-	0.3125	-
F12 (Aztreonam #4)	-/-/-/-	0.0625	-	+/-/-/-	0.3125	-
G01 (Triclosan #1)	+/+/+/+	1	+	+/+/+/+	1	+
G02 (Triclosan #2)	+/+/+/+	1	+	+/+/+/+	1	+
G03 (Triclosan #3)	+/+/+/+	1	+	+/+/+/+	1	+
G04 (Triclosan #4)	+/+/+/+	1	+	+/+/+/+	1	+
G05 (Guanazole #1)	+/+/+/+	1	+	+/+/+/+	1	+
G06 (Guanazole #2)	+/+/+/+	1	+	+/+/+/+	1	+
G07 (Guanazole #3)	-/-/+/+	0.6875	-	-/+/+/+	0.9375	+
G08 (Guanazole #4)	-/-/-/-	0.0625	-	-/-/-/-	0.0625	-
G09 (Myricetin #1)	+/+/+/+	1	+	+/+/+/+	1	+
G10 (Myricetin #2)	+/+/+/+	1	+	+/+/+/+	1	+
G11 (Myricetin #3)	+/+/+/+	1	+	+/+/+/+	1	+
G12 (Myricetin #4)	+/+/+/+	1	+	+/+/+/+	1	+
H01 (5-Fluoro-5′-Deoxyuridine #1)	+/+/+/+	1	+	+/+/+/+	1	+
H02 (5-Fluoro-5′-Deoxyuridine #2)	+/+/+/+	1	+	+/+/+/+	1	+
H03 (5-Fluoro-5′-Deoxyuridine #3)	+/+/+/+	1	+	+/+/+/+	1	+
H04 (5-Fluoro-5′-Deoxyuridine #4)	+/+/+/+	1	+	+/+/+/+	1	+
H05 (2-Phenylphenol #1)	+/+/+/+	1	+	+/+/+/+	1	+
H06 (2-Phenylphenol #2)	+/+/+/+	1	+	+/+/+/+	1	+
H07 (2-Phenylphenol #3)	+/-/+/+	0.9375	+	-/+/w/w	0.9375	+
H08 (2-Phenylphenol #4)	+/w/w/w	1	+	-/-/-/-	0.0625	-
H09 (Plumbagin #1)	+/+/+/+	1	+	+/+/+/+	1	+
H10 (Plumbagin #2)	+/+/+/+	1	+	+/+/+/+	1	+
H11 (Plumbagin #3)	+/+/+/+	1	+	w/+/+/+	1	+
H12 (Plumbagin #4)	+/+/+/w	1	+	w/w/w/w	1	+
PM19
A01 (Josamycin #1)	+/+/+/+	1	+	+/+/+/+	1	+
A02 (Josamycin #2)	+/+/+/+	1	+	+/+/+/+	1	+
A03 (Josamycin #3)	+/+/+/+	1	+	-/-/w/w	0.6875	-
A04 (Josamycin #4)	+/+/w/-	0.9375	+	-/-/-/-	0.0625	-
A05 (Gallic Acid #1)	+/+/+/+	1	+	+/+/+/+	1	+
A06 (Gallic Acid #2)	+/+/+/+	1	+	+/+/+/+	1	+
A07 (Gallic Acid #3)	+/+/+/+	1	+	+/+/+/+	1	+
A08 (Gallic Acid #4)	-/w/-/-	0.3125	-	+/+/-/w	0.9375	+
A09 (Coumarin #1)	+/+/+/+	1	+	+/+/+/+	1	+
A10 (Coumarin #2)	+/+/+/+	1	+	+/+/+/+	1	+
A11 (Coumarin #3)	+/w/w/-	0.9375	+	-/-/w/+	0.6875	-
A12 (Coumarin #4)	-/-/-/-	0.0625	-	-/-/-/-	0.0625	-
B01 (Methyltrioctylammonium Chloride #1)	+/+/+/+	1	+	+/+/+/+	1	+
B02 (Methyltrioctylammonium Chloride #2)	+/+/+/+	1	+	+/+/+/+	1	+
B03 (Methyltrioctylammonium Chloride #3)	-/-/-/w	0.3125	-	+/+/+/+	1	+
B04 (Methyltrioctylammonium Chloride #4)	-/-/-/-	0.0625	-	+/+/+/+	1	+
B05 (Harmane #1)	+/+/+/+	1	+	+/+/+/+	1	+
B06 (Harmane #2)	+/+/+/+	1	+	+/+/+/+	1	+
B07 (Harmane #3)	w/+/+/+	1	+	+/+/+/+	1	+
B08 (Harmane #4)	-/-/-/-	0.0625	-	-/-/-/-	0.0625	-
B09 (2,4-Dinitrophenol #1)	+/+/+/+	1	+	+/+/+/+	1	+
B10 (2,4-Dinitrophenol #2)	+/+/+/+	1	+	+/+/+/+	1	+
B11 (2,4-Dinitrophenol #3)	+/+/w/w	1	+	+/+/w/+	1	+
B12 (2,4-Dinitrophenol #4)	-/-/-/-	0.0625	-	w/w/w/w	1	+
C01 (Chlorhexidine #1)	+/+/+/+	1	+	+/+/+/+	1	+
C02 (Chlorhexidine #2)	+/+/+/+	1	+	-/-/-/-	0.0625	-
C03 (Chlorhexidine #3)	+/+/+/+	1	+	-/-/-/-	0.0625	-
C04 (Chlorhexidine #4)	-/-/+/+	0.6875	-	-/-/-/-	0.0625	-
C05 (Umbelliferone #1)	+/+/+/+	1	+	+/+/+/+	1	+
C06 (Umbelliferone #2)	+/+/+/+	1	+	+/+/+/+	1	+
C07 (Umbelliferone #3)	w/+/+/+	1	+	+/+/+/+	1	+
C08 (Umbelliferone #4)	w/w/+/w	1	+	w/w/+/+	1	+
C09 (Cinnamic Acid [trans] #1)	+/+/+/+	1	+	+/+/+/+	1	+
C10 (Cinnamic Acid [trans] #2)	+/+/+/+	1	+	+/+/+/+	1	+
C11 (Cinnamic Acid [trans] #3)	+/+/+/+	1	+	+/+/+/+	1	+
C12 (Cinnamic Acid [trans] #4)	-/-/-/-	0.0625	-	-/-/-/-	0.0625	-
D01 (Disulphiram #1)	+/+/+/+	1	+	+/+/+/+	1	+
D02 (Disulphiram #2)	+/+/+/+	1	+	+/+/+/+	1	+
D03 (Disulphiram #3)	+/+/+/+	1	+	+/+/+/+	1	+
D04 (Disulphiram #4)	+/+/+/+	1	+	-/-/-/-	0.0625	-
D05 (Iodonitro Tetrazolium Violet #1)	+/+/+/+	1	+	+/+/+/+	1	+
D06 (Iodonitro Tetrazolium Violet #2)	+/+/+/+	1	+	+/+/+/+	1	+
D07 (Iodonitro Tetrazolium Violet #3)	+/w/+/w	1	+	+/w/+/+	1	+
D08 (Iodonitro Tetrazolium Violet #4)	+/+/+/+	1	+	+/+/+/+	1	+
D09 (Phenyl-Methyl-Sulfonyl Fluoride #1)	+/+/+/+	1	+	+/+/+/+	1	+
D10 (Phenyl-Methyl-Sulfonyl Fluoride #2)	+/+/+/+	1	+	+/+/+/+	1	+
D11 (Phenyl-Methyl-Sulfonyl Fluoride #3)	+/+/+/+	1	+	+/+/+/+	1	+
D12 (Phenyl-Methyl-Sulfonyl Fluoride #4)	+/-/+/+	0.9375	+	w/w/w/w	1	+
E01 (FCCP #1)	+/+/+/+	1	+	+/+/+/+	1	+
E02 (FCCP #2)	+/+/+/+	1	+	+/+/+/+	1	+
E03 (FCCP #3)	+/+/+/+	1	+	w/w/+/+	1	+
E04 (FCCP #4)	w/-/w/w	0.9375	+	-/-/-/-	0.0625	-
E05 (D,L-α-Lipoic Acid #1)	+/+/+/+	1	+	+/+/+/+	1	+
E06 (D,L-α-Lipoic Acid #2)	+/+/+/+	1	+	+/+/+/+	1	+
E07 (D,L-α-Lipoic Acid #3)	w/w/w/w	1	+	w/w/w/w	1	+
E08 (D,L-α-Lipoic Acid #4)	-/-/-/-	0.0625	-	-/-/-/-	0.0625	-
E09 (Lawsone #1)	+/+/+/+	1	+	+/+/+/+	1	+
E10 (Lawsone #2)	+/+/+/+	1	+	+/+/+/+	1	+
E11 (Lawsone #3)	w/+/+/w	1	+	w/w/+/w	1	+
E12 (Lawsone #4)	w/w/w/w	1	+	+/+/+/+	1	+
F01 (Phenethicillin #1)	+/+/+/+	1	+	+/+/+/+	1	+
F02 (Phenethicillin #2)	w/-/w/w	0.9375	+	+/+/+/+	1	+
F03 (Phenethicillin #3)	-/-/-/-	0.0625	-	-/-/-/-	0.0625	-
F04 (Phenethicillin #4)	-/-/-/-	0.0625	-	-/-/-/-	0.0625	-
F05 (Blasticidin S #1)	+/+/+/+	1	+	+/+/+/+	1	+
F06 (Blasticidin S #2)	+/+/+/+	1	+	+/+/+/+	1	+
F07 (Blasticidin S #3)	+/+/+/+	1	+	-/w/w/w	0.9375	+
F08 (Blasticidin S #4)	w/w/w/-	0.9375	+	-/-/-/-	0.0625	-
F09 (Sodium Caprylate #1)	+/+/+/+	1	+	+/+/+/+	1	+
F10 (Sodium Caprylate #2)	+/+/w/w	1	+	+/+/+/+	1	+
F11 (Sodium Caprylate #3)	-/-/-/-	0.0625	-	-/-/w/w	0.6875	-
F12 (Sodium Caprylate #4)	-/-/w/-	0.3125	-	-/-/-/-	0.0625	-
G01 (Lauryl Sulfobetaine #1)	+/+/+/+	1	+	+/+/+/+	1	+
G02 (Lauryl Sulfobetaine #2)	w/w/+/+	1	+	w/w/w/w	1	+
G03 (Lauryl Sulfobetaine #3)	+/w/+/w	1	+	w/w/w/w	1	+
G04 (Lauryl Sulfobetaine #4)	w/+/+/+	1	+	w/w/w/w	1	+
G05 (Dihydrostreptomycin #1)	+/+/+/+	1	+	+/+/+/+	1	+
G06 (Dihydrostreptomycin #2)	+/+/+/+	1	+	w/w/+/+	1	+
G07 (Dihydrostreptomycin #3)	+/+/+/+	1	+	-/-/-/-	0.0625	-
G08 (Dihydrostreptomycin #4)	+/+/+/+	1	+	-/-/-/-	0.0625	-
G09 (Hydroxylamine #1)	+/+/+/+	1	+	+/+/+/+	1	+
G10 (Hydroxylamine #2)	+/+/+/+	1	+	+/+/+/+	1	+
G11 (Hydroxylamine #3)	+/+/+/+	1	+	+/+/+/+	1	+
G12 (Hydroxylamine #4)	+/+/+/+	1	+	-/-/-/-	0.0625	-
H01 (Hexaminecobalt [III] Chloride #1)	+/+/+/+	1	+	+/+/+/+	1	+
H02 (Hexaminecobalt [III] Chloride #2)	+/+/+/+	1	+	w/w/+/+	1	+
H03 (Hexaminecobalt [III] Chloride #3)	+/+/+/+	1	+	-/-/w/w	0.6875	-
H04 (Hexaminecobalt [III] Chloride #4)	+/+/+/+	1	+	-/-/-/-	0.0625	-
H05 (α-Thioglycerol #1)	+/+/+/+	1	+	+/+/+/+	1	+
H06 (α-Thioglycerol #2)	+/+/+/+	1	+	+/+/+/+	1	+
H07 (α-Thioglycerol #3)	+/+/w/+	1	+	+/+/+/+	1	+
H08 (α-Thioglycerol #4)	w/-/-/-	0.3125	-	w/w/-/w	0.9375	+
H09 (Polymyxin B #1)	+/+/+/+	1	+	+/+/-/+	0.9375	+
H10 (Polymyxin B #2)	-/-/+/-	0.3125	-	-/-/-/-	0.0625	-
H11 (Polymyxin B #3)	+/-/-/+	0.6875	-	-/-/-/-	0.0625	-
H12 (Polymyxin B #4)	-/-/-/-	0.0625	-	-/-/-/-	0.0625	-
PM20
A01 (Amitriptyline #1)	+/+/+/+	1	+	+/+/+/+	1	+
A02 (Amitriptyline #2)	+/+/+/+	1	+	+/+/+/+	1	+
A03 (Amitriptyline #3)	+/+/+/+	1	+	+/+/+/+	1	+
A04 (Amitriptyline #4)	-/-/-/-	0.0625	-	-/-/-/-	0.0625	-
A05 (Apramycin #1)	+/+/+/+	1	+	+/+/+/+	1	+
A06 (Apramycin #2)	+/+/+/+	1	+	+/+/+/+	1	+
A07 (Apramycin #3)	+/+/+/+	1	+	+/+/+/+	1	+
A08 (Apramycin #4)	+/-/-/+	0.6875	-	-/-/-/-	0.0625	-
A09 (Benserazide #1)	+/+/+/+	1	+	+/+/+/+	1	+
A10 (Benserazide #2)	+/+/+/+	1	+	+/+/+/+	1	+
A11 (Benserazide #3)	+/+/+/+	1	+	w/w/w/w	1	+
A12 (Benserazide #4)	+/+/+/+	1	+	+/+/+/+	1	+
B01 (Orphenadrine #1)	+/+/+/+	1	+	+/+/+/+	1	+
B02 (Orphenadrine #2)	+/+/+/+	1	+	+/+/+/+	1	+
B03 (Orphenadrine #3)	-/-/-/-	0.0625	-	-/-/-/-	0.0625	-
B04 (Orphenadrine #4)	-/-/-/-	0.0625	-	-/-/-/-	0.0625	-
B05 (D,L-Propranolol #1)	+/+/+/+	1	+	+/+/+/+	1	+
B06 (D,L-Propranolol #2)	+/+/+/+	1	+	+/+/+/+	1	+
B07 (D,L-Propranolol #3)	-/-/-/-	0.0625	-	-/-/-/-	0.0625	-
B08 (D,L-Propranolol #4)	-/-/-/-	0.0625	-	-/-/-/-	0.0625	-
B09 (Tetrazolium Violet #1)	+/+/+/+	1	+	+/+/+/+	1	+
B10 (Tetrazolium Violet #2)	+/+/+/+	1	+	+/+/+/+	1	+
B11 (Tetrazolium Violet #3)	-/-/w/-	0.3125	-	-/w/w/w	0.9375	+
B12 (Tetrazolium Violet #4)	w/w/w/w	1	+	-/-/-/-	0.0625	-
C01 (Thioridazine #1)	+/+/+/+	1	+	+/+/+/+	1	+
C02 (Thioridazine #2)	+/+/+/+	1	+	+/+/+/+	1	+
C03 (Thioridazine #3)	-/-/-/w	0.3125	-	+/+/+/-	0.9375	+
C04 (Thioridazine #4)	w/w/w/w	1	+	w/w/w/w	1	+
C05 (Atropine #1)	+/+/+/+	1	+	+/+/+/+	1	+
C06 (Atropine #2)	+/+/+/+	1	+	+/+/+/+	1	+
C07 (Atropine #3)	-/-/-/-	0.0625	-	-/-/-/w	0.3125	-
C08 (Atropine #4)	-/-/-/-	0.0625	-	-/-/-/-	0.0625	-
C09 (Ornidazole #1)	+/+/+/+	1	+	+/+/+/+	1	+
C10 (Ornidazole #2)	+/+/+/+	1	+	+/+/+/+	1	+
C11 (Ornidazole #3)	w/+/+/+	1	+	-/-/-/-	0.0625	-
C12 (Ornidazole #4)	-/w/-/-	0.3125	-	-/-/-/-	0.0625	-
D01 (Proflavine #1)	+/+/+/+	1	+	+/+/+/+	1	+
D02 (Proflavine #2)	+/+/+/+	1	+	+/+/+/+	1	+
D03 (Proflavine #3)	+/+/+/+	1	+	w/w/+/+	1	+
D04 (Proflavine #4)	w/w/w/w	1	+	-/-/-/-	0.0625	-
D05 (Ciprofloxacin #1)	+/+/+/+	1	+	+/+/+/+	1	+
D06 (Ciprofloxacin #2)	+/+/+/+	1	+	+/+/+/+	1	+
D07 (Ciprofloxacin #3)	+/+/+/+	1	+	-/-/-/-	0.0625	-
D08 (Ciprofloxacin #4)	-/-/-/-	0.0625	-	-/-/-/-	0.0625	-
D09 (18-Crown-6-Ether #1)	+/+/+/+	1	+	+/+/+/+	1	+
D10 (18-Crown-6-Ether #2)	+/+/+/+	1	+	+/+/+/+	1	+
D11 (18-Crown-6-Ether #3)	+/+/+/+	1	+	+/+/+/+	1	+
D12 (18-Crown-6-Ether #4)	+/-/+/-	0.6875	-	-/-/-/-	0.0625	-
E01 (Crystal Violet #1)	+/+/+/+	1	+	+/+/+/+	1	+
E02 (Crystal Violet #2)	+/+/+/+	1	+	+/+/+/+	1	+
E03 (Crystal Violet #3)	+/+/+/+	1	+	+/+/+/+	1	+
E04 (Crystal Violet #4)	+/+/+/+	1	+	+/+/+/+	1	+
E05 (Dodine #1)	+/+/+/+	1	+	+/+/+/+	1	+
E06 (Dodine #2)	+/+/+/+	1	+	+/+/+/+	1	+
E07 (Dodine #3)	-/-/-/-	0.0625	-	+/-/-/-	0.3125	-
E08 (Dodine #4)	-/-/-/-	0.0625	-	-/-/-/-	0.0625	-
E09 (Hexachlorophene #1)	+/+/+/+	1	+	+/+/+/+	1	+
E10 (Hexachlorophene #2)	+/+/+/+	1	+	+/+/+/+	1	+
E11 (Hexachlorophene #3)	+/+/+/+	1	+	w/w/w/w	1	+
E12 (Hexachlorophene #4)	+/+/+/+	1	+	w/w/w/w	1	+
F01 (4-Hydroxycoumarin #1)	+/+/+/+	1	+	+/+/+/+	1	+
F02 (4-Hydroxycoumarin #2)	+/+/+/+	1	+	+/+/+/+	1	+
F03 (4-Hydroxycoumarin #3)	+/+/+/+	1	+	+/+/+/+	1	+
F04 (4-Hydroxycoumarin #4)	-/-/w/w	0.6875	-	-/-/-/-	0.0625	-
F05 (Oxytetracycline #1)	+/+/+/+	1	+	+/+/+/+	1	+
F06 (Oxytetracycline #2)	+/+/+/+	1	+	+/+/+/+	1	+
F07 (Oxytetracycline #3)	+/+/+/+	1	+	w/+/+/+	1	+
F08 (Oxytetracycline #4)	+/+/w/+	1	+	-/-/+/w	0.6875	-
F09 (Pridinol #1)	+/+/+/+	1	+	+/+/+/+	1	+
F10 (Pridinol #2)	+/+/+/+	1	+	+/+/w/+	1	+
F11 (Pridinol #3)	+/-/-/-	0.3125	-	-/-/-/-	0.0625	-
F12 (Pridinol #4)	w/w/w/-	0.9375	+	-/-/-/-	0.0625	-
G01 (Captan #1)	+/+/+/+	1	+	+/+/+/+	1	+
G02 (Captan #2)	+/+/+/+	1	+	+/+/+/+	1	+
G03 (Captan #3)	+/+/+/+	1	+	+/+/+/+	1	+
G04 (Captan #4)	+/+/+/+	1	+	w/w/+/-	0.9375	+
G05 (3,5-Dinitrobenzoic Acid #1)	+/+/+/+	1	+	+/+/+/+	1	+
G06 (3,5-Dinitrobenzoic Acid #2)	+/+/+/+	1	+	+/+/+/+	1	+
G07 (3,5-Dinitrobenzoic Acid #3)	+/-/-/-	0.3125	-	-/-/-/-	0.0625	-
G08 (3,5-Dinitrobenzoic Acid #4)	-/-/-/-	0.0625	-	-/-/-/-	0.0625	-
G09 (8-Hydroxyquinoline #1)	+/+/+/+	1	+	+/+/+/+	1	+
G10 (8-Hydroxyquinoline #2)	+/+/+/+	1	+	+/+/+/w	1	+
G11 (8-Hydroxyquinoline #3)	+/+/+/+	1	+	w/w/w/w	1	+
G12 (8-Hydroxyquinoline #4)	+/+/+/+	1	+	-/-/-/-	0.0625	-
H01 (Patulin #1)	+/+/+/+	1	+	+/+/+/+	1	+
H02 (Patulin #2)	+/+/+/+	1	+	+/-/+/+	0.9375	+
H03 (Patulin #3)	+/-/-/-	0.3125	-	-/+/+/+	0.9375	+
H04 (Patulin #4)	-/-/-/-	0.0625	-	+/-/-/-	0.3125	-
H05 (Tolylfluanid #1)	+/+/+/+	1	+	+/+/+/+	1	+
H06 (Tolylfluanid #2)	+/+/+/+	1	+	+/+/+/+	1	+
H07 (Tolylfluanid #3)	+/+/+/+	1	+	+/+/-/-	0.6875	-
H08 (Tolylfluanid #4)	+/+/+/+	1	+	+/-/-/+	0.6875	-
H09 (Troleandomycin #1)	+/+/+/+	1	+	+/+/+/+	1	+
H10 (Troleandomycin #2)	+/+/+/+	1	+	+/+/+/w	1	+
H11 (Troleandomycin #3)	+/+/+/+	1	+	w/-/w/w	0.9375	+
H12 (Troleandomycin #4)	+/+/+/+	1	+	-/-/-/-	0.0625	-
aFor the growth tests in PM3 to PM8 wells, succinate was used as a carbon source.
bCumulative probability in binomial distribution when the probability of growth in each cell (success) was assumed to be 50%.
cPositive if P (Growth) >= 0.9375 (three growths out of four); negative otherwise.
