# Supplementary material for: Development of a Genome-Scale Metabolic Model and Phenome Analysis of the Probiotic Escherichia coli Strain Nissle 1917
Source: Int J Mol Sci. 2021 Feb 20;22(4):2122. doi: 10.3390/ijms22042122 (PMC7924626; doi:10.3390/ijms22042122)
Supplement: Supplementary file 1 [file ijms-22-02122-s001.zip › Table S3. Comparison of bacterial cell growths from metabolic simulations and phenotype microarray tests.xlsx]

## Sheet: Sheet1
Table S3. Comparison of bacterial cell growths from metabolic simulations and phenotype microarray tests
PM1			Prediction†	PM2			Prediction	PM3			Prediction
Well	Chemical	PM growth*	Draft/iDK1463	Well	Chemical	PM growth	Draft/iDK1463	Well	Chemical	PM growth	Draft/iDK1463
A01	Negative Control	-	-/-	A01	Negative Control	-	-/-	A01	Negative Control	-	-/-
A02	L-Arabinose	+	+/+	A02	Chondroitin Sulfate C	-	-/-	A02	Ammonia	+	+/+
A03	N-Acetyl-D-Glucosamine	+	-/+	A03	α-Cyclodextrin	-	-/-	A03	Sodium Nitrite	-	+/+
A04	D-Saccharic Acid	+	+/+	A04	β-Cyclodextrin	-	-/-	A04	Sodium Nitrate	-	+/+
A05	Succinic Acid	+	+/+	A05	γ-Cyclodextrin	-	-/-	A05	Urea	-	-/-
A06	D-Galactose	+	+/+	A06	Dextrin	+	-/-	A06	Biuret	+	-/-
A07	L-Aspartic Acid	+	+/+	A07	Gelatin	-	-/-	A07	L-Alanine	+	+/+
A08	L-Proline	+	+/+	A08	Glycogen	-	-/-	A08	L-Arginine	+	+/+
A09	D-Alanine	+	+/+	A09	Inulin	-	-/-	A09	L-Asparagine	+	+/+
A10	D-Trehalose	+	+/+	A10	Laminarin	-	-/-	A10	L-Aspartic Acid	+	+/+
A11	D-Mannose	+	-/+	A11	Mannan	-	-/-	A11	L-Cysteine	+	+/+
A12	Dulcitol	-	-/+	A12	Pectin	-	-/-	A12	L-Glutamic Acid	+	+/+
B01	D-Serine	+	+/+	B01	N-Acetyl-D-Galactosamine	+	+/+	B01	L-Glutamine	+	+/+
B02	D-Sorbitol	+	-/+	B02	N-Acetyl-Neuraminic Acid	+	+/+	B02	Glycine	+	+/+
B03	Glycerol	+	+/+	B03	β-D-Allose	+	+/+	B03	L-Histidine	-	-/-
B04	L-Fucose	+	+/+	B04	Amygdalin	-	-/-	B04	L-Isoleucine	+	-/-
B05	D-Glucuronic Acid	+	+/+	B05	D-Arabinose	+	-/-	B05	L-Leucine	+	-/-
B06	D-Gluconic Acid	+	+/+	B06	D-Arabitol	-	-/-	B06	L-Lysine	+	-/-
B07	D,L-α-Glycerol Phosphate	+	+/+	B07	L-Arabitol	-	-/-	B07	L-Methionine	+	-/-
B08	D-Xylose	+	+/+	B08	Arbutin	-	-/-	B08	L-Phenylalanine	+	-/-
B09	L-Lactic Acid	+	+/+	B09	2-Deoxy-D-Ribose	+	+/+	B09	L-Proline	+	+/+
B10	Formic Acid	-	-/-	B10	m-Erythritol	-	-/-	B10	L-Serine	+	+/+
B11	D-Mannitol	+	-/+	B11	D-Fucose	-	-/-	B11	L-Threonine	+	+/+
B12	L-Glutamic Acid	+	+/+	B12	3-0-β-D-Galactopyranosyl-D-Arabinose	+	-/-	B12	L-Tryptophan	+	+/+
C01	D-Glucose-6-Phosphate	+	+/+	C01	β-Gentiobiose	-	-/-	C01	L-Tyrosine	+	+/+
C02	D-Galactonic Acid-γ-Lactone	+	-/-	C02	L-Glucose	-	-/-	C02	L-Valine	-	-/-
C03	D,L-Malic Acid	+	+/+	C03	D-Lactitol	+	-/-	C03	D-Alanine	+	+/+
C04	D-Ribose	+	+/+	C04	D-Melezitose	-	-/-	C04	D-Asparagine	+	-/-
C05	Tween 20	-	-/-	C05	Maltitol	-	-/-	C05	D-Aspartic Acid	-	-/-
C06	L-Rhamnose	+	+/+	C06	α-Methyl-D-Glucoside	-	-/-	C06	D-Glutamic Acid	-	-/-
C07	D-Fructose	+	-/+	C07	β-Methyl-D-Galactoside	+	-/-	C07	D-Lysine	-	-/-
C08	Acetic Acid	+	+/+	C08	3-Methylglucose	-	-/-	C08	D-Serine	+	+/+
C09	α-D-Glucose	+	+/+	C09	β-Methyl-D-Glucuronic Acid	+	+/+	C09	D-Valine	-	-/-
C10	Maltose	+	+/+	C10	α-Methyl-D-Mannoside	-	-/-	C10	L-Citrulline	+	-/-
C11	D-Melibiose	+	+/+	C11	β-Methyl-D-Xyloside	-	-/-	C11	L-Homoserine	+	-/-
C12	Thymidine	+	+/+	C12	Palatinose	-	-/-	C12	L-Ornithine	+	+/-
D01	L-Asparagine	+	+/+	D01	D-Raffinose	+	-/-	D01	N-Acetyl-D,L-Glutamic Acid	-	-/-
D02	D-Aspartic Acid	-	-/-	D02	D-Salicin	-	-/-	D02	N-Phthaloyl-L-Glutamic Acid	-	-/-
D03	D-Glucosaminic Acid	-	-/-	D03	Sedoheptulosan	-	-/-	D03	L-Pyroglutamic Acid	-	-/-
D04	1,2-Propanediol	-	+/-	D04	L-Sorbose	+	-/+	D04	Hydroxylamine	-	-/-
D05	Tween 40	-	-/-	D05	Stachyose	-	-/-	D05	Methylamine	-	-/-
D06	α-Ketoglutaric Acid	+	+/+	D06	D-Tagatose	+	-/-	D06	N-Amylamine	-	-/-
D07	α-Ketobutyric Acid	-	-/-	D07	Turanose	-	-/-	D07	N-Butylamine	-	-/-
D08	α-Methyl-D-Galactoside	+	-/-	D08	Xylitol	-	-/-	D08	Ethylamine	-	-/-
D09	α-D-Lactose	+	+/+	D09	N-Acetyl-D-glucosaminitol	-	-/-	D09	Ethanolamine	-	+/-
D10	Lactulose	+	-/-	D10	γ-Amino-N-Butyric Acid	-	+/-	D10	Ethylenediamine	-	-/-
D11	Sucrose	-	-/-	D11	δ-Amino Valeric Acid	-	-/-	D11	Putrescine	+	+/+
D12	Uridine	+	+/+	D12	Butyric Acid	-	+/-	D12	Agmatine	+	+/+
E01	L-Glutamine	+	+/+	E01	Capric Acid	-	+/+	E01	Histamine	-	-/-
E02	m-Tartaric Acid	-	-/-	E02	Caproic Acid	-	+/+	E02	β-Phenylethylamine	-	-/-
E03	α-D-Glucose-1-Phosphate	+	+/+	E03	Citraconic Acid	-	-/-	E03	Tyramine	-	-/-
E04	D-Fructose-6-Phosphate	+	+/+	E04	D,L-Citramalic Acid	-	-/-	E04	Acetamide	-	-/-
E05	Tween 80	-	-/-	E05	D-Glucosamine	+	-/+	E05	Formamide	-	-/-
E06	α-Hydroxyglutaric Acid-γ-Lactone	-	-/-	E06	2-Hydroxybenzoic Acid	-	-/-	E06	Glucuronamide	+	-/-
E07	α-Hydroxybutyric Acid	-	-/-	E07	4-Hydroxybenzoic Acid	-	-/-	E07	D,L-Lactamide	-	-/-
E08	β-Methyl-D-Glucoside	+	-/-	E08	β-Hydroxybutyric Acid	+	-/-	E08	D-Glucosamine	+	-/+
E09	Adonitol	-	-/-	E09	γ-Hydroxybutyric Acid	+	-/-	E09	D-Galactosamine	+	+/+
E10	Maltotriose	+	+/+	E10	α-keto-valeric acid	-	-/-	E10	D-Mannosamine	+	-/-
E11	2`-Deoxyadenosine	+	+/+	E11	Itaconic Acid	-	-/-	E11	N-Acetyl-D-Glucosamine	+	-/+
E12	Adenosine	+	+/+	E12	5-Keto-D-Gluconic Acid	-	-/-	E12	N-Acetyl-D-Galactosamine	+	+/+
F01	Gly-Asp	+	-/+	F01	D-Lactic Acid Methyl Ester	+	-/-	F01	N-Acetyl-D-Mannosamine	+	-/+
F02	Citric Acid	-	+/+	F02	Malonic Acid	-	-/-	F02	Adenine	+	+/+
F03	myo-Inositol	-	-/-	F03	Melibionic Acid	+	-/-	F03	Adenosine	+	+/+
F04	D-Threonine	-	-/-	F04	Oxalic Acid	-	-/-	F04	Cytidine	+	+/+
F05	Fumaric Acid	+	+/+	F05	Oxalomalic Acid	-	-/-	F05	Cytosine	+	+/+
F06	Bromosuccinic Acid	+	-/-	F06	Quinic Acid	-	-/-	F06	Guanine	+	+/+
F07	Propionic Acid	+	+/+	F07	D-Ribono-1,4-Lactone	-	-/-	F07	Guanosine	+	+/+
F08	Mucic Acid	+	+/+	F08	Sebacic Acid	-	-/-	F08	Thymine	-	-/-
F09	Glycolic Acid	+	+/+	F09	Sorbic Acid	-	-/-	F09	Thymidine	-	-/-
F10	Glyoxylic Acid	+	-/-	F10	Succinamic Acid	-	-/-	F10	Uracil	-	+/+
F11	D-Cellobiose	-	+/-	F11	D-Tartaric Acid	-	+/-	F11	Uridine	-	+/+
F12	Inosine	+	+/+	F12	L-Tartaric Acid	-	+/-	F12	Inosine	-	+/-
G01	Gly-Glu	+	-/+	G01	Acetamide	-	-/-	G01	Xanthine	-	+/-
G02	Tricarballylic Acid	-	-/-	G02	L-Alaninamide	-	-/-	G02	Xanthosine	-	+/-
G03	L-Serine	+	+/+	G03	N-Acetyl-L-Glutamic Acid	-	-/-	G03	Uric Acid	-	+/-
G04	L-Threonine	+	+/+	G04	L-Arginine	-	+/+	G04	Alloxan	-	-/-
G05	L-Alanine	+	+/+	G05	Glycine	-	+/+	G05	Allantoin	+	+/+
G06	Ala-Gly	+	-/+	G06	L-Histidine	-	-/-	G06	Parabanic Acid	-	-/-
G07	Acetoacetic Acid	-	+/-	G07	L-Homoserine	-	-/-	G07	D,L-α-Amino-N-Butyric Acid	+	-/-
G08	N-Acetyl-β-D-Mannosamine	+	-/+	G08	Hydroxy-L-Proline	-	-/-	G08	γ-Amino-N-Butyric Acid	+	+/-
G09	Mono-Methylsuccinate	-	-/-	G09	L-Isoleucine	-	-/-	G09	ε-Amino-N-Caproic Acid	-	-/-
G10	Methylpyruvate	+	-/-	G10	L-Leucine	-	-/-	G10	D,L-α-Amino-Caprylic Acid	+	-/-
G11	D-Malic Acid	+	+/+	G11	L-Lysine	-	-/-	G11	δ-Amino-N-Valeric Acid	-	-/-
G12	L-Malic Acid	+	+/+	G12	L-Methionine	-	-/-	G12	α-Amino-N-Valeric Acid	-	-/-
H01	Gly-Pro	+	-/+	H01	L-Ornithine	-	+/-	H01	Ala-Asp	+	-/+
H02	p-Hydroxyphenyl Acetic Acid	-	-/-	H02	L-Phenylalanine	-	-/-	H02	Ala-Gln	+	-/+
H03	m-Hydroxyphenyl Acetic Acid	-	-/-	H03	L-Pyroglutamic Acid	-	-/-	H03	Ala-Glu	+	-/+
H04	Tyramine	-	-/-	H04	L-Valine	-	-/-	H04	Ala-Gly	+	-/+
H05	D-Psicose	+	-/-	H05	D,L-Carnitine	-	-/-	H05	Ala-His	+	-/+
H06	L-Lyxose	+	+/+	H06	Sec-Butylamine	-	-/-	H06	Ala-Leu	+	-/+
H07	Glucuronamide	-	-/-	H07	D,L-Octopamine	-	-/-	H07	Ala-Thr	+	-/+
H08	Pyruvic Acid	+	+/+	H08	Putrescine	-	+/+	H08	Gly-Asn	+	-/+
H09	L-Galactonic Acid-γ-Lactone	+	+/+	H09	Dihydroxyacetone	+	+/+	H09	Gly-Gln	+	-/+
H10	D-Galacturonic Acid	+	+/+	H10	2,3-Butanediol	-	-/-	H10	Gly-Glu	+	-/+
H11	β-Phenylethylamine	-	-/-	H11	2,3-Butanone	-	-/-	H11	Gly-Met	+	-/+
H12	Ethanolamine	-	+/-	H12	3-Hydroxy 2-Butanone	-	-/-	H12	Met-Ala	+	-/+
*The experimental cell growths from phenotype microarray (PM) tests were categorized as non-growth (-) and growth (+) using k-means clustering of the opm R package (Vaas et al., Bioinfomatics, 29:1823-1824, 2013).
†When estimated growth rate of FBA was higher than 0.02315 (5% maximum growth rate when using glucose and succinate as carbon source), we assumed that their growth was positive (+). Otherwise, their growth was considered negative (-).
