# Supplementary material for: Development of a Genome-Scale Metabolic Model and Phenome Analysis of the Probiotic Escherichia coli Strain Nissle 1917
Source: Int J Mol Sci. 2021 Feb 20;22(4):2122. doi: 10.3390/ijms22042122 (PMC7924626; doi:10.3390/ijms22042122)
Supplement: Supplementary file 1 [file ijms-22-02122-s001.zip › Table S4. iDK1463.xlsx]

## Sheet: Reaction List
Reaction ID	Description	Reaction	Gene-protein-reaction (GPR) rules	Lower bound	Upper bound	Objective	Subsystem
CYTDK2	Cytidine kinase (GTP)	cytd_c + gtp_c -> cmp_c + gdp_c + h_c	ECOLIN_RS12160	0	1000	0	Nucleotide Salvage Pathway
XPPT	Xanthine phosphoribosyltransferase	prpp_c + xan_c -> ppi_c + xmp_c	ECOLIN_RS01805	0	1000	0	Nucleotide Salvage Pathway
HXPRT	Hypoxanthine phosphoribosyltransferase (Hypoxanthine)	prpp_c + hxan_c -> ppi_c + imp_c	ECOLIN_RS01805 or ECOLIN_RS00695	0	1000	0	Nucleotide Salvage Pathway
NDPK5	Nucleoside-diphosphate kinase (ATP:dGDP)	atp_c + dgdp_c <=> adp_c + dgtp_c	ECOLIN_RS02815 or ECOLIN_RS14305	-1000	1000	0	Nucleotide Salvage Pathway
SHK3Dr	Shikimate dehydrogenase	h_c + 3dhsk_c + nadph_c <=> nadp_c + skm_c	ECOLIN_RS18840 or ECOLIN_RS09455	-1000	1000	0	Tyrosine, Tryptophan, and Phenylalanine Metabolism
NDPK6	Nucleoside-diphosphate kinase (ATP:dUDP)	atp_c + dudp_c <=> adp_c + dutp_c	ECOLIN_RS02815 or ECOLIN_RS14305	-1000	1000	0	Nucleotide Salvage Pathway
NDPK8	Nucleoside-diphosphate kinase (ATP:dADP)	atp_c + dadp_c <=> adp_c + datp_c	ECOLIN_RS02815 or ECOLIN_RS14305	-1000	1000	0	Nucleotide Salvage Pathway
DHORTS	Dihydroorotase	dhor__S_c + h2o_c <=> h_c + cbasp_c	ECOLIN_RS06160	-1000	1000	0	Purine and Pyrimidine Biosynthesis
OMPDC	Orotidine-5'-phosphate decarboxylase	h_c + orot5p_c -> co2_c + ump_c	ECOLIN_RS07730	0	1000	0	Purine and Pyrimidine Biosynthesis
PYNP2r	Pyrimidine-nucleoside phosphorylase (uracil)	pi_c + uri_c <=> r1p_c + ura_c	ECOLIN_RS02375 or ECOLIN_RS22075	-1000	1000	0	Nucleotide Salvage Pathway
G5SD	Glutamate-5-semialdehyde dehydrogenase	h_c + nadph_c + glu5p_c -> nadp_c + pi_c + glu5sa_c	ECOLIN_RS01830	0	1000	0	Arginine and Proline Metabolism
CS	Citrate synthase	h2o_c + accoa_c + oaa_c -> h_c + cit_c + coa_c	ECOLIN_RS03835	0	1000	0	Citric Acid Cycle
ICDHyr	Isocitrate dehydrogenase (NADP)	nadp_c + icit_c <=> nadph_c + co2_c + akg_c	ECOLIN_RS06640	-1000	1000	0	Citric Acid Cycle
ALATA_L2	Alanine transaminase	ala__L_c + pydx5p_c -> pyam5p_c + pyr_c	ECOLIN_RS04630 or ECOLIN_RS14440	0	1000	0	Cofactor and Prosthetic Group Biosynthesis
DURIPP	Deoxyuridine phosphorylase	pi_c + duri_c <=> ura_c + 2dr1p_c	ECOLIN_RS25155	-1000	1000	0	Nucleotide Salvage Pathway
ACALD	Acetaldehyde dehydrogenase (acetylating)	coa_c + acald_c + nad_c <=> h_c + accoa_c + nadh_c	ECOLIN_RS07500	-1000	1000	0	Pyruvate Metabolism
PTRCTA	Putrescine Transaminase	akg_c + ptrc_c -> 4abutn_c + glu__L_c	ECOLIN_RS17735	0	1000	0	Arginine and Proline Metabolism
ACS	Acetyl-CoA synthetase	atp_c + coa_c + ac_c -> ppi_c + accoa_c + amp_c	ECOLIN_RS23550	0	1000	0	Pyruvate Metabolism
CYSDS	Cysteine Desulfhydrase	h2o_c + cys__L_c -> pyr_c + h2s_c + nh4_c	ECOLIN_RS17315 or ECOLIN_RS21355	0	1000	0	Cysteine Metabolism
MAN6PI	Mannose-6-phosphate isomerase	man6p_c <=> f6p_c	ECOLIN_RS09005	-1000	1000	0	Alternate Carbon Metabolism
PPA	Inorganic diphosphatase	ppi_c + h2o_c -> h_c + 2 pi_c	ECOLIN_RS15345 or ECOLIN_RS14205 or ECOLIN_RS24530	0	1000	0	Anaplerotic Reactions
APRAUR	5-amino-6-(5-phosphoribosylamino)uracil reductase	h_c + nadph_c + 5apru_c -> nadp_c + 5aprbu_c	ECOLIN_RS02505	0	1000	0	Cofactor and Prosthetic Group Biosynthesis
TRPAS2	Tryptophanase (L-tryptophan)	h2o_c + trp__L_c <=> pyr_c + nh4_c + indole_c	ECOLIN_RS21355	-1000	1000	0	Tyrosine, Tryptophan, and Phenylalanine Metabolism
PPCK	Phosphoenolpyruvate carboxykinase	atp_c + oaa_c -> adp_c + co2_c + pep_c	ECOLIN_RS19435	0	1000	0	Anaplerotic Reactions
ME1	Malic enzyme (NAD)	nad_c + mal__L_c -> co2_c + pyr_c + nadh_c	ECOLIN_RS08525	0	1000	0	Anaplerotic Reactions
DB4PS	3,4-Dihydroxy-2-butanone-4-phosphate synthase	ru5p__D_c -> h_c + db4p_c + for_c	ECOLIN_RS17585	0	1000	0	Cofactor and Prosthetic Group Biosynthesis
ALAR	Alanine racemase	ala__L_c <=> ala__D_c	ECOLIN_RS07190 or ECOLIN_RS23405	-1000	1000	0	Alanine and Aspartate Metabolism
RBFK	Riboflavin kinase	atp_c + ribflv_c -> h_c + adp_c + fmn_c	ECOLIN_RS00125	0	1000	0	Cofactor and Prosthetic Group Biosynthesis
ALATA_L	L-alanine transaminase	akg_c + ala__L_c <=> pyr_c + glu__L_c	ECOLIN_RS13295 or ECOLIN_RS13690	-1000	1000	0	Alanine and Aspartate Metabolism
XYLK	Xylulokinase	atp_c + xylu__D_c -> h_c + adp_c + xu5p__D_c	ECOLIN_RS00335 or ECOLIN_RS20385	0	1000	0	Alternate Carbon Metabolism
RBK	Ribokinase	atp_c + rib__D_c -> h_c + adp_c + r5p_c	ECOLIN_RS21570	0	1000	0	Alternate Carbon Metabolism
GLYK	Glycerol kinase	atp_c + glyc_c -> h_c + adp_c + glyc3p_c	ECOLIN_RS22610	0	1000	0	Alternate Carbon Metabolism
PPM	Phosphopentomutase	r1p_c <=> r5p_c	ECOLIN_RS25160	-1000	1000	0	Alternate Carbon Metabolism
ASPTA	Aspartate transaminase	akg_c + asp__L_c <=> oaa_c + glu__L_c	ECOLIN_RS04910 or ECOLIN_RS23420	-1000	1000	0	Alanine and Aspartate Metabolism
ACP1_FMN	Acid phosphatase (FMN)	h2o_c + fmn_c -> pi_c + ribflv_c	ECOLIN_RS21880 or ECOLIN_RS02670 or ECOLIN_RS04485	0	1000	0	Cofactor and Prosthetic Group Biosynthesis
RBFSb	Riboflavin synthase	2 dmlz_c -> ribflv_c + 4r5au_c	ECOLIN_RS09265	0	1000	0	Cofactor and Prosthetic Group Biosynthesis
NDP3	Nucleoside diphosphatase GDP	gdp_c + h2o_c -> h_c + pi_c + gmp_c	ECOLIN_RS06630 or ECOLIN_RS20625	0	1000	0	Nucleotide Salvage Pathway
CDPPH	CDP phosphohydrolase	h2o_c + cdp_c -> cmp_c + h_c + pi_c	ECOLIN_RS20625	0	1000	0	Nucleotide Salvage Pathway
NDP7	Nucleoside diphosphatase UDP	h2o_c + udp_c -> h_c + ump_c + pi_c	ECOLIN_RS20625	0	1000	0	Nucleotide Salvage Pathway
FBP	Fructose-bisphosphatase	h2o_c + fdp_c -> pi_c + f6p_c	ECOLIN_RS24555 or ECOLIN_RS22605 or ECOLIN_RS21290	0	1000	0	Glycolysis/Gluconeogenesis
EX_pi_e	Phosphate exchange	pi_e <=>		-1000	1000	0	Extracellular exchange
GLGC	Glucose-1-phosphate adenylyltransferase	h_c + atp_c + g1p_c -> ppi_c + adpglc_c	ECOLIN_RS19630	0	1000	0	Glycolysis/Gluconeogenesis
ALATA_D2	D-alanine transaminase	pydx5p_c + ala__D_c -> pyam5p_c + pyr_c	ECOLIN_RS14440 or ECOLIN_RS04630	0	1000	0	Cofactor and Prosthetic Group Biosynthesis
PYK	Pyruvate kinase	h_c + adp_c + pep_c -> atp_c + pyr_c	ECOLIN_RS10330 or ECOLIN_RS09375	0	1000	0	Glycolysis/Gluconeogenesis
SHCHD2	Sirohydrochlorin dehydrogenase (NAD)	nad_c + dscl_c -> h_c + nadh_c + scl_c	ECOLIN_RS19285	0	1000	0	Cofactor and Prosthetic Group Biosynthesis
EX_co2_e	CO2 exchange	co2_e <=>		-1000	1000	0	Extracellular exchange
A5PISO	Arabinose-5-phosphate isomerase	ru5p__D_c <=> ara5p_c	ECOLIN_RS18400 or ECOLIN_RS15105	-1000	1000	0	Alternate Carbon Metabolism
PMDPHT	Pyrimidine phosphatase	h2o_c + 5aprbu_c -> pi_c + 4r5au_c	ECOLIN_RS04485 or ECOLIN_RS21880	0	1000	0	Cofactor and Prosthetic Group Biosynthesis
CPPPGO	Coproporphyrinogen oxidase (O2 required)	2 h_c + cpppg3_c + o2_c -> 2 h2o_c + 2 co2_c + pppg9_c	ECOLIN_RS13965	0	1000	0	Cofactor and Prosthetic Group Biosynthesis
EX_met__L_e	L-Methionine exchange	met__L_e ->		0	1000	0	Extracellular exchange
GTHOr	Glutathione oxidoreductase	h_c + nadph_c + gthox_c <=> nadp_c + 2 gthrd_c	ECOLIN_RS19995	-1000	1000	0	Cofactor and Prosthetic Group Biosynthesis
ILETA	Isoleucine transaminase	akg_c + ile__L_c <=> glu__L_c + 3mop_c	ECOLIN_RS21660	-1000	1000	0	Valine, Leucine, and Isoleucine Metabolism
DHORD5	Dihydroorotic acid (menaquinone-8)	dhor__S_c + mqn8_c -> mql8_c + orot_c	ECOLIN_RS04965	0	1000	0	Purine and Pyrimidine Biosynthesis
EX_metsox_S__L_e	L-Methionine S-oxide exchange	metsox_S__L_e ->		0	1000	0	Extracellular exchange
GLYCTO2	Glycolate oxidase	glyclt_c + q8_c -> glx_c + q8h2_c	ECOLIN_RS17140 and ECOLIN_RS17135 and ECOLIN_RS17130	0	1000	0	Alternate Carbon Metabolism
VALTA	Valine transaminase	akg_c + val__L_c <=> glu__L_c + 3mob_c	ECOLIN_RS21660	-1000	1000	0	Valine, Leucine, and Isoleucine Metabolism
GLYCTO3	Glycolate oxidase	mqn8_c + glyclt_c -> mql8_c + glx_c	ECOLIN_RS17140 and ECOLIN_RS17135 and ECOLIN_RS17130	0	1000	0	Alternate Carbon Metabolism
IPPMIb	2-isopropylmalate hydratase	h2o_c + 2ippm_c <=> 3c3hmp_c	ECOLIN_RS00385 and ECOLIN_RS00390	-1000	1000	0	Valine, Leucine, and Isoleucine Metabolism
GLYCTO4	Glycolate oxidase	glyclt_c + 2dmmq8_c -> glx_c + 2dmmql8_c	ECOLIN_RS17140 and ECOLIN_RS17135 and ECOLIN_RS17130	0	1000	0	Alternate Carbon Metabolism
ORPT	Orotate phosphoribosyltransferase	ppi_c + orot5p_c <=> prpp_c + orot_c	ECOLIN_RS20750	-1000	1000	0	Purine and Pyrimidine Biosynthesis
RBFSa	Riboflavin synthase	db4p_c + 4r5au_c -> 2 h2o_c + pi_c + dmlz_c	ECOLIN_RS02510	0	1000	0	Cofactor and Prosthetic Group Biosynthesis
ACHBS	2-aceto-2-hydroxybutanoate synthase	h_c + pyr_c + 2obut_c -> co2_c + 2ahbut_c	( ECOLIN_RS21175 and ECOLIN_RS21180 ) or ( ECOLIN_RS00415 and ECOLIN_RS00420 )	0	1000	0	Valine, Leucine, and Isoleucine Metabolism
PFK_3	Phosphofructokinase (s7p)	atp_c + s7p_c -> h_c + adp_c + s17bp_c	ECOLIN_RS22555	0	1000	0	Pentose Phosphate Pathway
DHAD2	Dihydroxy-acid dehydratase (2,3-dihydroxy-3-methylpentanoate)	23dhmp_c -> h2o_c + 3mop_c	ECOLIN_RS21665	0	1000	0	Valine, Leucine, and Isoleucine Metabolism
ACLS	Acetolactate synthase	h_c + 2 pyr_c -> co2_c + alac__S_c	( ECOLIN_RS00415 and ECOLIN_RS00420 ) or ( ECOLIN_RS21175 and ECOLIN_RS21180 )	0	1000	0	Valine, Leucine, and Isoleucine Metabolism
TRPS2	Tryptophan synthase (indole)	indole_c + ser__L_c -> h2o_c + trp__L_c	ECOLIN_RS07595 and ECOLIN_RS07600	0	1000	0	Tyrosine, Tryptophan, and Phenylalanine Metabolism
PSCVT	3-phosphoshikimate 1-carboxyvinyltransferase	pep_c + skm5p_c <=> pi_c + 3psme_c	ECOLIN_RS04810	-1000	1000	0	Tyrosine, Tryptophan, and Phenylalanine Metabolism
G3PD5	Glycerol-3-phosphate dehydrogenase (ubiquinone-8)	glyc3p_c + q8_c -> q8h2_c + dhap_c	( ECOLIN_RS13075 and ECOLIN_RS13070 and ECOLIN_RS13065 ) or ECOLIN_RS19555	0	1000	0	Oxidative Phosphorylation
G1PP	Glucose-1-phosphatase	h2o_c + g1p_c -> pi_c + glc__D_c	ECOLIN_RS13310 or ECOLIN_RS22375 or ECOLIN_RS21290	0	1000	0	Glycolysis/Gluconeogenesis
PFL	Pyruvate formate lyase	coa_c + pyr_c -> accoa_c + for_c	( ECOLIN_RS04780 and ECOLIN_RS17925 ) or ( ECOLIN_RS22810 and ECOLIN_RS22815 )	0	1000	0	Pyruvate Metabolism
EX_acgam_e	N-Acetyl-D-glucosamine exchange	acgam_e ->		0	1000	0	Extracellular exchange
ANS	Anthranilate synthase	chor_c + gln__L_c -> h_c + pyr_c + glu__L_c + anth_c	ECOLIN_RS07610 and ECOLIN_RS07615	0	1000	0	Tyrosine, Tryptophan, and Phenylalanine Metabolism
FRD2	Fumarate reductase	mql8_c + fum_c -> mqn8_c + succ_c	ECOLIN_RS24140 and ECOLIN_RS24135 and ECOLIN_RS26280 and ECOLIN_RS24150	0	1000	0	Citric Acid Cycle
FRD3	Fumarate reductase	2dmmql8_c + fum_c -> 2dmmq8_c + succ_c	ECOLIN_RS24140 and ECOLIN_RS24135 and ECOLIN_RS26280 and ECOLIN_RS24150	0	1000	0	Citric Acid Cycle
ANPRT	Anthranilate phosphoribosyltransferase	prpp_c + anth_c -> ppi_c + pran_c	ECOLIN_RS07610	0	1000	0	Tyrosine, Tryptophan, and Phenylalanine Metabolism
POX	Pyruvate oxidase	h2o_c + pyr_c + q8_c -> co2_c + ac_c + q8h2_c	ECOLIN_RS04635	0	1000	0	Oxidative Phosphorylation
CHORM	Chorismate mutase	chor_c -> pphn_c	ECOLIN_RS14695 or ECOLIN_RS14700	0	1000	0	Tyrosine, Tryptophan, and Phenylalanine Metabolism
PTAr	Phosphotransacetylase	pi_c + accoa_c <=> coa_c + actp_c	ECOLIN_RS13335 or ECOLIN_RS14030	-1000	1000	0	Pyruvate Metabolism
CHORS	Chorismate synthase	3psme_c -> pi_c + chor_c	ECOLIN_RS13490	0	1000	0	Tyrosine, Tryptophan, and Phenylalanine Metabolism
IGPS	Indole-3-glycerol-phosphate synthase	h_c + 2cpr5p_c -> h2o_c + co2_c + 3ig3p_c	ECOLIN_RS07605	0	1000	0	Tyrosine, Tryptophan, and Phenylalanine Metabolism
ACKr	Acetate kinase	atp_c + ac_c <=> adp_c + actp_c	ECOLIN_RS13330 or ECOLIN_RS17930	-1000	1000	0	Pyruvate Metabolism
EX_cellb_e	Cellobiose exchange	cellb_e ->		0	1000	0	Extracellular exchange
EX_crn_e	L-Carnitine exchange	crn_e ->		0	1000	0	Extracellular exchange
EX_hxan_e	Hypoxanthine exchange	hxan_e ->		0	1000	0	Extracellular exchange
EX_ile__L_e	L-Isoleucine exchange	ile__L_e ->		0	1000	0	Extracellular exchange
EX_chol_e	Choline exchange	chol_e ->		0	1000	0	Extracellular exchange
EX_fe3_e	Fe3+ exchange	fe3_e <=>		-1000	1000	0	Extracellular exchange
LEUTAi	Leucine transaminase (irreversible)	glu__L_c + 4mop_c -> akg_c + leu__L_c	ECOLIN_RS21660 or ECOLIN_RS23420	0	1000	0	Valine, Leucine, and Isoleucine Metabolism
EX_lac__L_e	L-Lactate exchange	lac__L_e ->		0	1000	0	Extracellular exchange
EX_leu__L_e	L-Leucine exchange	leu__L_e ->		0	1000	0	Extracellular exchange
EX_glcn_e	D-Gluconate exchange	glcn_e ->		0	1000	0	Extracellular exchange
EX_no3_e	Nitrate exchange	no3_e ->		0	1000	0	Extracellular exchange
EX_h_e	H+ exchange	h_e <=>		-1000	1000	0	Extracellular exchange
DMATT	Dimethylallyltranstransferase	dmpp_c + ipdp_c -> ppi_c + grdp_c	ECOLIN_RS02540	0	1000	0	Cofactor and Prosthetic Group Biosynthesis
EX_orn_e	Ornithine exchange	orn_e ->		0	1000	0	Extracellular exchange
GRTT	Geranyltranstransferase	ipdp_c + grdp_c -> ppi_c + frdp_c	ECOLIN_RS02540	0	1000	0	Cofactor and Prosthetic Group Biosynthesis
EX_gln__L_e	L-Glutamine exchange	gln__L_e ->		0	1000	0	Extracellular exchange
UPP3S	Uroporphyrinogen-III synthase	hmbil_c -> h2o_c + uppg3_c	ECOLIN_RS21830	0	1000	0	Cofactor and Prosthetic Group Biosynthesis
EX_pro__L_e	L-Proline exchange	pro__L_e ->		0	1000	0	Extracellular exchange
EX_glyc_e	Glycerol exchange	glyc_e ->		0	1000	0	Extracellular exchange
UPPDC1	Uroporphyrinogen decarboxylase (uroporphyrinogen III)	4 h_c + uppg3_c -> 4 co2_c + cpppg3_c	ECOLIN_RS23055	0	1000	0	Cofactor and Prosthetic Group Biosynthesis
EX_man_e	D-Mannose exchange	man_e ->		0	1000	0	Extracellular exchange
TMDPP	Thymidine phosphorylase	pi_c + thymd_c <=> 2dr1p_c + thym_c	ECOLIN_RS25155	-1000	1000	0	Nucleotide Salvage Pathway
EX_ade_e	Adenine exchange	ade_e ->		0	1000	0	Extracellular exchange
EX_mn2_e	Mn2+ exchange	mn2_e <=>		-1000	1000	0	Extracellular exchange
EX_4abut_e	4-Aminobutanoate exchange	4abut_e ->		0	1000	0	Extracellular exchange
EX_ac_e	Acetate exchange	ac_e ->		0	1000	0	Extracellular exchange
EX_akg_e	2-Oxoglutarate exchange	akg_e ->		0	1000	0	Extracellular exchange
EX_ala__L_e	L-Alanine exchange	ala__L_e ->		0	1000	0	Extracellular exchange
EX_arg__L_e	L-Arginine exchange	arg__L_e ->		0	1000	0	Extracellular exchange
EX_asp__L_e	L-Aspartate exchange	asp__L_e ->		0	1000	0	Extracellular exchange
EX_pyr_e	Pyruvate exchange	pyr_e ->		0	1000	0	Extracellular exchange
EX_succ_e	Succinate exchange	succ_e ->		0	1000	0	Extracellular exchange
EX_thymd_e	Thymidine exchange	thymd_e ->		0	1000	0	Extracellular exchange
EX_rib__D_e	D-Ribose exchange	rib__D_e ->		0	1000	0	Extracellular exchange
EX_tyr__L_e	L-Tyrosine exchange	tyr__L_e ->		0	1000	0	Extracellular exchange
EX_cytd_e	Cytidine exchange	cytd_e ->		0	1000	0	Extracellular exchange
EX_dcyt_e	Deoxycytidine exchange	dcyt_e ->		0	1000	0	Extracellular exchange
MOAT	3-deoxy-D-manno-octulosonic acid transferase	ckdo_c + lipidA_c -> cmp_c + h_c + kdolipid4_c	ECOLIN_RS20705	0	1000	0	Lipopolysaccharide Biosynthesis / Recycling
EX_fum_e	Fumarate exchange	fum_e ->		0	1000	0	Extracellular exchange
EX_sbt__D_e	D-Sorbitol exchange	sbt__D_e ->		0	1000	0	Extracellular exchange
EX_glu__L_e	L-Glutamate exchange	glu__L_e ->		0	1000	0	Extracellular exchange
UDCPDPS	Undecaprenyl diphosphate synthase	8 ipdp_c + frdp_c -> 8 ppi_c + udcpdp_c	ECOLIN_RS00950	0	1000	0	Cofactor and Prosthetic Group Biosynthesis
ECOAH6	3-hydroxyacyl-CoA dehydratase (3-hydroxytetradecanoyl-CoA)	3htdcoa_c <=> h2o_c + td2coa_c	ECOLIN_RS13550 or ECOLIN_RS25970	-1000	1000	0	Membrane Lipid Metabolism
USHD	UDP-sugar hydrolase	h2o_c + u23ga_c -> 2 h_c + ump_c + lipidX_c	ECOLIN_RS03040	0	1000	0	Lipopolysaccharide Biosynthesis / Recycling
EX_gua_e	Guanine exchange	gua_e ->		0	1000	0	Extracellular exchange
ENO	Enolase	2pg_c <=> h2o_c + pep_c	ECOLIN_RS15500	-1000	1000	0	Glycolysis/Gluconeogenesis
FBA	Fructose-bisphosphate aldolase	fdp_c <=> dhap_c + g3p_c	ECOLIN_RS16255 or ECOLIN_RS12305	-1000	1000	0	Glycolysis/Gluconeogenesis
HCO3E	HCO3 equilibration reaction	h2o_c + co2_c <=> h_c + hco3_c	ECOLIN_RS00700	-1000	1000	0	Unassigned
MGSA	Methylglyoxal synthase	dhap_c -> pi_c + mthgxl_c	ECOLIN_RS05060	0	1000	0	Methylglyoxal Metabolism
IMPC	IMP cyclohydrolase	imp_c + h2o_c <=> fprica_c	ECOLIN_RS23100	-1000	1000	0	Purine and Pyrimidine Biosynthesis
IMPD	IMP dehydrogenase	imp_c + h2o_c + nad_c -> h_c + xmp_c + nadh_c	ECOLIN_RS14240	0	1000	0	Purine and Pyrimidine Biosynthesis
PPS	Phosphoenolpyruvate synthase	atp_c + h2o_c + pyr_c -> 2 h_c + pi_c + amp_c + pep_c	ECOLIN_RS09510	0	1000	0	Glycolysis/Gluconeogenesis
ECOAH4	3-hydroxyacyl-CoA dehydratase (3-hydroxydecanoyl-CoA)	3hdcoa_c <=> h2o_c + dc2coa_c	ECOLIN_RS13550 or ECOLIN_RS25970	-1000	1000	0	Membrane Lipid Metabolism
LPADSS	Lipid A disaccaride synthase	u23ga_c + lipidX_c -> h_c + udp_c + lipidAds_c	ECOLIN_RS00990	0	1000	0	Lipopolysaccharide Biosynthesis / Recycling
GLUTRS	Glutamyl-tRNA synthetase	atp_c + glu__L_c + trnaglu_c -> ppi_c + amp_c + glutrna_c	ECOLIN_RS26620	0	1000	0	tRNA Charging
PGI	Glucose-6-phosphate isomerase	g6p_c <=> f6p_c	ECOLIN_RS23240	-1000	1000	0	Glycolysis/Gluconeogenesis
TMPPP	Thiamine-phosphate diphosphorylase	h_c + 2mahmp_c + 4mpetz_c -> ppi_c + thmmp_c	ECOLIN_RS23035	0	1000	0	Cofactor and Prosthetic Group Biosynthesis
EX_btn_e	Biotin exchange	btn_e ->		0	1000	0	Extracellular exchange
PGK	Phosphoglycerate kinase	atp_c + 3pg_c <=> adp_c + 13dpg_c	ECOLIN_RS16260	-1000	1000	0	Glycolysis/Gluconeogenesis
EX_ptrc_e	Putrescine exchange	ptrc_e ->		0	1000	0	Extracellular exchange
EDA	2-dehydro-3-deoxy-phosphogluconate aldolase	2ddg6p_c -> pyr_c + g3p_c	ECOLIN_RS10305	0	1000	0	Pentose Phosphate Pathway
EX_spmd_e	Spermidine exchange	spmd_e ->		0	1000	0	Extracellular exchange
EX_thym_e	Thymine exchange	thym_e ->		0	1000	0	Extracellular exchange
EX_xtsn_e	Xanthosine exchange	xtsn_e ->		0	1000	0	Extracellular exchange
NTPP1	Nucleoside triphosphate pyrophosphorylase (dgtp)	dgtp_c + h2o_c -> h_c + ppi_c + dgmp_c	ECOLIN_RS00525 or ECOLIN_RS15510	0	1000	0	Nucleotide Salvage Pathway
URIK1	Uridine kinase ATPUridine	atp_c + uri_c -> h_c + adp_c + ump_c	ECOLIN_RS12160	0	1000	0	Nucleotide Salvage Pathway
URIK2	Uridine kinase (GTP:Uridine)	gtp_c + uri_c -> gdp_c + h_c + ump_c	ECOLIN_RS12160	0	1000	0	Nucleotide Salvage Pathway
NTPP2	Nucleoside triphosphate pyrophosphorylase (gtp)	gtp_c + h2o_c -> h_c + ppi_c + gmp_c	ECOLIN_RS00525 or ECOLIN_RS15510	0	1000	0	Nucleotide Salvage Pathway
PGL	6-phosphogluconolactonase	h2o_c + 6pgl_c -> h_c + 6pgc_c	ECOLIN_RS04085	0	1000	0	Pentose Phosphate Pathway
NTPTP1	Nucleoside triphosphate tripolyhydrolase	dgtp_c + h2o_c -> dgsn_c + pppi_c	ECOLIN_RS00890	0	1000	0	Nucleotide Salvage Pathway
NTPTP2	Nucleoside triphosphate tripolyhydrolase	gtp_c + h2o_c -> pppi_c + gsn_c	ECOLIN_RS00890	0	1000	0	Nucleotide Salvage Pathway
CYTDK1	ATP:cytidine 5'-phosphotransferase	cytd_c + atp_c -> cmp_c + h_c + adp_c	ECOLIN_RS12160	0	1000	0	Nucleotide Salvage Pathway
RPE	Ribulose 5-phosphate 3-epimerase	ru5p__D_c <=> xu5p__D_c	ECOLIN_RS19345	-1000	1000	0	Pentose Phosphate Pathway
DHQTi	3-dehydroquinate dehydratase, irreversible	3dhq_c -> 3dhsk_c + h2o_c	ECOLIN_RS09460	0	1000	0	Tyrosine, Tryptophan, and Phenylalanine Metabolism
IPMD	3-isopropylmalate dehydrogenase	nad_c + 3c2hmp_c -> h_c + nadh_c + 3c4mop_c	ECOLIN_RS00395	0	1000	0	Valine, Leucine, and Isoleucine Metabolism
AIRC3	Phosphoribosylaminoimidazole carboxylase (mutase rxn)	5aizc_c <=> 5caiz_c	ECOLIN_RS03030	-1000	1000	0	Purine and Pyrimidine Biosynthesis
TALA	Transaldolase	s7p_c + g3p_c <=> f6p_c + e4p_c	ECOLIN_RS00045 or ECOLIN_RS14060	-1000	1000	0	Pentose Phosphate Pathway
PUNP1	Purine-nucleoside phosphorylase (Adenosine)	pi_c + adn_c <=> r1p_c + ade_c	ECOLIN_RS25165	-1000	1000	0	Nucleotide Salvage Pathway
PUNP2	Purine-nucleoside phosphorylase (Deoxyadenosine)	pi_c + dad_2_c <=> 2dr1p_c + ade_c	ECOLIN_RS25165	-1000	1000	0	Nucleotide Salvage Pathway
PUNP3	Purine-nucleoside phosphorylase (Guanosine)	pi_c + gsn_c <=> r1p_c + gua_c	ECOLIN_RS13830 or ECOLIN_RS25165	-1000	1000	0	Nucleotide Salvage Pathway
ADSL2r	Adenylosuccinate lyase	25aics_c <=> fum_c + aicar_c	ECOLIN_RS06615	-1000	1000	0	Purine and Pyrimidine Biosynthesis
TKT1	Transketolase	xu5p__D_c + r5p_c <=> s7p_c + g3p_c	ECOLIN_RS16330 or ECOLIN_RS14065	-1000	1000	0	Pentose Phosphate Pathway
EX_fe2_e	Fe2+ exchange	fe2_e <=>		-1000	1000	0	Extracellular exchange
PUNP5	Purine-nucleoside phosphorylase (Inosine)	pi_c + ins_c <=> hxan_c + r1p_c	ECOLIN_RS13830 or ECOLIN_RS25165 or ECOLIN_RS02375	-1000	1000	0	Nucleotide Salvage Pathway
PUNP6	Purine-nucleoside phosphorylase (Deoxyinosine)	pi_c + din_c <=> hxan_c + 2dr1p_c	ECOLIN_RS25165 or ECOLIN_RS13830	-1000	1000	0	Nucleotide Salvage Pathway
PUNP7	Purine-nucleoside phosphorylase (Xanthosine)	pi_c + xtsn_c <=> xan_c + r1p_c	ECOLIN_RS13830	-1000	1000	0	Nucleotide Salvage Pathway
G6PDA	Glucosamine-6-phosphate deaminase	h2o_c + gam6p_c -> nh4_c + f6p_c	ECOLIN_RS03620	0	1000	0	Alternate Carbon Metabolism
RNDR1	Ribonucleoside-diphosphate reductase (ADP)	adp_c + trdrd_c -> dadp_c + h2o_c + trdox_c	( ECOLIN_RS14615 and ECOLIN_RS13035 and ECOLIN_RS13040 ) or ( ECOLIN_RS21705 and ECOLIN_RS13035 and ECOLIN_RS13040 )	0	1000	0	Nucleotide Salvage Pathway
ALCD2x	Alcohol dehydrogenase (ethanol)	nad_c + etoh_c <=> h_c + acald_c + nadh_c	ECOLIN_RS07500 or ECOLIN_RS08520	-1000	1000	0	Pyruvate Metabolism
RNDR3	Ribonucleoside-diphosphate reductase (CDP)	cdp_c + trdrd_c -> h2o_c + trdox_c + dcdp_c	( ECOLIN_RS21705 and ECOLIN_RS13035 and ECOLIN_RS13040 ) or ( ECOLIN_RS14615 and ECOLIN_RS13035 and ECOLIN_RS13040 )	0	1000	0	Nucleotide Salvage Pathway
RNDR4	Ribonucleoside-diphosphate reductase (UDP)	udp_c + trdrd_c -> dudp_c + h2o_c + trdox_c	( ECOLIN_RS21705 and ECOLIN_RS13035 and ECOLIN_RS13040 ) or ( ECOLIN_RS13035 and ECOLIN_RS13040 and ECOLIN_RS14615 )	0	1000	0	Nucleotide Salvage Pathway
ALDD2y	Aldehyde dehydrogenase (acetaldehyde, NADP)	nadp_c + h2o_c + acald_c -> 2 h_c + nadph_c + ac_c	ECOLIN_RS26555 or ECOLIN_RS17335 or ECOLIN_RS17295 or ECOLIN_RS02915 or ECOLIN_RS24715	0	1000	0	Alternate Carbon Metabolism
TMDS	Thymidylate synthase	dump_c + mlthf_c -> dhf_c + dtmp_c	ECOLIN_RS15865	0	1000	0	Nucleotide Salvage Pathway
RMI	L-rhamnose isomerase	rmn_c <=> rml_c	ECOLIN_RS22485	-1000	1000	0	Alternate Carbon Metabolism
TMDK1	Thymidine kinase (ATP:thymidine)	atp_c + thymd_c -> h_c + adp_c + dtmp_c	ECOLIN_RS07490	0	1000	0	Nucleotide Salvage Pathway
LYSAM	Lysine 2,3-aminomutase	lys__L_c <=> 36dahx_c	ECOLIN_RS24080	-1000	1000	0	Threonine and Lysine Metabolism
PPCDC	Phosphopantothenoylcysteine decarboxylase	h_c + 4ppcys_c -> co2_c + pan4p_c	ECOLIN_RS20735	0	1000	0	Cofactor and Prosthetic Group Biosynthesis
FTHFD	Formyltetrahydrofolate deformylase	h2o_c + 10fthf_c -> h_c + for_c + thf_c	ECOLIN_RS07460	0	1000	0	Folate Metabolism
EX_glc__D_e	D-Glucose exchange	glc__D_e <=>		-10	1000	0	Extracellular exchange
DHAD1	Dihydroxy-acid dehydratase (2,3-dihydroxy-3-methylbutanoate)	23dhmb_c -> h2o_c + 3mob_c	ECOLIN_RS21665	0	1000	0	Valine, Leucine, and Isoleucine Metabolism
IPPMIa	3-isopropylmalate dehydratase	3c2hmp_c <=> h2o_c + 2ippm_c	ECOLIN_RS00385 and ECOLIN_RS00390	-1000	1000	0	Valine, Leucine, and Isoleucine Metabolism
EX_alltn_e	Allantoin exchange	alltn_e ->		0	1000	0	Extracellular exchange
G3PD7	Glycerol-3-phosphate dehydrogenase (demethylmenaquinone-8)	glyc3p_c + 2dmmq8_c -> 2dmmql8_c + dhap_c	ECOLIN_RS13075 and ECOLIN_RS13070 and ECOLIN_RS13065	0	1000	0	Oxidative Phosphorylation
EDD	6-phosphogluconate dehydratase	6pgc_c -> h2o_c + 2ddg6p_c	ECOLIN_RS10310	0	1000	0	Pentose Phosphate Pathway
EX_ura_e	Uracil exchange	ura_e ->		0	1000	0	Extracellular exchange
NADH9	NADH dehydrogenase (demethylmenaquinone-8 & 0 protons)	h_c + nadh_c + 2dmmq8_c -> nad_c + 2dmmql8_c	ECOLIN_RS06400 or ECOLIN_RS05235 or ECOLIN_RS00250 or ECOLIN_RS21380	0	1000	0	Oxidative Phosphorylation
EX_val__L_e	L-Valine exchange	val__L_e ->		0	1000	0	Extracellular exchange
NADH10	NADH dehydrogenase (menaquinone-8 & 0 protons)	h_c + nadh_c + mqn8_c -> nad_c + mql8_c	ECOLIN_RS06400 or ECOLIN_RS21380 or ECOLIN_RS00250 or ECOLIN_RS05235	0	1000	0	Oxidative Phosphorylation
ADK4	Adentylate kinase (ITP)	amp_c + itp_c <=> adp_c + idp_c	ECOLIN_RS02815	-1000	1000	0	Nucleotide Salvage Pathway
INSK	Insosine kinase	atp_c + ins_c -> h_c + imp_c + adp_c	ECOLIN_RS02830	0	1000	0	Nucleotide Salvage Pathway
MDH	Malate dehydrogenase	nad_c + mal__L_c <=> h_c + oaa_c + nadh_c	ECOLIN_RS18555	-1000	1000	0	Citric Acid Cycle
ABTA	4-aminobutyrate transaminase	akg_c + 4abut_c -> glu__L_c + sucsal_c	ECOLIN_RS14845	0	1000	0	Arginine and Proline Metabolism
EX_xan_e	Xanthine exchange	xan_e ->		0	1000	0	Extracellular exchange
FUM	Fumarase	h2o_c + fum_c <=> mal__L_c	ECOLIN_RS09000 or ECOLIN_RS23850 or ECOLIN_RS08995	-1000	1000	0	Citric Acid Cycle
FMNAT	FMN adenylyltransferase	h_c + atp_c + fmn_c -> ppi_c + fad_c	ECOLIN_RS00125	0	1000	0	Cofactor and Prosthetic Group Biosynthesis
PYDXNK	Pyridoxine kinase	atp_c + pydxn_c -> h_c + adp_c + pdx5p_c	ECOLIN_RS13890	0	1000	0	Cofactor and Prosthetic Group Biosynthesis
PYAM5PO	Pyridoxamine 5'-phosphate oxidase	h2o_c + pyam5p_c + o2_c -> pydx5p_c + nh4_c + h2o2_c	ECOLIN_RS09140	0	1000	0	Cofactor and Prosthetic Group Biosynthesis
SSALx	Succinate-semialdehyde dehydrogenase (NAD)	h2o_c + nad_c + sucsal_c -> 2 h_c + nadh_c + succ_c	ECOLIN_RS08710	0	1000	0	Arginine and Proline Metabolism
ASPT	L-aspartase	asp__L_c -> nh4_c + fum_c	ECOLIN_RS24045	0	1000	0	Alanine and Aspartate Metabolism
OHPBAT	O-Phospho-4-hydroxy-L-threonine:2-oxoglutarate aminotransferase	glu__L_c + ohpb_c <=> akg_c + phthr_c	ECOLIN_RS04805	-1000	1000	0	Cofactor and Prosthetic Group Biosynthesis
SERD_L	L-serine deaminase	ser__L_c -> pyr_c + nh4_c	ECOLIN_RS17915 or ECOLIN_RS10090 or ECOLIN_RS15595 or ECOLIN_RS21355 or ECOLIN_RS17940	0	1000	0	Glycine and Serine Metabolism
EX_dgsn_e	Deoxyguanosine exchange	dgsn_e ->		0	1000	0	Extracellular exchange
NADDP	NAD diphosphatase	h2o_c + nad_c -> 2 h_c + amp_c + nmn_c	ECOLIN_RS23050 or ECOLIN_RS13855	0	1000	0	Cofactor and Prosthetic Group Biosynthesis
EX_arab__L_e	L-Arabinose exchange	arab__L_e ->		0	1000	0	Extracellular exchange
EX_fru_e	D-Fructose exchange	fru_e ->		0	1000	0	Extracellular exchange
THRD	L-threonine dehydrogenase	nad_c + thr__L_c -> h_c + nadh_c + 2aobut_c	ECOLIN_RS20635 or ECOLIN_RS20505	0	1000	0	Glycine and Serine Metabolism
HEX4	Hexokinase (D-mannose:ATP)	atp_c + man_c -> h_c + adp_c + man6p_c		0	1000	0	Alternate Carbon Metabolism
EX_gal_e	D-Galactose exchange	gal_e ->		0	1000	0	Extracellular exchange
NMNAT	Nicotinamide-nucleotide adenylyltransferase	h_c + atp_c + nmn_c -> ppi_c + nad_c	ECOLIN_RS25195 or ECOLIN_RS03480	0	1000	0	Cofactor and Prosthetic Group Biosynthesis
EX_xyl__D_e	D-Xylose exchange	xyl__D_e ->		0	1000	0	Extracellular exchange
KARA1	Ketol-acid reductoisomerase (2,3-dihydroxy-3-methylbutanoate)	nadp_c + 23dhmb_c <=> h_c + nadph_c + alac__S_c	ECOLIN_RS21680	-1000	1000	0	Valine, Leucine, and Isoleucine Metabolism
HMPK1	Hydroxymethylpyrimidine kinase (ATP)	atp_c + 4ahmmp_c -> h_c + adp_c + 4ampm_c	ECOLIN_RS12335 or ECOLIN_RS13890	0	1000	0	Cofactor and Prosthetic Group Biosynthesis
KARA2	Ketol-acid reductoisomerase (2-Acetolactate)	h_c + nadph_c + 2ahbut_c <=> nadp_c + 23dhmp_c	ECOLIN_RS21680	-1000	1000	0	Valine, Leucine, and Isoleucine Metabolism
EX_duri_e	Deoxyuridine exchange	duri_e ->		0	1000	0	Extracellular exchange
EX_for_e	Formate exchange	for_e ->		0	1000	0	Extracellular exchange
EX_gly_e	Glycine exchange	gly_e ->		0	1000	0	Extracellular exchange
EX_h2_e	H2 exchange	h2_e ->		0	1000	0	Extracellular exchange
EX_lys__L_e	L-Lysine exchange	lys__L_e ->		0	1000	0	Extracellular exchange
ACCOAC	Acetyl-CoA carboxylase	atp_c + accoa_c + hco3_c -> h_c + adp_c + pi_c + malcoa_c	ECOLIN_RS13425 and ECOLIN_RS18660 and ECOLIN_RS26055 and ECOLIN_RS01005	0	1000	0	Membrane Lipid Metabolism
NADK	NAD kinase	atp_c + nad_c -> h_c + adp_c + nadp_c	ECOLIN_RS14770	0	1000	0	Cofactor and Prosthetic Group Biosynthesis
GLXCL	Glyoxalate carboligase	h_c + 2 glx_c -> co2_c + 2h3oppan_c	ECOLIN_RS02955	0	1000	0	Glyoxylate Metabolism
ICHORS_copy2	Isochorismate synthase	chor_c <=> ichor_c	ECOLIN_RS13190	-1000	1000	0	Cofactor and Prosthetic Group Biosynthesis
SUCBZS	O-succinylbenzoate-CoA synthase	2shchc_c -> h2o_c + sucbz_c	ECOLIN_RS13170	0	1000	0	Cofactor and Prosthetic Group Biosynthesis
DHBD	2,3-dihydro-2,3-dihydroxybenzoate dehydrogenase	nad_c + 23ddhb_c <=> h_c + nadh_c + 23dhb_c	ECOLIN_RS03270	-1000	1000	0	Cofactor and Prosthetic Group Biosynthesis
ICHORT	Isochorismatase	h2o_c + ichor_c -> pyr_c + 23ddhb_c	ECOLIN_RS03265	0	1000	0	Cofactor and Prosthetic Group Biosynthesis
EX_ser__L_e	L-Serine exchange	ser__L_e ->		0	1000	0	Extracellular exchange
EX_thm_e	Thiamin exchange	thm_e ->		0	1000	0	Extracellular exchange
EX_trp__L_e	L-Tryptophan exchange	trp__L_e ->		0	1000	0	Extracellular exchange
GLUTRR	Glutamyl-tRNA reductase	h_c + nadph_c + glutrna_c -> nadp_c + trnaglu_c + glu1sa_c	ECOLIN_RS07315	0	1000	0	Cofactor and Prosthetic Group Biosynthesis
GLCS1	Glycogen synthase (ADPGlc)	adpglc_c -> h_c + adp_c + glycogen_c	ECOLIN_RS19625	0	1000	0	Glycolysis/Gluconeogenesis
GLCP	Glycogen phosphorylase	pi_c + glycogen_c -> g1p_c	ECOLIN_RS19620 or ECOLIN_RS19515	0	1000	0	Glycolysis/Gluconeogenesis
EX_din_e	Deoxyinosine exchange	din_e ->		0	1000	0	Extracellular exchange
RBK_L1	L-ribulokinase (L-ribulose)	atp_c + rbl__L_c -> h_c + adp_c + ru5p__L_c	ECOLIN_RS00335	0	1000	0	Alternate Carbon Metabolism
RBP4E	L-ribulose-phosphate 4-epimerase	ru5p__L_c <=> xu5p__D_c	ECOLIN_RS00325 or ECOLIN_RS24360 or ECOLIN_RS26560	-1000	1000	0	Alternate Carbon Metabolism
TARTD	L(+)-tartrate dehydratase	tartr__L_c -> h2o_c + oaa_c	ECOLIN_RS17680 and ECOLIN_RS17675	0	0	0	Alternate Carbon Metabolism
NTD2	5'-nucleotidase (UMP)	h2o_c + ump_c -> pi_c + uri_c	ECOLIN_RS15345 or ECOLIN_RS25105 or ECOLIN_RS03605	0	1000	0	Nucleotide Salvage Pathway
GLCRAL	5-dehydro-4-deoxyglucarate aldolase	5dh4dglc_c -> pyr_c + 2h3oppan_c	ECOLIN_RS17965	0	1000	0	Alternate Carbon Metabolism
NTD4	5'-nucleotidase (CMP)	cmp_c + h2o_c -> cytd_c + pi_c	ECOLIN_RS15345 or ECOLIN_RS03605	0	1000	0	Nucleotide Salvage Pathway
NTD5	5'-nucleotidase (dTMP)	h2o_c + dtmp_c -> pi_c + thymd_c	ECOLIN_RS15345 or ECOLIN_RS25105 or ECOLIN_RS13300 or ECOLIN_RS10640	0	1000	0	Nucleotide Salvage Pathway
EX_fmn_e	FMN exchange	fmn_e ->		0	1000	0	Extracellular exchange
EX_gthox_e	Oxidized glutathione exchange	gthox_e ->		0	1000	0	Extracellular exchange
KAS14	Beta-ketoacyl-ACP synthase	h_c + acACP_c + malACP_c -> co2_c + ACP_c + actACP_c	ECOLIN_RS13460 or ECOLIN_RS06325	0	1000	0	Membrane Lipid Metabolism
HEMEOS	Heme O synthase	h2o_c + frdp_c + pheme_c -> ppi_c + hemeO_c	ECOLIN_RS02575	0	1000	0	Cofactor and Prosthetic Group Biosynthesis
ADMDC	Adenosylmethionine decarboxylase	h_c + amet_c -> co2_c + ametam_c	ECOLIN_RS00670	0	1000	0	Arginine and Proline Metabolism
AGMT	Agmatinase	h2o_c + agm_c -> ptrc_c + urea_c	ECOLIN_RS16340	0	1000	0	Arginine and Proline Metabolism
NTD6	5'-nucleotidase (dAMP)	h2o_c + damp_c -> pi_c + dad_2_c	ECOLIN_RS15345 or ECOLIN_RS13300 or ECOLIN_RS10640	0	1000	0	Nucleotide Salvage Pathway
LGTHL	Lactoylglutathione lyase	gthrd_c + mthgxl_c -> lgt__S_c	ECOLIN_RS09205	0	1000	0	Methylglyoxal Metabolism
PYDXPP	Pyridoxal 5-phosphate phosphatase	h2o_c + pydx5p_c -> pi_c + pydx_c	ECOLIN_RS02670 or ECOLIN_RS21965 or ECOLIN_RS04080 or ECOLIN_RS03605	0	1000	0	Cofactor and Prosthetic Group Biosynthesis
PDXPP	Pyridoxine 5-phosphate phosphatase	h2o_c + pdx5p_c -> pi_c + pydxn_c	ECOLIN_RS04080	0	1000	0	Cofactor and Prosthetic Group Biosynthesis
ARGDC	Arginine decarboxylase	h_c + arg__L_c -> co2_c + agm_c	ECOLIN_RS16350 or ECOLIN_RS23825	0	1000	0	Arginine and Proline Metabolism
HACD6	3-hydroxyacyl-CoA dehydrogenase (3-oxotetradecanoyl-CoA)	h_c + nadh_c + 3otdcoa_c <=> nad_c + 3htdcoa_c	ECOLIN_RS25970 or ECOLIN_RS13550	-1000	1000	0	Membrane Lipid Metabolism
ECOAH1	3-hydroxyacyl-CoA dehydratase (3-hydroxybutanoyl-CoA)	3hbcoa_c <=> h2o_c + b2coa_c	ECOLIN_RS13550 or ECOLIN_RS25970	-1000	1000	0	Membrane Lipid Metabolism
ECOAH2	3-hydroxyacyl-CoA dehydratase (3-hydroxyhexanoyl-CoA)	3hhcoa_c <=> h2o_c + hx2coa_c	ECOLIN_RS13550 or ECOLIN_RS25970	-1000	1000	0	Membrane Lipid Metabolism
ARGSS	Argininosuccinate synthase	atp_c + asp__L_c + citr__L_c -> h_c + ppi_c + amp_c + argsuc_c	ECOLIN_RS18275	0	1000	0	Arginine and Proline Metabolism
AGPR	N-acetyl-g-glutamyl-phosphate reductase	nadp_c + pi_c + acg5sa_c <=> h_c + nadph_c + acg5p_c	ECOLIN_RS22845	-1000	1000	0	Arginine and Proline Metabolism
SPMS	Spermidine synthase	ptrc_c + ametam_c -> h_c + 5mta_c + spmd_c	ECOLIN_RS00675	0	1000	0	Arginine and Proline Metabolism
G1SAT	Glutamate-1-semialdehyde aminotransferase	glu1sa_c <=> 5aop_c	ECOLIN_RS00860	-1000	1000	0	Cofactor and Prosthetic Group Biosynthesis
KDOCT2	3-deoxy-manno-octulosonate cytidylyltransferase	ctp_c + kdo_c -> ppi_c + ckdo_c	ECOLIN_RS04860	0	1000	0	Lipopolysaccharide Biosynthesis / Recycling
ECOAH3	3-hydroxyacyl-CoA dehydratase (3-hydroxyoctanoyl-CoA)	3hocoa_c <=> h2o_c + oc2coa_c	ECOLIN_RS13550 or ECOLIN_RS25970	-1000	1000	0	Membrane Lipid Metabolism
UGLT	UDPglucose--hexose-1-phosphate uridylyltransferase	gal1p_c + udpg_c <=> g1p_c + udpgal_c	ECOLIN_RS04035	-1000	1000	0	Alternate Carbon Metabolism
EDTXS1	Endotoxin Synthesis (lauroyl transferase)	ddcaACP_c + kdo2lipid4_c -> ACP_c + kdo2lipid4L_c	ECOLIN_RS06120	0	1000	0	Lipopolysaccharide Biosynthesis / Recycling
DXPS	1-deoxy-D-xylulose 5-phosphate synthase	h_c + pyr_c + g3p_c -> co2_c + dxyl5p_c	ECOLIN_RS02535	0	1000	0	Cofactor and Prosthetic Group Biosynthesis
OAADC	Oxaloacetate decarboxylase	h_c + oaa_c -> co2_c + pyr_c	ECOLIN_RS10305	0	1000	0	Pyruvate Metabolism
MNNH	D-mannonate hydrolyase	mana_c -> h2o_c + 2ddglcn_c	ECOLIN_RS24835	0	1000	0	Alternate Carbon Metabolism
CDPMEK	4-(cytidine 5'-diphospho)-2-C-methyl-D-erythritol kinase	atp_c + 4c2me_c -> h_c + adp_c + 2p4c2me_c	ECOLIN_RS07305	0	1000	0	Cofactor and Prosthetic Group Biosynthesis
EDTXS2	Endotoxin Synthesis (myristoyl transferase)	kdo2lipid4L_c + myrsACP_c -> ACP_c + lipa_c	ECOLIN_RS10335	0	1000	0	Lipopolysaccharide Biosynthesis / Recycling
ALTRH	Altronate hydrolase	altrn_c -> h2o_c + 2ddglcn_c	ECOLIN_RS17825	0	1000	0	Alternate Carbon Metabolism
MECDPS	2-C-methyl-D-erythritol 2,4-cyclodiphosphate synthase	2p4c2me_c -> cmp_c + 2mecdp_c	ECOLIN_RS15355	0	1000	0	Cofactor and Prosthetic Group Biosynthesis
GUI1	Glucuronate isomerase (D-glucuronate)	glcur_c <=> fruur_c	ECOLIN_RS17830	-1000	1000	0	Alternate Carbon Metabolism
EDTXS3	Endotoxin Synthesis (palmitoleoyl ACP)	kdo2lipid4_c + hdeACP_c -> ACP_c + kdo2lipid4p_c	ECOLIN_RS13685	0	1000	0	Lipopolysaccharide Biosynthesis / Recycling
PGAMT	Phosphoglucosamine mutase	gam1p_c <=> gam6p_c	ECOLIN_RS18295	-1000	1000	0	Cell Envelope Biosynthesis
DDGLK	2-dehydro-3-deoxygluconokinase	atp_c + 2ddglcn_c -> h_c + adp_c + 2ddg6p_c	ECOLIN_RS20170	0	1000	0	Alternate Carbon Metabolism
EDTXS4	Endotoxin Synthesis (myristoyl transferase)	myrsACP_c + kdo2lipid4p_c -> ACP_c + lipa_cold_c	ECOLIN_RS10335	0	1000	0	Lipopolysaccharide Biosynthesis / Recycling
XYLI2	Xylose isomerase	glc__D_c <=> fru_c	ECOLIN_RS20390	-1000	1000	0	Alternate Carbon Metabolism
PMANM	Phosphomannomutase	man1p_c <=> man6p_c	ECOLIN_RS12070	-1000	1000	0	Alternate Carbon Metabolism
ICL	Isocitrate lyase	icit_c -> glx_c + succ_c	ECOLIN_RS26870	0	1000	0	Anaplerotic Reactions
UAGDP	UDP-N-acetylglucosamine diphosphorylase	h_c + acgam1p_c + utp_c -> ppi_c + uacgam_c	ECOLIN_RS21460	0	1000	0	Cell Envelope Biosynthesis
UAGCVT	UDP-N-acetylglucosamine 1-carboxyvinyltransferase	pep_c + uacgam_c -> pi_c + uaccg_c	ECOLIN_RS18360	0	1000	0	Cell Envelope Biosynthesis
GLUR	Glutamate racemase	glu__D_c <=> glu__L_c	ECOLIN_RS22910	-1000	1000	0	Cell Envelope Biosynthesis
EX_tmao_e	Trimethylamine N-oxide exchange	tmao_e ->		0	1000	0	Extracellular exchange
UAG2E	UDP-N-acetylglucosamine 2-epimerase	uacgam_c <=> uacmam_c	ECOLIN_RS21735	-1000	1000	0	Cell Envelope Biosynthesis
EX_acald_e	Acetaldehyde exchange	acald_e ->		0	1000	0	Extracellular exchange
GLYCL	Glycine Cleavage System	nad_c + thf_c + gly_c -> co2_c + nadh_c + nh4_c + mlthf_c	ECOLIN_RS16170 and ECOLIN_RS16165 and ECOLIN_RS00650 and ECOLIN_RS16175	0	1000	0	Folate Metabolism
CMPN	CMP nucleosidase	cmp_c + h2o_c -> r5p_c + csn_c		0	1000	0	Nucleotide Salvage Pathway
NNDPR	Nicotinate-nucleotide diphosphorylase (carboxylating)	2 h_c + prpp_c + quln_c -> ppi_c + co2_c + nicrnt_c	ECOLIN_RS00585	0	1000	0	Cofactor and Prosthetic Group Biosynthesis
EX_melib_e	Melibiose exchange	melib_e ->		0	1000	0	Extracellular exchange
MACPD	Malonyl-ACP decarboxylase	h_c + malACP_c -> co2_c + acACP_c	ECOLIN_RS13460	0	1000	0	Membrane Lipid Metabolism
DMQMT	3-Dimethylubiquinonol 3-methyltransferase	amet_c + 2omhmbl_c -> h_c + q8h2_c + ahcys_c	ECOLIN_RS13020	0	1000	0	Cofactor and Prosthetic Group Biosynthesis
UDPG4E	UDPglucose 4-epimerase	udpg_c <=> udpgal_c	ECOLIN_RS04040	-1000	1000	0	Alternate Carbon Metabolism
LACZ	B-galactosidase	h2o_c + lcts_c -> glc__D_c + gal_c	ECOLIN_RS02190	0	1000	0	Alternate Carbon Metabolism
TRE6PH	Trehalose-6-phosphate hydrolase	h2o_c + tre6p_c -> glc__D_c + g6p_c	ECOLIN_RS24595	0	1000	0	Alternate Carbon Metabolism
XYLI1	Xylose isomerase	xyl__D_c <=> xylu__D_c	ECOLIN_RS20390	-1000	1000	0	Alternate Carbon Metabolism
PPC	Phosphoenolpyruvate carboxylase	h2o_c + co2_c + pep_c -> h_c + pi_c + oaa_c	ECOLIN_RS22835	0	1000	0	Anaplerotic Reactions
ICHORS_copy1	Isochorismate synthase	chor_c -> ichor_c	ECOLIN_RS03255	0	1000	0	Cofactor and Prosthetic Group Biosynthesis
EX_sucr_e	Sucrose exchange	sucr_e ->		0	1000	0	Extracellular exchange
ALDD4	Aldehyde dehydrogenase (butanal, NAD)	h2o_c + nad_c + btal_c -> 2 h_c + nadh_c + but_c		0	1000	0	Alternate Carbon Metabolism
HACD4	3-hydroxyacyl-CoA dehydrogenase (3-oxodecanoyl-CoA)	h_c + nadh_c + 3odcoa_c <=> nad_c + 3hdcoa_c	ECOLIN_RS25970 or ECOLIN_RS13550	-1000	1000	0	Membrane Lipid Metabolism
G3PT	Glycerol-3-phosphatase	h2o_c + glyc3p_c -> pi_c + glyc_c	ECOLIN_RS04375 or ECOLIN_RS03605	0	1000	0	Alternate Carbon Metabolism
EX_tre_e	Trehalose exchange	tre_e ->		0	1000	0	Extracellular exchange
EX_zn2_e	Zinc exchange	zn2_e <=>		-1000	1000	0	Extracellular exchange
HACD5	3-hydroxyacyl-CoA dehydrogenase (3-oxododecanoyl-CoA)	h_c + nadh_c + 3oddcoa_c <=> nad_c + 3hddcoa_c	ECOLIN_RS25970 or ECOLIN_RS13550	-1000	1000	0	Membrane Lipid Metabolism
HACD7	3-hydroxyacyl-CoA dehydrogenase (3-oxohexadecanoyl-CoA)	h_c + nadh_c + 3ohdcoa_c <=> nad_c + 3hhdcoa_c	ECOLIN_RS13550 or ECOLIN_RS25970	-1000	1000	0	Membrane Lipid Metabolism
CITL	Citrate lyase	cit_c -> oaa_c + ac_c	ECOLIN_RS03355 and ECOLIN_RS03370 and ECOLIN_RS03365 and ECOLIN_RS03360	0	1000	0	Citric Acid Cycle
GOFUCR	GDP-4-oxo-L-fucose reductase	h_c + nadph_c + gdpofuc_c -> nadp_c + gdpfuc_c	ECOLIN_RS12090	0	1000	0	Cell Envelope Biosynthesis
PYDXK	Pyridoxal kinase	atp_c + pydx_c -> h_c + adp_c + pydx5p_c	ECOLIN_RS13890 or ECOLIN_RS09130	0	1000	0	Cofactor and Prosthetic Group Biosynthesis
DNMPPA	Dihydroneopterin monophosphate dephosphorylase	h2o_c + dhpmp_c -> pi_c + dhnpt_c		0	1000	0	Cofactor and Prosthetic Group Biosynthesis
HPPK2	6-hydroxymethyl-dihydropterin pyrophosphokinase	atp_c + 6hmhpt_c -> h_c + amp_c + 6hmhptpp_c	ECOLIN_RS00785	0	1000	0	Cofactor and Prosthetic Group Biosynthesis
PTPATi	Pantetheine-phosphate adenylyltransferase	h_c + atp_c + pan4p_c -> ppi_c + dpcoa_c	ECOLIN_RS20710	0	1000	0	Cofactor and Prosthetic Group Biosynthesis
HEX7	Hexokinase (D-fructose:ATP)	atp_c + fru_c -> h_c + adp_c + f6p_c	ECOLIN_RS02390	0	1000	0	Alternate Carbon Metabolism
GTPCII2	GTP cyclohydrolase II (25drapp)	gtp_c + 3 h2o_c -> 2 h_c + ppi_c + for_c + 25drapp_c	ECOLIN_RS07710	0	1000	0	Cofactor and Prosthetic Group Biosynthesis
SADT2	Sulfate adenyltransferase	gtp_c + atp_c + h2o_c + so4_c -> gdp_c + ppi_c + pi_c + aps_c	ECOLIN_RS15385 and ECOLIN_RS15380	0	1000	0	Cysteine Metabolism
OPHBDC	Octaprenyl-hydroxybenzoate decarboxylase	h_c + 3ophb_c -> co2_c + 2oph_c	ECOLIN_RS22155	0	1000	0	Cofactor and Prosthetic Group Biosynthesis
AACPS1	Acyl-[acyl-carrier-protein] synthetase (n-C14:0)	atp_c + ACP_c + ttdca_c -> ppi_c + amp_c + myrsACP_c	ECOLIN_RS06320 and ECOLIN_RS15920	0	1000	0	Cell Envelope Biosynthesis
OHPHM	2-octaprenyl-6-hydroxyphenol methylase	amet_c + 2ohph_c -> h_c + ahcys_c + 2omph_c	ECOLIN_RS13020	0	1000	0	Cofactor and Prosthetic Group Biosynthesis
GHMT2r	Glycine hydroxymethyltransferase, reversible	ser__L_c + thf_c <=> h2o_c + mlthf_c + gly_c	ECOLIN_RS14440	-1000	1000	0	Glycine and Serine Metabolism
DHORD2	Dihydoorotic acid dehydrogenase (quinone8)	dhor__S_c + q8_c -> orot_c + q8h2_c	ECOLIN_RS04965	0	1000	0	Purine and Pyrimidine Biosynthesis
LCARS	Lacaldehyde reductase (S-propane-1,2-diol forming)	h_c + nadh_c + lald__L_c -> nad_c + 12ppd__S_c	ECOLIN_RS15605	0	0	0	Alternate Carbon Metabolism
ALCD19	Alcohol dehydrogenase (glycerol)	h_c + nadh_c + glyald_c <=> nad_c + glyc_c	ECOLIN_RS08520 or ECOLIN_RS07500	-1000	1000	0	Alternate Carbon Metabolism
RMPA	Rhamnulose-1-phosphate aldolase	rml1p_c <=> dhap_c + lald__L_c	ECOLIN_RS22480	-1000	1000	0	Alternate Carbon Metabolism
SBTPD	Sorbitol-6-phosphate dehydrogenase	nad_c + sbt6p_c <=> h_c + nadh_c + f6p_c	ECOLIN_RS15090 or ECOLIN_RS23215	-1000	1000	0	Alternate Carbon Metabolism
PFK_2	Phosphofructokinase	atp_c + tag6p__D_c -> h_c + adp_c + tagdp__D_c	ECOLIN_RS22555	0	1000	0	Alternate Carbon Metabolism
GLTPD	Galactitol-1-phosphate dehydrogenase	nad_c + galt1p_c <=> h_c + nadh_c + tag6p__D_c	ECOLIN_RS12275	-1000	1000	0	Alternate Carbon Metabolism
EX_hdcea_e	Hexadecenoate (n-C16:1) exchange	hdcea_e ->		0	1000	0	Extracellular exchange
ACACCT	Acetyl-CoA:acetoacetyl-CoA transferase	accoa_c + acac_c <=> ac_c + aacoa_c	( ECOLIN_RS12975 and ECOLIN_RS12970 ) or ECOLIN_RS09465	0	1000	0	Alternate Carbon Metabolism
SDPDS	Succinyl-diaminopimelate desuccinylase	h2o_c + sl26da_c -> succ_c + 26dap_LL_c	ECOLIN_RS14105	0	1000	0	Threonine and Lysine Metabolism
BUTCT	Acetyl-CoA:butyrate-CoA transferase	accoa_c + but_c <=> ac_c + btcoa_c	( ECOLIN_RS12975 and ECOLIN_RS12970 ) or ECOLIN_RS09465	0	1000	0	Alternate Carbon Metabolism
TGBPA	Tagatose-bisphosphate aldolase	tagdp__D_c <=> dhap_c + g3p_c	( ECOLIN_RS18025 and ECOLIN_RS18060 ) or ( ECOLIN_RS12295 and ECOLIN_RS12300 )	-1000	1000	0	Alternate Carbon Metabolism
MANAO	Mannonate oxidoreductase	nad_c + mana_c <=> h_c + nadh_c + fruur_c	ECOLIN_RS24840	-1000	1000	0	Alternate Carbon Metabolism
TAGURr	Tagaturonate reductase	nad_c + altrn_c <=> h_c + nadh_c + tagur_c	ECOLIN_RS08690	-1000	1000	0	Alternate Carbon Metabolism
DMSOR1	Dimethyl sulfoxide reductase (Menaquinol 8)	mql8_c + dmso_c -> h2o_c + mqn8_c + dms_c	( ECOLIN_RS08880 and ECOLIN_RS08885 and ECOLIN_RS08875 and ECOLIN_RS08870 ) or ( ECOLIN_RS04760 and ECOLIN_RS04765 and ECOLIN_RS04755 )	0	1000	0	Oxidative Phosphorylation
PGLYCP	Phosphoglycolate phosphatase	h2o_c + 2pglyc_c -> pi_c + glyclt_c	ECOLIN_RS19340	0	1000	0	Alternate Carbon Metabolism
2DGULRx	2-dehydro-L-gulonate reductase (NADH)	h_c + nadh_c + 2dhguln_c -> nad_c + idon__L_c	ECOLIN_RS20330	0	1000	0	Alternate Carbon Metabolism
DKGLCNR2y	2,5-diketo-D-gluconate reductase (NADPH)	h_c + nadph_c + 25dkglcn_c -> nadp_c + 5dglcn_c	ECOLIN_RS20330	0	1000	0	Alternate Carbon Metabolism
G1PTT	Glucose-1-phosphate thymidylyltransferase	h_c + g1p_c + dttp_c -> ppi_c + dtdpglu_c	ECOLIN_RS21750	0	1000	0	Cell Envelope Biosynthesis
TDPGDH	DTDPglucose 4,6-dehydratase	dtdpglu_c -> h2o_c + dtdp4d6dg_c	ECOLIN_RS21745	0	1000	0	Cell Envelope Biosynthesis
ADCS	4-amino-4-deoxychorismate synthase	chor_c + gln__L_c -> glu__L_c + 4adcho_c	ECOLIN_RS10080 and ECOLIN_RS19245	0	1000	0	Cofactor and Prosthetic Group Biosynthesis
ADCL	4-aminobenzoate synthase	4adcho_c -> h_c + pyr_c + 4abz_c	ECOLIN_RS06330 or ECOLIN_RS23315	0	1000	0	Cofactor and Prosthetic Group Biosynthesis
2DGULRy	2-dehydro-L-gulonate reductase (NADPH)	h_c + nadph_c + 2dhguln_c -> nadp_c + idon__L_c	ECOLIN_RS20330	0	1000	0	Alternate Carbon Metabolism
DHAPT	Dihydroxyacetone phosphotransferase	pep_c + dha_c -> pyr_c + dhap_c	ECOLIN_RS07265 and ECOLIN_RS07255 and ECOLIN_RS13880 and ECOLIN_RS13875 and ECOLIN_RS07260	0	1000	0	Alternate Carbon Metabolism
EX_lac__D_e	D-lactate exchange	lac__D_e ->		0	1000	0	Extracellular exchange
UMPK	UMP kinase	atp_c + ump_c <=> adp_c + udp_c	ECOLIN_RS04820 or ECOLIN_RS00935	-1000	1000	0	Nucleotide Salvage Pathway
RZ5PP	Alpha-ribazole 5-phosphate phosphatase	h2o_c + 5prdmbz_c -> pi_c + rdmbzi_c	ECOLIN_RS03475	0	1000	0	Cofactor and Prosthetic Group Biosynthesis
DDPGALA	2-dehydro-3-deoxy-6-phosphogalactonate aldolase	2dh3dgal6p_c <=> pyr_c + g3p_c	ECOLIN_RS22095	-1000	1000	0	Alternate Carbon Metabolism
DURIK1	Deoxyuridine kinase (ATP:Deoxyuridine)	atp_c + duri_c -> h_c + adp_c + dump_c	ECOLIN_RS07490	0	1000	0	Nucleotide Salvage Pathway
G3PD6	Glycerol-3-phosphate dehydrogenase (menaquinone-8)	glyc3p_c + mqn8_c -> mql8_c + dhap_c	ECOLIN_RS13075 and ECOLIN_RS13070 and ECOLIN_RS13065	0	1000	0	Oxidative Phosphorylation
ALLTN	Allantoinase	h2o_c + alltn_c -> h_c + alltt_c	ECOLIN_RS02975	0	1000	0	Nitrogen Metabolism
UAPGR	UDP-N-acetylenolpyruvoylglucosamine reductase	h_c + nadph_c + uaccg_c -> nadp_c + uamr_c	ECOLIN_RS22930	0	1000	0	Cell Envelope Biosynthesis
UPPRT	Uracil phosphoribosyltransferase	prpp_c + ura_c -> ppi_c + ump_c	ECOLIN_RS14185	0	1000	0	Nucleotide Salvage Pathway
NTD9	5'-nucleotidase (GMP)	h2o_c + gmp_c -> pi_c + gsn_c	ECOLIN_RS15345 or ECOLIN_RS19410 or ECOLIN_RS10640 or ECOLIN_RS03605	0	1000	0	Nucleotide Salvage Pathway
CTPS2	CTP synthase (glutamine)	atp_c + h2o_c + gln__L_c + utp_c -> 2 h_c + adp_c + pi_c + glu__L_c + ctp_c	ECOLIN_RS15505	0	1000	0	Purine and Pyrimidine Biosynthesis
NTD1	5'-nucleotidase (dUMP)	h2o_c + dump_c -> pi_c + duri_c	ECOLIN_RS15345 or ECOLIN_RS25105 or ECOLIN_RS13300 or ECOLIN_RS10640	0	1000	0	Nucleotide Salvage Pathway
NTD7	5'-nucleotidase (AMP)	h2o_c + amp_c -> pi_c + adn_c	ECOLIN_RS15345 or ECOLIN_RS10640 or ECOLIN_RS19410 or ECOLIN_RS03605	0	1000	0	Nucleotide Salvage Pathway
PAPPT3	Phospho-N-acetylmuramoyl-pentapeptide-transferase (meso-2,6-diaminopimelate)	udcpp_c + ugmda_c -> ump_c + uagmda_c	ECOLIN_RS00465	0	1000	0	Cell Envelope Biosynthesis
UAGPT3	UDP-N-acetylglucosamine-N-acetylmuramyl-(pentapeptide)pyrophosphoryl-undecaprenol N-acetylglucosamine transferase	uacgam_c + uagmda_c -> h_c + udp_c + uaagmda_c	ECOLIN_RS00480	0	1000	0	Cell Envelope Biosynthesis
NDPK7	Nucleoside-diphosphate kinase (ATP:dCDP)	atp_c + dcdp_c <=> adp_c + dctp_c	ECOLIN_RS02815 or ECOLIN_RS14305	-1000	1000	0	Nucleotide Salvage Pathway
AOBUTDs	L-2-amino-3-oxobutanoate decarboxylation (spontaneous)	h_c + 2aobut_c -> co2_c + aact_c	s0001	0	1000	0	Threonine and Lysine Metabolism
GLYAT	Glycine C-acetyltransferase	accoa_c + gly_c <=> coa_c + 2aobut_c	ECOLIN_RS20640	-1000	1000	0	Glycine and Serine Metabolism
ADNUC	Adenosine hydrolase	h2o_c + adn_c -> rib__D_c + ade_c	ECOLIN_RS00150	0	1000	0	Alternate Carbon Metabolism
GMHEPPA	D-glycero-D-manno-heptose 1,7-bisphosphate phosphatase	h2o_c + gmhep17bp_c -> pi_c + gmhep1p_c	ECOLIN_RS26745	0	1000	0	Lipopolysaccharide Biosynthesis / Recycling
S7PI	Sedoheptulose 7-phosphate isomerase	s7p_c -> gmhep7p_c	ECOLIN_RS01750	0	1000	0	Lipopolysaccharide Biosynthesis / Recycling
TRPS3	Tryptophan synthase (indoleglycerol phosphate)	3ig3p_c -> indole_c + g3p_c	ECOLIN_RS07595 and ECOLIN_RS07600	0	1000	0	Tyrosine, Tryptophan, and Phenylalanine Metabolism
EX_ttdcea_e	Tetradecenoate (n-C14:1) exchange	ttdcea_e ->		0	1000	0	Extracellular exchange
F6PA	Fructose 6-phosphate aldolase	f6p_c <=> g3p_c + dha_c	ECOLIN_RS04390 or ECOLIN_RS22790	-1000	1000	0	Glycolysis/Gluconeogenesis
AGMHE	ADP-D-glycero-D-manno-heptose epimerase	adphep_DD_c -> adphep_LD_c	ECOLIN_RS20645	0	1000	0	Lipopolysaccharide Biosynthesis / Recycling
CRNBTCT	Gamma-butyrobetainyl-CoA: carnitine CoA transferase	bbtcoa_c + crn_c <=> crncoa_c + gbbtn_c	ECOLIN_RS00210	-1000	1000	0	Oxidative Phosphorylation
CRNCBCT	Crotonobetainyl-CoA: carnitine CoA transferase	crn_c + ctbtcoa_c <=> crncoa_c + ctbt_c	ECOLIN_RS00210	-1000	1000	0	Oxidative Phosphorylation
NTD10	5'-nucleotidase (XMP)	xmp_c + h2o_c -> pi_c + xtsn_c	ECOLIN_RS15345	0	1000	0	Nucleotide Salvage Pathway
CRNCDH	Carnityl-CoA dehydratse	crncoa_c <=> h2o_c + ctbtcoa_c	ECOLIN_RS00200	-1000	1000	0	Oxidative Phosphorylation
GMHEPAT	D-glycero-D-manno-hepose 1-phosphate adenyltransferase	h_c + atp_c + gmhep1p_c -> ppi_c + adphep_DD_c	ECOLIN_RS17615	0	1000	0	Lipopolysaccharide Biosynthesis / Recycling
EX_h2s_e	Hydrogen sulfide exchange	h2s_e ->		0	1000	0	Extracellular exchange
ADPT	Adenine phosphoribosyltransferase	prpp_c + ade_c -> ppi_c + amp_c	ECOLIN_RS02790	0	1000	0	Nucleotide Salvage Pathway
EX_gthrd_e	Reduced glutathione exchange	gthrd_e ->		0	1000	0	Extracellular exchange
FADRx	FAD reductase	h_c + nadh_c + fad_c -> nad_c + fadh2_c	ECOLIN_RS22160	0	1000	0	Cofactor and Prosthetic Group Biosynthesis
GTPDPK	GTP diphosphokinase	gtp_c + atp_c -> h_c + amp_c + gdptp_c	ECOLIN_RS15515	0	1000	0	Cofactor and Prosthetic Group Biosynthesis
NADN	NAD nucleosidase	h2o_c + nad_c -> h_c + adprib_c + ncam_c		0	1000	0	Cofactor and Prosthetic Group Biosynthesis
GLYCLTDx	Glycolate dehydrogenase (NAD)	h_c + nadh_c + glx_c -> nad_c + glyclt_c	ECOLIN_RS20330 or ECOLIN_RS06000	0	1000	0	Glyoxylate Metabolism
ADK1	Adenylate kinase	atp_c + amp_c <=> 2 adp_c	ECOLIN_RS02815	-1000	1000	0	Nucleotide Salvage Pathway
NDPK2	Nucleoside-diphosphate kinase (ATP:UDP)	atp_c + udp_c <=> adp_c + utp_c	ECOLIN_RS02815 or ECOLIN_RS14305	-1000	1000	0	Nucleotide Salvage Pathway
NDPK3	Nucleoside-diphosphate kinase (ATP:CDP)	atp_c + cdp_c <=> adp_c + ctp_c	ECOLIN_RS14305 or ECOLIN_RS02815	-1000	1000	0	Nucleotide Salvage Pathway
HPYRRy	Hydroxypyruvate reductase (NADPH)	h_c + nadph_c + hpyr_c -> nadp_c + glyc__R_c	ECOLIN_RS06000 or ECOLIN_RS20330	0	1000	0	Alternate Carbon Metabolism
NDPK4	Nucleoside-diphosphate kinase (ATP:dTDP)	atp_c + dtdp_c <=> adp_c + dttp_c	ECOLIN_RS02815 or ECOLIN_RS14305	-1000	1000	0	Nucleotide Salvage Pathway
ACODA	Acetylornithine deacetylase	h2o_c + acorn_c -> ac_c + orn_c	ECOLIN_RS22840	0	1000	0	Arginine and Proline Metabolism
ADA	Adenosine deaminase	h_c + h2o_c + adn_c -> nh4_c + ins_c	ECOLIN_RS09055	0	1000	0	Nucleotide Salvage Pathway
DADA	Deoxyadenosine deaminase	h_c + h2o_c + dad_2_c -> nh4_c + din_c	ECOLIN_RS09055	0	1000	0	Nucleotide Salvage Pathway
ADD	Adenine deaminase	h_c + h2o_c + ade_c -> hxan_c + nh4_c	ECOLIN_RS21140	0	1000	0	Nucleotide Salvage Pathway
FCLT	Ferrochelatase	fe2_c + ppp9_c -> 2 h_c + pheme_c	ECOLIN_RS02820 or ECOLIN_RS13940 or ECOLIN_RS05315	0	1000	0	Cofactor and Prosthetic Group Biosynthesis
HBZOPT	Hydroxybenzoate octaprenyltransferase	4hbz_c + octdp_c -> ppi_c + 3ophb_c	ECOLIN_RS23320	0	1000	0	Cofactor and Prosthetic Group Biosynthesis
PNTK	Pantothenate kinase	atp_c + pnto__R_c -> h_c + adp_c + 4ppan_c	ECOLIN_RS22940	0	1000	0	Cofactor and Prosthetic Group Biosynthesis
ADSS	Adenylosuccinate synthase	gtp_c + imp_c + asp__L_c -> gdp_c + 2 h_c + pi_c + dcamp_c	ECOLIN_RS24255	0	1000	0	Purine and Pyrimidine Biosynthesis
AGDC	N-acetylglucosamine-6-phosphate deacetylase	h2o_c + acgam6p_c -> ac_c + gam6p_c	ECOLIN_RS03615	0	1000	0	Alternate Carbon Metabolism
OCTDPS	Octaprenyl pyrophosphate synthase	5 ipdp_c + frdp_c -> 5 ppi_c + octdp_c	ECOLIN_RS18350	0	1000	0	Cofactor and Prosthetic Group Biosynthesis
ASNN	L-asparaginase	h2o_c + asn__L_c -> nh4_c + asp__L_c	ECOLIN_RS09860 or ECOLIN_RS04405	0	1000	0	Alanine and Aspartate Metabolism
DPCOAK	Dephospho-CoA kinase	atp_c + dpcoa_c -> h_c + adp_c + coa_c	ECOLIN_RS00555	0	1000	0	Cofactor and Prosthetic Group Biosynthesis
HETZK	Hydroxyethylthiazole kinase	atp_c + 4mhetz_c -> h_c + adp_c + 4mpetz_c	ECOLIN_RS12340	0	1000	0	Cofactor and Prosthetic Group Biosynthesis
ASNS2	Asparagine synthetase	atp_c + nh4_c + asp__L_c -> h_c + ppi_c + amp_c + asn__L_c	ECOLIN_RS21530 or ECOLIN_RS03600	0	1000	0	Alanine and Aspartate Metabolism
ASPCT	Aspartate carbamoyltransferase	asp__L_c + cbp_c -> h_c + cbasp_c + pi_c	( ECOLIN_RS24620 and ECOLIN_RS24625 ) or ECOLIN_RS24625	0	1000	0	Purine and Pyrimidine Biosynthesis
KDOPS	3-deoxy -D-manno-octulosonic -acid 8-phosphate synthase	h2o_c + pep_c + ara5p_c -> pi_c + kdo8p_c	ECOLIN_RS07340	0	1000	0	Lipopolysaccharide Biosynthesis / Recycling
KDOPP	3-deoxy-manno-octulosonate-8-phosphatase	h2o_c + kdo8p_c -> pi_c + kdo_c	ECOLIN_RS18405	0	1000	0	Lipopolysaccharide Biosynthesis / Recycling
DMPPS	1-hydroxy-2-methyl-2-(E)-butenyl 4-diphosphate reductase (dmpp)	h_c + nadh_c + h2mb4p_c -> h2o_c + nad_c + dmpp_c	ECOLIN_RS00145	0	1000	0	Cofactor and Prosthetic Group Biosynthesis
EX_26dap__M_e	Meso-2,6-Diaminoheptanedioate exchange	26dap__M_e ->		0	1000	0	Extracellular exchange
MCOATA	Malonyl-CoA-ACP transacylase	malcoa_c + ACP_c <=> coa_c + malACP_c	ECOLIN_RS06320 and ECOLIN_RS06310	-1000	1000	0	Membrane Lipid Metabolism
IPDPS	1-hydroxy-2-methyl-2-(E)-butenyl 4-diphosphate reductase (ipdp)	h_c + nadh_c + h2mb4p_c -> h2o_c + nad_c + ipdp_c	ECOLIN_RS00145	0	1000	0	Cofactor and Prosthetic Group Biosynthesis
AST	Arginine succinyltransferase	arg__L_c + succoa_c -> h_c + coa_c + sucarg_c	ECOLIN_RS09740	0	1000	0	Arginine and Proline Metabolism
SGDS	Succinylglutamate desuccinylase	h2o_c + sucglu_c -> glu__L_c + succ_c	ECOLIN_RS09725	0	1000	0	Arginine and Proline Metabolism
DAPE	Diaminopimelate epimerase	26dap_LL_c <=> 26dap__M_c	ECOLIN_RS21865	-1000	1000	0	Threonine and Lysine Metabolism
DHDPRy	Dihydrodipicolinate reductase (NADPH)	h_c + nadph_c + 23dhdp_c -> nadp_c + thdp_c	ECOLIN_RS00160	0	1000	0	Threonine and Lysine Metabolism
EX_acnam_e	N-Acetylneuraminate exchange	acnam_e ->		0	1000	0	Extracellular exchange
HSK	Homoserine kinase	atp_c + hom__L_c -> h_c + adp_c + phom_c	ECOLIN_RS00015	0	1000	0	Threonine and Lysine Metabolism
SDPTA	Succinyldiaminopimelate transaminase	akg_c + sl26da_c <=> glu__L_c + sl2a6o_c	ECOLIN_RS19240 or ECOLIN_RS09745 or ECOLIN_RS14845 or ECOLIN_RS04805	-1000	1000	0	Threonine and Lysine Metabolism
GSPMDA	Glutathionylspermidine amidase	h2o_c + gtspmd_c -> gthrd_c + spmd_c	ECOLIN_RS17220	0	1000	0	Arginine and Proline Metabolism
GSPMDS	Glutathionylspermidine synthetase	atp_c + gthrd_c + spmd_c -> h_c + adp_c + pi_c + gtspmd_c	ECOLIN_RS17220	0	1000	0	Arginine and Proline Metabolism
GUAD	Guanine deaminase	h_c + h2o_c + gua_c -> xan_c + nh4_c	ECOLIN_RS16065	0	1000	0	Nucleotide Salvage Pathway
THRS	Threonine synthase	h2o_c + phom_c -> pi_c + thr__L_c	ECOLIN_RS00020	0	1000	0	Threonine and Lysine Metabolism
EX_amp_e	AMP exchange	amp_e ->		0	1000	0	Extracellular exchange
HSST	Homoserine O-succinyltransferase	succoa_c + hom__L_c -> coa_c + suchms_c	ECOLIN_RS25515	0	1000	0	Methionine Metabolism
PPNDH	Prephenate dehydratase	h_c + pphn_c -> h2o_c + co2_c + phpyr_c	ECOLIN_RS14695	0	1000	0	Tyrosine, Tryptophan, and Phenylalanine Metabolism
TMAOR1	Trimethylamine N-oxide reductase (menaquinol 8)	h_c + mql8_c + tmao_c -> h2o_c + mqn8_c + tma_c	( ECOLIN_RS04760 and ECOLIN_RS04765 and ECOLIN_RS04755 ) or ( ECOLIN_RS08880 and ECOLIN_RS08885 and ECOLIN_RS08875 and ECOLIN_RS08870 )	0	1000	0	Oxidative Phosphorylation
TMAOR2	Trimethylamine N-oxide reductase (demethylmenaquinol 8)	h_c + 2dmmql8_c + tmao_c -> h2o_c + 2dmmq8_c + tma_c	ECOLIN_RS04760 and ECOLIN_RS04765 and ECOLIN_RS04755	0	1000	0	Oxidative Phosphorylation
DGK1	Deoxyguanylate kinase (dGMP:ATP)	atp_c + dgmp_c <=> dgdp_c + adp_c	ECOLIN_RS20780	-1000	1000	0	Nucleotide Salvage Pathway
DTMPK	DTMP kinase	atp_c + dtmp_c <=> adp_c + dtdp_c	ECOLIN_RS06340	-1000	1000	0	Nucleotide Salvage Pathway
NDPK1	Nucleoside-diphosphate kinase (ATP:GDP)	gdp_c + atp_c <=> gtp_c + adp_c	ECOLIN_RS02815 or ECOLIN_RS14305	-1000	1000	0	Nucleotide Salvage Pathway
TRDR	Thioredoxin reductase (NADPH)	h_c + nadph_c + trdox_c -> nadp_c + trdrd_c	( ECOLIN_RS04725 and ECOLIN_RS21705 ) or ( ECOLIN_RS14615 and ECOLIN_RS04725 )	0	1000	0	Oxidative Phosphorylation
DDPA	3-deoxy-D-arabino-heptulosonate 7-phosphate synthetase	h2o_c + pep_c + e4p_c -> pi_c + 2dda7p_c	ECOLIN_RS14705 or ECOLIN_RS04015 or ECOLIN_RS09525	0	1000	0	Tyrosine, Tryptophan, and Phenylalanine Metabolism
NMNDA	Nicotinamide-nucleotide amidase	h2o_c + nmn_c -> nh4_c + nicrnt_c	ECOLIN_RS15065	0	1000	0	Cofactor and Prosthetic Group Biosynthesis
NNAM	Nicotinamidase	h2o_c + ncam_c -> nh4_c + nac_c	ECOLIN_RS09865	0	1000	0	Cofactor and Prosthetic Group Biosynthesis
P5CD	1-pyrroline-5-carboxylate dehydrogenase	2 h2o_c + nad_c + 1pyr5c_c -> h_c + nadh_c + glu__L_c	ECOLIN_RS05290	0	1000	0	Arginine and Proline Metabolism
PGMT	Phosphoglucomutase	g1p_c <=> g6p_c	ECOLIN_RS15000 or ECOLIN_RS03730 or ECOLIN_RS07915	-1000	1000	0	Alternate Carbon Metabolism
FRUK	Fructose-1-phosphate kinase	atp_c + f1p_c -> h_c + adp_c + fdp_c	ECOLIN_RS12680	0	1000	0	Alternate Carbon Metabolism
SPMDAT1	Spermidine acetyltransferase	accoa_c + spmd_c -> h_c + coa_c + N1aspmd_c	ECOLIN_RS08855	0	1000	0	Arginine and Proline Metabolism
RHCCE	S-ribosylhomocysteine cleavage enzyme	rhcys_c -> dhptd_c + hcys__L_c	ECOLIN_RS14985	0	1000	0	Methionine Metabolism
EX_dha_e	Dihydroxyacetone exchange	dha_e ->		0	1000	0	Extracellular exchange
KG6PDC	3-keto-L-gulonate 6-phosphate decarboxylase	h_c + 3dhgulnp_c -> co2_c + xu5p__L_c	ECOLIN_RS24350 or ECOLIN_RS20480	0	1000	0	Alternate Carbon Metabolism
SPMDAT2	Spermidine acetyltransferase (N8)	accoa_c + spmd_c -> h_c + coa_c + n8aspmd_c	ECOLIN_RS08855	0	1000	0	Arginine and Proline Metabolism
TDPADGAT	DTDP-4-amino-4,6-dideoxy-D-glucose acetyltransferase	accoa_c + dtdp4addg_c -> h_c + coa_c + dtdp4aaddg_c	ECOLIN_RS21755	0	1000	0	Cell Envelope Biosynthesis
MALS	Malate synthase	h2o_c + accoa_c + glx_c -> h_c + coa_c + mal__L_c	ECOLIN_RS25510 or ECOLIN_RS17120	0	1000	0	Anaplerotic Reactions
X5PL3E	L-xylulose 5-phosphate 3-epimerase	xu5p__L_c -> ru5p__L_c	ECOLIN_RS24355 or ECOLIN_RS20485	0	1000	0	Alternate Carbon Metabolism
DOGULNR	2,3 dioxo-L-gulonate reductase	h_c + nadh_c + 23doguln_c -> nad_c + 3dhguln_c	ECOLIN_RS20445	0	1000	0	Alternate Carbon Metabolism
TRE6PP	Trehalose-phosphatase	h2o_c + tre6p_c -> pi_c + tre_c	ECOLIN_RS10815	0	1000	0	Alternate Carbon Metabolism
EX_fuc__L_e	L-Fucose exchange	fuc__L_e ->		0	1000	0	Extracellular exchange
EX_met__D_e	D-Methionine exchange	met__D_e ->		0	1000	0	Extracellular exchange
EX_tartr__L_e	L-tartrate exchange	tartr__L_e ->		0	1000	0	Extracellular exchange
BETALDHx	Betaine-aldehyde dehydrogenase	h2o_c + nad_c + betald_c -> 2 h_c + nadh_c + glyb_c	ECOLIN_RS02055	0	1000	0	Unassigned
BETALDHy	Betaine-aldehyde dehydrogenase	nadp_c + h2o_c + betald_c -> 2 h_c + nadph_c + glyb_c	ECOLIN_RS02055	0	1000	0	Unassigned
MLTG3	Maltodextrin glucosidase (maltopentaose)	h2o_c + maltpt_c -> glc__D_c + maltttr_c	ECOLIN_RS02430	0	1000	0	Alternate Carbon Metabolism
EX_taur_e	Taurine exchange	taur_e ->		0	1000	0	Extracellular exchange
EX_maltpt_e	Maltopentaose exchange	maltpt_e ->		0	1000	0	Extracellular exchange
EX_glyald_e	D-Glyceraldehyde exchange	glyald_e ->		0	1000	0	Extracellular exchange
EX_glcur_e	D-Glucuronate exchange	glcur_e ->		0	1000	0	Extracellular exchange
ADPRDP	ADPribose diphosphatase	h2o_c + adprib_c -> 2 h_c + amp_c + r5p_c	ECOLIN_RS19400 or ECOLIN_RS17510	0	1000	0	Nucleotide Salvage Pathway
DKGLCNR1	2,5-diketo-D-gluconate reductase	h_c + nadph_c + 25dkglcn_c -> nadp_c + 2dhguln_c	ECOLIN_RS17340 or ECOLIN_RS01135	0	1000	0	Alternate Carbon Metabolism
NADTRHD	NAD transhydrogenase	nadph_c + nad_c -> nadp_c + nadh_c	ECOLIN_RS22875	0	1000	0	Oxidative Phosphorylation
AACPS2	Acyl-[acyl-carrier-protein] synthetase (n-C14:1)	atp_c + ACP_c + ttdcea_c -> ppi_c + amp_c + tdeACP_c	ECOLIN_RS06320 and ECOLIN_RS15920	0	1000	0	Cell Envelope Biosynthesis
FMNRx2	FMN reductase	h_c + nadph_c + fmn_c -> nadp_c + fmnh2_c	ECOLIN_RS22160 or ECOLIN_RS04960 or ( ECOLIN_RS15410 and ECOLIN_RS15405 )	0	1000	0	Cofactor and Prosthetic Group Biosynthesis
ACPS1	Acyl-carrier protein synthase	coa_c + apoACP_c -> h_c + ACP_c + pap_c	ECOLIN_RS14510 or ECOLIN_RS19865	0	1000	0	Cofactor and Prosthetic Group Biosynthesis
EX_nmn_e	NMN exchange	nmn_e ->		0	1000	0	Extracellular exchange
EX_urea_e	Urea exchange	urea_e ->		0	1000	0	Extracellular exchange
ARAI	L-arabinose isomerase	arab__L_c <=> rbl__L_c	ECOLIN_RS00330	-1000	1000	0	Alternate Carbon Metabolism
M1PD	Mannitol-1-phosphate 5-dehydrogenase	nad_c + mnl1p_c <=> h_c + nadh_c + f6p_c	ECOLIN_RS20540	-1000	1000	0	Alternate Carbon Metabolism
G3PD2	Glycerol-3-phosphate dehydrogenase (NADP)	nadp_c + glyc3p_c <=> h_c + nadph_c + dhap_c	ECOLIN_RS20595	-1000	1000	0	Alternate Carbon Metabolism
GALS3	A-galactosidase (melibiose)	h2o_c + melib_c -> glc__D_c + gal_c	ECOLIN_RS23840	0	1000	0	Alternate Carbon Metabolism
FCI	L-fucose isomerase	fuc__L_c <=> fcl__L_c	ECOLIN_RS15620	-1000	1000	0	Alternate Carbon Metabolism
FCLK	L-fuculokinase	atp_c + fcl__L_c -> h_c + adp_c + fc1p_c	ECOLIN_RS15625	0	1000	0	Alternate Carbon Metabolism
FCLPA	L-fuculose 1-phosphate aldolase	fc1p_c <=> dhap_c + lald__L_c	ECOLIN_RS15300 or ECOLIN_RS15610	-1000	1000	0	Alternate Carbon Metabolism
GMPS2	GMP synthase	xmp_c + atp_c + h2o_c + gln__L_c -> 2 h_c + ppi_c + glu__L_c + amp_c + gmp_c	ECOLIN_RS14235	0	1000	0	Purine and Pyrimidine Biosynthesis
AMPN	AMP nucleosidase	h2o_c + amp_c -> r5p_c + ade_c	ECOLIN_RS11455	0	1000	0	Nucleotide Salvage Pathway
GSNK	Guanosine kinase	atp_c + gsn_c -> h_c + adp_c + gmp_c	ECOLIN_RS02830	0	1000	0	Nucleotide Salvage Pathway
ACCOAL	Acetate-CoA ligase (ADP-forming)	atp_c + coa_c + ppa_c -> adp_c + pi_c + ppcoa_c	ECOLIN_RS23550 or ECOLIN_RS02165	0	1000	0	Alternate Carbon Metabolism
GALUi	UTP-glucose-1-phosphate uridylyltransferase (irreversible)	h_c + g1p_c + utp_c -> ppi_c + udpg_c	ECOLIN_RS07480	0	1000	0	Cell Envelope Biosynthesis
AACPS3	Acyl-[acyl-carrier-protein] synthetase (n-C16:0)	atp_c + ACP_c + hdca_c -> ppi_c + amp_c + palmACP_c	ECOLIN_RS06320 and ECOLIN_RS15920	0	1000	0	Cell Envelope Biosynthesis
U23GAAT	UDP-3-O-(3-hydroxymyristoyl)glucosamine acyltransferase	3hmrsACP_c + u3hga_c -> h_c + u23ga_c + ACP_c	ECOLIN_RS00975	0	1000	0	Lipopolysaccharide Biosynthesis / Recycling
EX_f6p_e	D-fructose 6-phosphate exchange	f6p_e ->		0	1000	0	Extracellular exchange
UAAGDS	UDP-N-acetylmuramoyl-L-alanyl-D-glutamyl-meso-2,6-diaminopimelate synthetase	atp_c + 26dap__M_c + uamag_c -> h_c + adp_c + pi_c + ugmd_c	ECOLIN_RS00455	0	1000	0	Cell Envelope Biosynthesis
AACPS4	Acyl-[acyl-carrier-protein] synthetase (n-C16:1)	atp_c + ACP_c + hdcea_c -> ppi_c + amp_c + hdeACP_c	ECOLIN_RS15920 and ECOLIN_RS06320	0	1000	0	Cell Envelope Biosynthesis
UAMAS	UDP-N-acetylmuramoyl-L-alanine synthetase	atp_c + ala__L_c + uamr_c -> h_c + adp_c + pi_c + uama_c	ECOLIN_RS00485	0	1000	0	Cell Envelope Biosynthesis
UAMAGS	UDP-N-acetylmuramoyl-L-alanyl-D-glutamate synthetase	atp_c + glu__D_c + uama_c -> h_c + adp_c + pi_c + uamag_c	ECOLIN_RS00470	0	1000	0	Cell Envelope Biosynthesis
UGLYCH	Ureidoglycolate hydrolase	2 h_c + h2o_c + urdglyc_c -> co2_c + 2 nh4_c + glx_c	ECOLIN_RS02945	0	1000	0	Nitrogen Metabolism
NTPP3	Nucleoside triphosphate pyrophosphorylase (dctp)	h2o_c + dctp_c -> h_c + ppi_c + dcmp_c	ECOLIN_RS13115 or ECOLIN_RS15510 or ECOLIN_RS09800	0	1000	0	Nucleotide Salvage Pathway
NTPP6	Nucleoside triphosphate pyrophosphorylase (atp)	atp_c + h2o_c -> h_c + ppi_c + amp_c	ECOLIN_RS15510 or ECOLIN_RS04795	0	1000	0	Nucleotide Salvage Pathway
NTPP7	Nucleoside triphosphate pyrophosphorylase (dttp)	h2o_c + dttp_c -> h_c + ppi_c + dtmp_c	ECOLIN_RS15510 or ECOLIN_RS13115 or ECOLIN_RS18610	0	1000	0	Nucleotide Salvage Pathway
EX_rmn_e	L-Rhamnose exchange	rmn_e ->		0	1000	0	Extracellular exchange
NTPP8	Nucleoside triphosphate pyrophosphorylase (utp)	h2o_c + utp_c -> h_c + ppi_c + ump_c	ECOLIN_RS15510 or ECOLIN_RS18610	0	1000	0	Nucleotide Salvage Pathway
P5CR	Pyrroline-5-carboxylate reductase	2 h_c + nadph_c + 1pyr5c_c -> nadp_c + pro__L_c	ECOLIN_RS02345	0	1000	0	Arginine and Proline Metabolism
CYANST	Cyanide sulfurtransferase	cyan_c + tsul_c -> h_c + so3_c + tcynt_c	ECOLIN_RS26045 or ECOLIN_RS14875 or ECOLIN_RS14320	0	1000	0	Unassigned
EX_ttdca_e	Tetradecanoate (n-C14:0) exchange	ttdca_e ->		0	1000	0	Extracellular exchange
DHPPDA2	Diaminohydroxyphosphoribosylaminopryrimidine deaminase (25drapp)	h_c + h2o_c + 25drapp_c -> nh4_c + 5apru_c	ECOLIN_RS02505	0	1000	0	Cofactor and Prosthetic Group Biosynthesis
G5SADs	L-glutamate 5-semialdehyde dehydratase (spontaneous)	glu5sa_c -> h_c + h2o_c + 1pyr5c_c	s0001	0	1000	0	Arginine and Proline Metabolism
GMAND	GDP-D-mannose dehydratase	gdpmann_c -> h2o_c + gdpddman_c	ECOLIN_RS12095	0	1000	0	Cell Envelope Biosynthesis
CYTD	Cytidine deaminase	cytd_c + h_c + h2o_c -> uri_c + nh4_c	ECOLIN_RS12545	0	1000	0	Nucleotide Salvage Pathway
AKGDH	2-Oxogluterate dehydrogenase	coa_c + akg_c + nad_c -> co2_c + nadh_c + succoa_c	ECOLIN_RS03875 and ECOLIN_RS00650 and ECOLIN_RS03870	0	1000	0	Citric Acid Cycle
HPYRRx	Hydroxypyruvate reductase (NADH)	h_c + nadh_c + hpyr_c -> nad_c + glyc__R_c	ECOLIN_RS06000 or ECOLIN_RS20330	0	1000	0	Alternate Carbon Metabolism
GLYCDx	Glycerol dehydrogenase	nad_c + glyc_c -> h_c + nadh_c + dha_c	ECOLIN_RS22785	0	1000	0	Alternate Carbon Metabolism
ASP1DC	Aspartate 1-decarboxylase	h_c + asp__L_c -> co2_c + ala_B_c	ECOLIN_RS00725	0	1000	0	Cofactor and Prosthetic Group Biosynthesis
UGMDDS	UDP-N-acetylmuramoyl-L-alanyl-D-glutamyl-meso-2,6-diaminopimeloyl-D-alanyl-D-alanine synthetase	atp_c + ugmd_c + alaala_c -> h_c + adp_c + pi_c + ugmda_c	ECOLIN_RS00460	0	1000	0	Cell Envelope Biosynthesis
DCYTD	Deoxycytidine deaminase	h_c + h2o_c + dcyt_c -> duri_c + nh4_c	ECOLIN_RS12545	0	1000	0	Nucleotide Salvage Pathway
DBTS	Dethiobiotin synthase	atp_c + co2_c + dann_c -> 3 h_c + adp_c + pi_c + dtbt_c	ECOLIN_RS04145	0	1000	0	Cofactor and Prosthetic Group Biosynthesis
DCTPD	DCTP deaminase	h_c + h2o_c + dctp_c -> dutp_c + nh4_c	ECOLIN_RS12155	0	1000	0	Nucleotide Salvage Pathway
UHGADA	UDP-3-O-acetylglucosamine deacetylase	h2o_c + u3aga_c -> ac_c + u3hga_c	ECOLIN_RS00510	0	1000	0	Lipopolysaccharide Biosynthesis / Recycling
AMANK	N-acetyl-D-mannosamine kinase	atp_c + acmana_c -> h_c + adp_c + acmanap_c	ECOLIN_RS18490	0	1000	0	Alternate Carbon Metabolism
UAGAAT	UDP-N-acetylglucosamine acyltransferase	uacgam_c + 3hmrsACP_c <=> ACP_c + u3aga_c	ECOLIN_RS06320 and ECOLIN_RS00985	-1000	1000	0	Lipopolysaccharide Biosynthesis / Recycling
ATPPRT	ATP phosphoribosyltransferase	prpp_c + atp_c -> ppi_c + prbatp_c	ECOLIN_RS11940	0	1000	0	Histidine Metabolism
HISTD	Histidinol dehydrogenase	h2o_c + 2 nad_c + histd_c -> 3 h_c + 2 nadh_c + his__L_c	ECOLIN_RS11945	0	1000	0	Histidine Metabolism
DHDPS	Dihydrodipicolinate synthase	pyr_c + aspsa_c -> h_c + 2 h2o_c + 23dhdp_c	ECOLIN_RS14145	0	1000	0	Threonine and Lysine Metabolism
G1PACT	Glucosamine-1-phosphate N-acetyltransferase	accoa_c + gam1p_c -> h_c + coa_c + acgam1p_c	ECOLIN_RS21460	0	1000	0	Cell Envelope Biosynthesis
CSND	Cytosine deaminase	h_c + h2o_c + csn_c -> ura_c + nh4_c	ECOLIN_RS02175	0	1000	0	Nucleotide Salvage Pathway
GF6PTA	Glutamine-fructose-6-phosphate transaminase	f6p_c + gln__L_c -> glu__L_c + gam6p_c	ECOLIN_RS21455	0	1000	0	Cell Envelope Biosynthesis
IGPDH	Imidazoleglycerol-phosphate dehydratase	eig3p_c -> h2o_c + imacp_c	ECOLIN_RS11955	0	1000	0	Histidine Metabolism
EX_glyclt_e	Glycolate exchange	glyclt_e ->		0	1000	0	Extracellular exchange
PRPPS	Phosphoribosylpyrophosphate synthetase	atp_c + r5p_c <=> h_c + prpp_c + amp_c	ECOLIN_RS07300	-1000	1000	0	Histidine Metabolism
H2SO	Hydrogen sulfide oxidation	h2s_c + 2 o2_c -> 2 h_c + so4_c		0	1000	0	Inorganic Ion Transport and Metabolism
GLUCYS	Gamma-glutamylcysteine synthetase	atp_c + glu__L_c + cys__L_c -> h_c + adp_c + pi_c + glucys_c	ECOLIN_RS14990	0	1000	0	Cofactor and Prosthetic Group Biosynthesis
PRATPP	Phosphoribosyl-ATP pyrophosphatase	h2o_c + prbatp_c -> h_c + ppi_c + prbamp_c	ECOLIN_RS11975	0	1000	0	Histidine Metabolism
GLUN	Glutaminase	h2o_c + gln__L_c -> glu__L_c + nh4_c	ECOLIN_RS02870 or ECOLIN_RS08705	0	1000	0	Glutamate Metabolism
PRMICI	1-(5-phosphoribosyl)-5-[(5-phosphoribosylamino)methylideneamino)imidazole-4-carboxamide isomerase	prfp_c <=> prlp_c	ECOLIN_RS11965	-1000	1000	0	Histidine Metabolism
GLUPRT	Glutamine phosphoribosyldiphosphate amidotransferase	prpp_c + h2o_c + gln__L_c -> ppi_c + glu__L_c + pram_c	ECOLIN_RS13405	0	1000	0	Purine and Pyrimidine Biosynthesis
EX_g6p_e	D-Glucose 6-phosphate exchange	g6p_e ->		0	1000	0	Extracellular exchange
GMPR	GMP reductase	2 h_c + nadph_c + gmp_c -> imp_c + nadp_c + nh4_c	ECOLIN_RS00560	0	1000	0	Purine and Pyrimidine Biosynthesis
SERAT	Serine O-acetyltransferase	accoa_c + ser__L_c <=> coa_c + acser_c	ECOLIN_RS20590	-1000	1000	0	Cysteine Metabolism
CYSS	Cysteine synthase	h2s_c + acser_c -> h_c + ac_c + cys__L_c	ECOLIN_RS13900 or ECOLIN_RS13870	0	1000	0	Cysteine Metabolism
NADS1	NAD synthase (nh3)	atp_c + nh4_c + dnad_c -> h_c + ppi_c + nad_c + amp_c	ECOLIN_RS09700	0	1000	0	Cofactor and Prosthetic Group Biosynthesis
BPNT	3',5'-bisphosphate nucleotidase	h2o_c + pap_c -> pi_c + amp_c	ECOLIN_RS24480	0	1000	0	Cysteine Metabolism
EX_2ddglcn_e	2-Dehydro-3-deoxy-D-gluconate exchange	2ddglcn_e ->		0	1000	0	Extracellular exchange
PAPSR	Phosphoadenylyl-sulfate reductase (thioredoxin)	trdrd_c + paps_c -> 2 h_c + trdox_c + pap_c + so3_c	( ECOLIN_RS14615 and ECOLIN_RS15400 ) or ( ECOLIN_RS21705 and ECOLIN_RS15400 )	0	1000	0	Cysteine Metabolism
ASPK	Aspartate kinase	atp_c + asp__L_c <=> adp_c + 4pasp_c	ECOLIN_RS00010 or ECOLIN_RS22730 or ECOLIN_RS23235	-1000	1000	0	Threonine and Lysine Metabolism
ASAD	Aspartate-semialdehyde dehydrogenase	nadp_c + pi_c + aspsa_c <=> h_c + nadph_c + 4pasp_c	ECOLIN_RS19645	-1000	1000	0	Threonine and Lysine Metabolism
DAPDC	Diaminopimelate decarboxylase	h_c + 26dap__M_c -> co2_c + lys__L_c	ECOLIN_RS15930	0	1000	0	Threonine and Lysine Metabolism
EX_mmet_e	S-Methyl-L-methionine exchange	mmet_e ->		0	1000	0	Extracellular exchange
NTRIR2x	Nitrite Reductase (NADH)	5 h_c + 3 nadh_c + no2_c -> 2 h2o_c + 3 nad_c + nh4_c	ECOLIN_RS19275 and ECOLIN_RS19270	0	1000	0	Oxidative Phosphorylation
OCBT	Ornithine carbamoyltransferase	orn_c + cbp_c <=> h_c + pi_c + citr__L_c	ECOLIN_RS24665	-1000	1000	0	Arginine and Proline Metabolism
GARFT	Phosphoribosylglycinamide formyltransferase	10fthf_c + gar_c <=> h_c + thf_c + fgam_c	ECOLIN_RS14195	-1000	1000	0	Purine and Pyrimidine Biosynthesis
GPDDA1	Glycerophosphodiester phosphodiesterase (Glycerophosphocholine)	h2o_c + g3pc_c -> h_c + glyc3p_c + chol_c	ECOLIN_RS19725	0	1000	0	Glycerophospholipid Metabolism
GPDDA2	Glycerophosphodiester phosphodiesterase (Glycerophosphoethanolamine)	h2o_c + g3pe_c -> h_c + glyc3p_c + etha_c	ECOLIN_RS19725	0	1000	0	Glycerophospholipid Metabolism
PHETA1	Phenylalanine transaminase	akg_c + phe__L_c <=> glu__L_c + phpyr_c	ECOLIN_RS23420 or ECOLIN_RS04910 or ECOLIN_RS21660	-1000	1000	0	Tyrosine, Tryptophan, and Phenylalanine Metabolism
PPND	Prephenate dehydrogenase	nad_c + pphn_c -> co2_c + nadh_c + 34hpp_c	ECOLIN_RS14700	0	1000	0	Tyrosine, Tryptophan, and Phenylalanine Metabolism
METAT	Methionine adenosyltransferase	atp_c + h2o_c + met__L_c -> ppi_c + pi_c + amet_c	ECOLIN_RS16370	0	1000	0	Methionine Metabolism
ASCBPL	L-ascorbate 6-phosphate lactonase	h2o_c + ascb6p_c -> h_c + 3dhgulnp_c	ECOLIN_RS24330	0	1000	0	Alternate Carbon Metabolism
ACBIPGT	Adenosyl cobinamide phosphate guanyltransferase	gtp_c + h_c + adocbip_c -> ppi_c + agdpcbi_c	ECOLIN_RS11630	0	1000	0	Cofactor and Prosthetic Group Biosynthesis
TRPS1	Tryptophan synthase (indoleglycerol phosphate)	ser__L_c + 3ig3p_c -> h2o_c + trp__L_c + g3p_c	ECOLIN_RS07595 and ECOLIN_RS07600	0	1000	0	Tyrosine, Tryptophan, and Phenylalanine Metabolism
PRAMPC	Phosphoribosyl-AMP cyclohydrolase	h2o_c + prbamp_c -> prfp_c	ECOLIN_RS11975	0	1000	0	Histidine Metabolism
ADOCBLS	Adenosylcobalamin 5'-phosphate synthase	rdmbzi_c + agdpcbi_c -> h_c + gmp_c + adocbl_c	ECOLIN_RS11625	0	1000	0	Cofactor and Prosthetic Group Biosynthesis
EX_galct__D_e	D-Galactarate exchange	galct__D_e ->		0	1000	0	Extracellular exchange
ADOCBIK	Adenosyl cobinamide kinase	atp_c + adocbi_c -> h_c + adp_c + adocbip_c	ECOLIN_RS11630	0	1000	0	Cofactor and Prosthetic Group Biosynthesis
TMPK	Thiamine-phosphate kinase	atp_c + thmmp_c -> adp_c + thmpp_c	ECOLIN_RS02520	0	1000	0	Cofactor and Prosthetic Group Biosynthesis
MCITL2	Methylisocitrate lyase	micit_c <=> pyr_c + succ_c	ECOLIN_RS02150	-1000	1000	0	Alternate Carbon Metabolism
DXYLK	1-Deoxy-D-xylulose kinase	atp_c + dxyl_c -> h_c + adp_c + dxyl5p_c	ECOLIN_RS20385	0	1000	0	Cofactor and Prosthetic Group Biosynthesis
MDH3	Malate dehydrogenase (menaquinone 8 as acceptor)	mal__L_c + mqn8_c -> oaa_c + mql8_c	ECOLIN_RS12910	0	1000	0	Citric Acid Cycle
SOTA	Succinylornithine transaminase	akg_c + sucorn_c -> glu__L_c + sucgsa_c	ECOLIN_RS09745	0	1000	0	Arginine and Proline Metabolism
SGSAD	Succinylglutamic semialdehyde dehydrogenase	h2o_c + nad_c + sucgsa_c -> 2 h_c + nadh_c + sucglu_c	ECOLIN_RS09735	0	1000	0	Arginine and Proline Metabolism
EX_idon__L_e	L-Idonate exchange	idon__L_e ->		0	1000	0	Extracellular exchange
GLYCK2	Glycerate kinase	atp_c + glyc__R_c -> h_c + adp_c + 2pg_c	ECOLIN_RS17955	0	1000	0	Glycine and Serine Metabolism
PTA2	Phosphate acetyltransferase	pi_c + ppcoa_c -> coa_c + ppap_c	ECOLIN_RS13335	0	1000	0	Alternate Carbon Metabolism
MDH2	Malate dehydrogenase (ubiquinone 8 as acceptor)	mal__L_c + q8_c -> oaa_c + q8h2_c	ECOLIN_RS12910	0	1000	0	Citric Acid Cycle
EX_indole_e	Indole exchange	indole_e ->		0	1000	0	Extracellular exchange
ACOTA	Acetylornithine transaminase	akg_c + acorn_c <=> glu__L_c + acg5sa_c	ECOLIN_RS09745 or ECOLIN_RS19240 or ECOLIN_RS14845	-1000	1000	0	Arginine and Proline Metabolism
GPDDA5	Glycerophosphodiester phosphodiesterase (Glycerophosphoinositol)	h2o_c + g3pi_c -> h_c + glyc3p_c + inost_c	ECOLIN_RS19725	0	1000	0	Glycerophospholipid Metabolism
PDX5PS	Pyridoxine 5'-phosphate synthase	nad_c + phthr_c + dxyl5p_c -> h_c + 2 h2o_c + co2_c + pi_c + nadh_c + pdx5p_c	ECOLIN_RS14515 and ECOLIN_RS00290	0	1000	0	Cofactor and Prosthetic Group Biosynthesis
PPBNGS	Porphobilinogen synthase	2 5aop_c -> h_c + 2 h2o_c + ppbng_c	ECOLIN_RS02275	0	1000	0	Cofactor and Prosthetic Group Biosynthesis
ENTCS	Enterochelin synthase	3 23dhba_c + 3 seramp_c -> 9 h_c + 6 amp_c + enter_c	ECOLIN_RS03195	0	1000	0	Cofactor and Prosthetic Group Biosynthesis
SULR	Sulfite reductase (NADPH2)	5 h_c + 3 nadph_c + so3_c -> 3 nadp_c + 3 h2o_c + h2s_c	ECOLIN_RS15410 and ECOLIN_RS15405	0	1000	0	Cysteine Metabolism
URDGLYCD	Ureidoglycolate dehydrogenase	nad_c + urdglyc_c -> h_c + nadh_c + oxur_c	ECOLIN_RS03000	0	1000	0	Alternate Carbon Metabolism
CBMKr	Carbamate kinase	atp_c + co2_c + nh4_c <=> 2 h_c + adp_c + cbp_c	ECOLIN_RS03020	-1000	1000	0	Nitrogen Metabolism
PPNCL2	Phosphopantothenate-cysteine ligase	cys__L_c + ctp_c + 4ppan_c -> cmp_c + h_c + ppi_c + 4ppcys_c	ECOLIN_RS20735	0	1000	0	Cofactor and Prosthetic Group Biosynthesis
PRAGSr	Phosphoribosylglycinamide synthase	atp_c + gly_c + pram_c <=> h_c + adp_c + pi_c + gar_c	ECOLIN_RS23095	-1000	1000	0	Purine and Pyrimidine Biosynthesis
PRFGS	Phosphoribosylformylglycinamidine synthase	atp_c + h2o_c + gln__L_c + fgam_c -> h_c + adp_c + pi_c + glu__L_c + fpram_c	ECOLIN_RS14470	0	1000	0	Purine and Pyrimidine Biosynthesis
AMANAPEr	N-acetylmannosamine 6-phosphate epimerase	acmanap_c <=> acgam6p_c	ECOLIN_RS18495	-1000	1000	0	Alternate Carbon Metabolism
EX_3hcinnm_e	3-hydroxycinnamic acid exchange	3hcinnm_e ->		0	1000	0	Extracellular exchange
ACM6PH	N-acetylmuramate 6-phosphate hydrolase	h2o_c + acmum6p_c -> acgam6p_c + lac__D_c	ECOLIN_RS13930	0	1000	0	Alternate Carbon Metabolism
NNATr	Nicotinate-nucleotide adenylyltransferase	h_c + atp_c + nicrnt_c <=> ppi_c + dnad_c	ECOLIN_RS03480	-1000	1000	0	Nucleotide Salvage Pathway
CYTDH	Cytidine hydrolase	cytd_c + h2o_c -> rib__D_c + csn_c	ECOLIN_RS12650 or ECOLIN_RS03505 or ECOLIN_RS00150	0	1000	0	Alternate Carbon Metabolism
EX_acac_e	Acetoacetate exchange	acac_e ->		0	1000	0	Extracellular exchange
ETHAAL	Ethanolamine ammonia-lyase	etha_c -> acald_c + nh4_c	ECOLIN_RS13990 and ECOLIN_RS13985	0	1000	0	Cell Envelope Biosynthesis
MAN1PT2	Mannose-1-phosphate guanylyltransferase (GDP)	gdp_c + h_c + man1p_c -> pi_c + gdpmann_c	ECOLIN_RS12075	0	1000	0	Cell Envelope Biosynthesis
PSERT	Phosphoserine transaminase	glu__L_c + 3php_c -> akg_c + pser__L_c	ECOLIN_RS04805	0	1000	0	Glycine and Serine Metabolism
AP4AH	Ap4A hydrolase	h2o_c + ap4a_c -> 2 h_c + 2 adp_c	ECOLIN_RS00275	0	1000	0	Nucleotide Salvage Pathway
EX_acmana_e	N-Acetyl-D-mannosamine exchange	acmana_e ->		0	1000	0	Extracellular exchange
AP5AH	Ap5A hydrolase	h2o_c + ap5a_c -> 2 h_c + atp_c + adp_c	ECOLIN_RS00275	0	1000	0	Nucleotide Salvage Pathway
ADNCYC	Adenylate cyclase	atp_c -> ppi_c + camp_c	ECOLIN_RS21840	0	1000	0	Nucleotide Salvage Pathway
AIRC2	Phosphoribosylaminoimidazole carboxylase	atp_c + hco3_c + air_c -> h_c + adp_c + pi_c + 5caiz_c	ECOLIN_RS03025	0	1000	0	Purine and Pyrimidine Biosynthesis
GAPD	Glyceraldehyde-3-phosphate dehydrogenase	pi_c + nad_c + g3p_c <=> h_c + nadh_c + 13dpg_c	ECOLIN_RS09920	-1000	1000	0	Glycolysis/Gluconeogenesis
MI1PP	Myo-inositol 1-phosphatase	h2o_c + mi1p__D_c -> pi_c + inost_c	ECOLIN_RS14380	0	1000	0	Cell Envelope Biosynthesis
EX_galur_e	D-Galacturonate exchange	galur_e ->		0	1000	0	Extracellular exchange
MCITS	2-methylcitrate synthase	h2o_c + oaa_c + ppcoa_c -> h_c + coa_c + 2mcit_c	ECOLIN_RS02155	0	1000	0	Alternate Carbon Metabolism
PPAKr	Propionate kinase	adp_c + ppap_c <=> atp_c + ppa_c	ECOLIN_RS17930	-1000	1000	0	Alternate Carbon Metabolism
HEX1	Hexokinase (D-glucose:ATP)	atp_c + glc__D_c -> h_c + adp_c + g6p_c	ECOLIN_RS13735	0	1000	0	Glycolysis/Gluconeogenesis
GND	Phosphogluconate dehydrogenase	nadp_c + 6pgc_c -> nadph_c + co2_c + ru5p__D_c	ECOLIN_RS11990	0	1000	0	Pentose Phosphate Pathway
TAUDO	Taurine dioxygenase	akg_c + o2_c + taur_c -> h_c + co2_c + succ_c + so3_c + aacald_c	ECOLIN_RS02270	0	1000	0	Alternate Carbon Metabolism
DM_amob_c	Sink needed to allow S-Adenosyl-4-methylthio-2-oxobutanoate to leave system	amob_c ->		0	1000	0	Intracellular demand
NTP3	Nucleoside-triphosphatase (GTP)	gtp_c + h2o_c -> gdp_c + h_c + pi_c	ECOLIN_RS24175 or ECOLIN_RS24980 or ECOLIN_RS15240 or ECOLIN_RS12710 or ECOLIN_RS20510 or ECOLIN_RS24235	0	1000	0	Nucleotide Salvage Pathway
PPM2	Phosphopentomutase 2 (deoxyribose)	2dr1p_c <=> 2dr5p_c	ECOLIN_RS25160	-1000	1000	0	Alternate Carbon Metabolism
MOAT2	3-deoxy-D-manno-octulosonic acid transferase	ckdo_c + kdolipid4_c -> cmp_c + h_c + kdo2lipid4_c	ECOLIN_RS20705	0	1000	0	Lipopolysaccharide Biosynthesis / Recycling
EX_adn_e	Adenosine exchange	adn_e ->		0	1000	0	Extracellular exchange
EX_ins_e	Inosine exchange	ins_e ->		0	1000	0	Extracellular exchange
G6PDH2r	Glucose 6-phosphate dehydrogenase	nadp_c + g6p_c <=> h_c + nadph_c + 6pgl_c	ECOLIN_RS10315	-1000	1000	0	Pentose Phosphate Pathway
ME2	Malic enzyme (NADP)	nadp_c + mal__L_c -> nadph_c + co2_c + pyr_c	ECOLIN_RS14055	0	1000	0	Anaplerotic Reactions
ARGSL	Argininosuccinate lyase	argsuc_c <=> fum_c + arg__L_c	ECOLIN_RS22855	-1000	1000	0	Arginine and Proline Metabolism
CBPS	Carbamoyl-phosphate synthase (glutamine-hydrolysing)	2 atp_c + h2o_c + gln__L_c + hco3_c -> 2 h_c + 2 adp_c + pi_c + glu__L_c + cbp_c	ECOLIN_RS00175 and ECOLIN_RS00180	0	1000	0	Arginine and Proline Metabolism
GLU5K	Glutamate 5-kinase	atp_c + glu__L_c -> adp_c + glu5p_c	ECOLIN_RS01825	0	1000	0	Arginine and Proline Metabolism
IPPS	2-isopropylmalate synthase	h2o_c + accoa_c + 3mob_c -> h_c + coa_c + 3c3hmp_c	ECOLIN_RS00400	0	1000	0	Valine, Leucine, and Isoleucine Metabolism
EX_mg2_e	Mg exchange	mg2_e <=>		-1000	1000	0	Extracellular exchange
ACOATA	Acetyl-CoA ACP transacylase	accoa_c + ACP_c <=> coa_c + acACP_c	ECOLIN_RS06320 and ECOLIN_RS06305	-1000	1000	0	Membrane Lipid Metabolism
NADH5	NADH dehydrogenase (ubiquinone-8 )	h_c + nadh_c + q8_c -> nad_c + q8h2_c	ECOLIN_RS06400 or ECOLIN_RS00250 or ECOLIN_RS21380 or ECOLIN_RS05235	0	1000	0	Oxidative Phosphorylation
MOHMT	3-methyl-2-oxobutanoate hydroxymethyltransferase	h2o_c + 3mob_c + mlthf_c -> thf_c + 2dhp_c	ECOLIN_RS00745	0	1000	0	Cofactor and Prosthetic Group Biosynthesis
EX_glyc3p_e	Glycerol 3-phosphate exchange	glyc3p_e ->		0	1000	0	Extracellular exchange
MLTG2	Maltodextrin glucosidase (maltotetraose)	h2o_c + maltttr_c -> glc__D_c + malttr_c	ECOLIN_RS02430	0	1000	0	Alternate Carbon Metabolism
EX_but_e	Butyrate (n-C4:0) exchange	but_e ->		0	1000	0	Extracellular exchange
MLTG1	Maltodextrin glucosidase (maltotriose)	h2o_c + malttr_c -> glc__D_c + malt_c	ECOLIN_RS02430	0	1000	0	Alternate Carbon Metabolism
AMALT3	Amylomaltase (maltopentaose)	maltpt_c + malt_c -> glc__D_c + malthx_c	ECOLIN_RS19510	0	1000	0	Alternate Carbon Metabolism
MLTP3	Maltodextrin phosphorylase (maltoheptaose)	pi_c + malthp_c <=> g1p_c + malthx_c	ECOLIN_RS19515	-1000	1000	0	Alternate Carbon Metabolism
EX_lcts_e	Lactose exchange	lcts_e ->		0	1000	0	Extracellular exchange
EX_ocdca_e	Octadecanoate (n-C18:0) exchange	ocdca_e ->		0	1000	0	Extracellular exchange
EX_cbl1_e	Cob(I)alamin exchange	cbl1_e ->		0	1000	0	Extracellular exchange
SPODM	Superoxide dismutase	2 h_c + 2 o2s_c -> o2_c + h2o2_c	ECOLIN_RS22515 or ECOLIN_RS09230	0	1000	0	Unassigned
AHCYSNS	S-adenosylhomocysteine nucleosidase	h2o_c + ahcys_c -> ade_c + rhcys_c	ECOLIN_RS00885	0	1000	0	Methionine Metabolism
ACNML	N-Acetylneuraminate lyase	acnam_c -> pyr_c + acmana_c	ECOLIN_RS18505	0	1000	0	Alternate Carbon Metabolism
TMK	Thiamine kinase	atp_c + thm_c -> h_c + adp_c + thmmp_c	ECOLIN_RS06385	0	1000	0	Cofactor and Prosthetic Group Biosynthesis
NTPP4	Nucleoside triphosphate pyrophosphorylase (ctp)	h2o_c + ctp_c -> cmp_c + h_c + ppi_c	ECOLIN_RS09800 or ECOLIN_RS15510	0	1000	0	Nucleotide Salvage Pathway
GMPS	GMP synthase	xmp_c + atp_c + nh4_c -> 2 h_c + ppi_c + amp_c + gmp_c	ECOLIN_RS14235	0	1000	0	Purine and Pyrimidine Biosynthesis
CAT	Catalase	2 h2o2_c -> 2 h2o_c + o2_c	ECOLIN_RS09660 or ECOLIN_RS22765	0	1000	0	Unassigned
FTHFLi	Formate-tetrahydrofolate ligase	atp_c + for_c + thf_c -> adp_c + pi_c + 10fthf_c		0	1000	0	Folate Metabolism
EX_nac_e	Nicotinate exchange	nac_e ->		0	1000	0	Extracellular exchange
UDPGD	UDPglucose 6-dehydrogenase	h2o_c + 2 nad_c + udpg_c -> 3 h_c + 2 nadh_c + udpglcur_c	ECOLIN_RS11985	0	1000	0	Cell Envelope Biosynthesis
SERASr	(L-seryl)adenylate synthase	h_c + atp_c + ser__L_c <=> ppi_c + seramp_c	ECOLIN_RS03220	-1000	1000	0	Cofactor and Prosthetic Group Biosynthesis
GLCRD	Glucarate dehydratase	glcr_c -> h2o_c + 5dh4dglc_c	ECOLIN_RS15535	0	1000	0	Alternate Carbon Metabolism
26DAHtex	Meso-2,6-Diaminoheptanedioate transport via diffusion (extracellular to periplasm)	26dap__M_e <=> 26dap__M_p	ECOLIN_RS01820 or ECOLIN_RS04920 or ECOLIN_RS08090 or ECOLIN_RS12935	-1000	1000	0	Transport, Outer Membrane Porin
HCINNMtex	3-hydroxycinnamic acid transport via diffusion (extracellular to periplasm)	3hcinnm_e <=> 3hcinnm_p	ECOLIN_RS01820 or ECOLIN_RS04920 or ECOLIN_RS08090 or ECOLIN_RS12935	-1000	1000	0	Transport, Outer Membrane Porin
HPPPNtex	3-(3-hydroxyphenyl)propionate transport via diffusion (extracellular to periplasm)	3hpppn_e <=> 3hpppn_p	ECOLIN_RS04920 or ECOLIN_RS08090 or ECOLIN_RS12935 or ECOLIN_RS01820	-1000	1000	0	Transport, Outer Membrane Porin
ACtex	Acetate transport via diffusion (extracellular to periplasm)	ac_e <=> ac_p	ECOLIN_RS01820 or ECOLIN_RS04920 or ECOLIN_RS08090 or ECOLIN_RS12935	-1000	1000	0	Transport, Outer Membrane Porin
ACALDtex	Acetaldehyde transport via diffusion (extracellular to periplasm)	acald_e <=> acald_p	ECOLIN_RS01820 or ECOLIN_RS04920 or ECOLIN_RS08090 or ECOLIN_RS12935	-1000	1000	0	Transport, Outer Membrane Porin
CHRPL	Chorismate pyruvate lyase	chor_c -> pyr_c + 4hbz_c	ECOLIN_RS23315 or ECOLIN_RS06330	0	1000	0	Cofactor and Prosthetic Group Biosynthesis
TDPAGTA	DTDP-4-amino-4,6-dideoxy-D-glucose transaminase	glu__L_c + dtdp4d6dg_c -> akg_c + dtdp4addg_c	ECOLIN_RS21760	0	1000	0	Cell Envelope Biosynthesis
UACMAMO	UDP-N-acetyl-D-mannosamine oxidoreductase	h2o_c + 2 nad_c + uacmam_c -> 3 h_c + 2 nadh_c + uacmamu_c	ECOLIN_RS21740	0	1000	0	Cell Envelope Biosynthesis
FBA3	Sedoheptulose 1,7-bisphosphate D-glyceraldehyde-3-phosphate-lyase	s17bp_c <=> dhap_c + e4p_c	ECOLIN_RS16255	-1000	1000	0	Pentose Phosphate Pathway
PMPK	Phosphomethylpyrimidine kinase	atp_c + 4ampm_c -> adp_c + 2mahmp_c	ECOLIN_RS12335	0	1000	0	Cofactor and Prosthetic Group Biosynthesis
LCADi	Lactaldehyde dehydrogenase	h2o_c + nad_c + lald__L_c -> 2 h_c + nadh_c + lac__L_c	ECOLIN_RS08190	0	1000	0	Alternate Carbon Metabolism
ACMANAtex	N-acetyl-D-mannosamine transport via diffusion (extracellular to periplasm)	acmana_e <=> acmana_p	ECOLIN_RS12935 or ECOLIN_RS01820 or ECOLIN_RS04920 or ECOLIN_RS08090	-1000	1000	0	Transport, Outer Membrane Porin
ACMUMtex	N-acetylmuramate transport via diffusion (extracellular to periplasm)	acmum_e -> acmum_p	ECOLIN_RS01820 or ECOLIN_RS04920 or ECOLIN_RS08090 or ECOLIN_RS12935	0	1000	0	Transport, Outer Membrane Porin
ACACT7r	Acetyl-CoA C-acyltransferase (tetradecanoyl-CoA) (r)	accoa_c + tdcoa_c <=> coa_c + 3ohdcoa_c	ECOLIN_RS13555 or ECOLIN_RS22165	-1000	1000	0	Membrane Lipid Metabolism
PSP_L	Phosphoserine phosphatase (L-serine)	h2o_c + pser__L_c -> pi_c + ser__L_c	ECOLIN_RS25185	0	1000	0	Glycine and Serine Metabolism
ADK3	Adentylate kinase (GTP)	gtp_c + amp_c <=> gdp_c + adp_c	ECOLIN_RS02815	-1000	1000	0	Nucleotide Salvage Pathway
GLUDC	Glutamate Decarboxylase	h_c + glu__L_c -> co2_c + 4abut_c	ECOLIN_RS20120 or ECOLIN_RS08565	0	1000	0	Glutamate Metabolism
ACACT2r	Acetyl-CoA C-acyltransferase (butanoyl-CoA) (r)	accoa_c + btcoa_c <=> coa_c + 3ohcoa_c	ECOLIN_RS13555 or ECOLIN_RS22165	-1000	1000	0	Membrane Lipid Metabolism
BSORy	Biotin sulfoxide reductase	h_c + nadph_c + btnso_c -> nadp_c + h2o_c + btn_c	ECOLIN_RS20320	0	1000	0	Cofactor and Prosthetic Group Biosynthesis
DMSOR2	Dimethyl sulfoxide reductase (Demethylmenaquinol 8)	2dmmql8_c + dmso_c -> h2o_c + 2dmmq8_c + dms_c	ECOLIN_RS04760 and ECOLIN_RS04765 and ECOLIN_RS04755	0	1000	0	Oxidative Phosphorylation
ADSK	Adenylyl-sulfate kinase	atp_c + aps_c -> h_c + adp_c + paps_c	ECOLIN_RS15375	0	1000	0	Cysteine Metabolism
ACACT3r	Acetyl-CoA C-acyltransferase (hexanoyl-CoA) (r)	accoa_c + hxcoa_c <=> coa_c + 3oocoa_c	ECOLIN_RS13555 or ECOLIN_RS22165	-1000	1000	0	Membrane Lipid Metabolism
ACACT4r	Acetyl-CoA C-acyltransferase (octanoyl-CoA) (r)	accoa_c + occoa_c <=> coa_c + 3odcoa_c	ECOLIN_RS13555 or ECOLIN_RS22165	-1000	1000	0	Membrane Lipid Metabolism
SUCCt2_2pp	Succinate transport via proton symport (2 H) (periplasm)	2 h_p + succ_p -> 2 h_c + succ_c	ECOLIN_RS20180 or ECOLIN_RS00060	0	1000	0	Transport, Inner Membrane
SUCFUMtpp	Succinate:fumarate antiporter (periplasm)	succ_c + fum_p <=> fum_c + succ_p	ECOLIN_RS23855 or ECOLIN_RS03390 or ECOLIN_RS24040	-1000	1000	0	Transport, Inner Membrane
HSDy	Homoserine dehydrogenase (NADPH)	nadp_c + hom__L_c <=> h_c + nadph_c + aspsa_c	ECOLIN_RS22730 or ECOLIN_RS00010	-1000	1000	0	Threonine and Lysine Metabolism
CYSTL	Cystathionine b-lyase	h2o_c + cyst__L_c -> pyr_c + nh4_c + hcys__L_c	ECOLIN_RS17315 or ECOLIN_RS09050	0	1000	0	Methionine Metabolism
ACMAMUT	UDP-N-acetyl-D-mannosaminuronic acid transferase	uacmamu_c + unaga_c -> h_c + udp_c + unagamu_c	ECOLIN_RS21780	0	1000	0	Cell Envelope Biosynthesis
SHSL1	O-succinylhomoserine lyase (L-cysteine)	cys__L_c + suchms_c -> h_c + succ_c + cyst__L_c	ECOLIN_RS22725	0	1000	0	Methionine Metabolism
SSALy	Succinate-semialdehyde dehydrogenase (NADP)	nadp_c + h2o_c + sucsal_c -> 2 h_c + nadph_c + succ_c	ECOLIN_RS08710 or ECOLIN_RS14840	0	1000	0	Arginine and Proline Metabolism
SUCptspp	Sucrose transport via PEP:Pyr (periplasm)	pep_c + sucr_p -> pyr_c + suc6p_c	ECOLIN_RS13885 and ECOLIN_RS13875 and ECOLIN_RS13880 and ECOLIN_RS13935	0	1000	0	Transport, Inner Membrane
SULabcpp	Sulfate transport via ABC system (periplasm)	atp_c + h2o_c + so4_p -> h_c + adp_c + pi_c + so4_c	( ECOLIN_RS13910 and ECOLIN_RS13915 and ECOLIN_RS13905 and ECOLIN_RS13920 ) or ( ECOLIN_RS04070 and ECOLIN_RS04075 and ECOLIN_RS04065 ) or ( ECOLIN_RS13905 and ECOLIN_RS13910 and ECOLIN_RS13915 and ECOLIN_RS22565 )	0	1000	0	Inorganic Ion Transport and Metabolism
TSULabcpp	Thiosulfate transport via ABC system (periplasm)	atp_c + h2o_c + tsul_p -> h_c + adp_c + pi_c + tsul_c	( ECOLIN_RS13910 and ECOLIN_RS13905 and ECOLIN_RS13915 and ECOLIN_RS22565 ) or ( ECOLIN_RS13905 and ECOLIN_RS13920 and ECOLIN_RS13915 and ECOLIN_RS13910 )	0	1000	0	Inorganic Ion Transport and Metabolism
TARTRt7pp	Tartrate/succinate antiporter (periplasm)	succ_c + tartr__L_p -> tartr__L_c + succ_p	ECOLIN_RS17685	0	0	0	Transport, Inner Membrane
EX_dad_2_e	Deoxyadenosine exchange	dad_2_e ->		0	1000	0	Extracellular exchange
EX_ser__D_e	D-Serine exchange	ser__D_e ->		0	1000	0	Extracellular exchange
DDGALK	2-dehydro-3-deoxygalactonokinase	atp_c + 2dh3dgal_c -> h_c + adp_c + 2dh3dgal6p_c	ECOLIN_RS21275	0	1000	0	Alternate Carbon Metabolism
EX_gam6p_e	D-Glucosamine 6-phosphate exchange	gam6p_e ->		0	1000	0	Extracellular exchange
EX_15dap_e	1,5-Diaminopentane exchange	15dap_e ->		0	1000	0	Extracellular exchange
AB6PGH	Arbutin 6-phosphate glucohydrolase	h2o_c + arbt6p_c -> g6p_c + hqn_c	ECOLIN_RS16160 or ECOLIN_RS21415	0	1000	0	Alternate Carbon Metabolism
EX_ocdcea_e	Octadecenoate (n-C18:1) exchange	ocdcea_e ->		0	1000	0	Extracellular exchange
EX_cynt_e	Cyanate exchange	cynt_e ->		0	1000	0	Extracellular exchange
EX_galctn__D_e	D-Galactonate exchange	galctn__D_e ->		0	1000	0	Extracellular exchange
AMALT1	Amylomaltase (maltotriose)	malttr_c + malt_c -> glc__D_c + maltttr_c	ECOLIN_RS19510	0	1000	0	Alternate Carbon Metabolism
EX_glyb_e	Glycine betaine exchange	glyb_e ->		0	1000	0	Extracellular exchange
AHGDx	(S)-alpha-hydroxyglutarate dehydrogenase	nad_c + S2hglut_c <=> h_c + akg_c + nadh_c	ECOLIN_RS16210	-1000	1000	0	Glycine and Serine Metabolism
MLTP2	Maltodextrin phosphorylase (maltohexaose)	pi_c + malthx_c <=> g1p_c + maltpt_c	ECOLIN_RS19515	-1000	1000	0	Alternate Carbon Metabolism
TAURabcpp	Taurine transport via ABC system (periplasm)	atp_c + h2o_c + taur_p -> h_c + adp_c + pi_c + taur_c	ECOLIN_RS02255 and ECOLIN_RS02265 and ECOLIN_RS02260	0	1000	0	Transport, Inner Membrane
THMDt2pp_copy1	Thymidine transport in via proton symport (periplasm)	h_p + thymd_p -> h_c + thymd_c	ECOLIN_RS16485 or ECOLIN_RS13760	0	1000	0	Transport, Inner Membrane
BSORx	Biotin sulfoxide reductase	h_c + nadh_c + btnso_c -> h2o_c + nad_c + btn_c	ECOLIN_RS20320	0	1000	0	Cofactor and Prosthetic Group Biosynthesis
NMNt7pp	NMN transport via NMN glycohydrolase (periplasm)	h2o_c + nmn_p -> h_c + r5p_c + ncam_c		0	1000	0	Transport, Inner Membrane
EX_ca2_e	Calcium exchange	ca2_e <=>		-1000	1000	0	Extracellular exchange
EX_so3_e	Sulfite exchange	so3_e ->		0	1000	0	Extracellular exchange
GLUtex	L-glutamate transport via diffusion (extracellular to periplasm)	glu__L_e <=> glu__L_p	ECOLIN_RS01820 or ECOLIN_RS04920 or ECOLIN_RS08090 or ECOLIN_RS12935	-1000	1000	0	Transport, Outer Membrane Porin
Kt2pp	Potassium transport in via proton symport (periplasm)	h_p + k_p -> h_c + k_c	( ECOLIN_RS22195 and ECOLIN_RS07810 and ECOLIN_RS18880 ) or ECOLIN_RS07550 or ECOLIN_RS21545	0	1000	0	Inorganic Ion Transport and Metabolism
GLYtex	Glycine transport via diffusion (extracellular to periplasm)	gly_e <=> gly_p	ECOLIN_RS01820 or ECOLIN_RS04920 or ECOLIN_RS08090 or ECOLIN_RS12935	-1000	1000	0	Transport, Outer Membrane Porin
GP4GH	Gp4G hydrolase	h2o_c + gp4g_c -> 2 gdp_c + 2 h_c	ECOLIN_RS00275	0	1000	0	Nucleotide Salvage Pathway
GLYALDtex	Glyceraldehyde transport via diffusion (extracellular to periplasm)	glyald_e <=> glyald_p	ECOLIN_RS01820 or ECOLIN_RS04920 or ECOLIN_RS08090 or ECOLIN_RS12935	-1000	1000	0	Transport, Outer Membrane Porin
AKGt2rpp	2-oxoglutarate reversible transport via symport (periplasm)	h_p + akg_p <=> h_c + akg_c	ECOLIN_RS14640	-1000	1000	0	Transport, Inner Membrane
ACGAMT	UDP-N-acetylglucosamine:undecaprenylphosphate N-acetylglucosamine -1-phosphate transferase	uacgam_c + udcpp_c -> ump_c + unaga_c	ECOLIN_RS21725	0	1000	0	Cell Envelope Biosynthesis
EX_ascb__L_e	L-Ascorbate exchange	ascb__L_e ->		0	1000	0	Extracellular exchange
GLYBtex	Glycine betaine transport via diffusion (extracellular to periplasm)	glyb_e <=> glyb_p	ECOLIN_RS01820 or ECOLIN_RS04920 or ECOLIN_RS08090 or ECOLIN_RS12935	-1000	1000	0	Transport, Outer Membrane Porin
GLYCtex	Glycerol transport via diffusion (extracellular to periplasm)	glyc_e <=> glyc_p	ECOLIN_RS01820 or ECOLIN_RS04920 or ECOLIN_RS08090 or ECOLIN_RS12935	-1000	1000	0	Transport, Outer Membrane Porin
GLYC3Ptex	Glycerol-3-phosphate transport via diffusion (extracellular to periplasm)	glyc3p_e <=> glyc3p_p	ECOLIN_RS01820 or ECOLIN_RS04920 or ECOLIN_RS08090 or ECOLIN_RS12935	-1000	1000	0	Transport, Outer Membrane Porin
GLYCLTtex	Glycolate transport via diffusion (extracellular to periplasm)	glyclt_e <=> glyclt_p	ECOLIN_RS01820 or ECOLIN_RS04920 or ECOLIN_RS08090 or ECOLIN_RS12935	-1000	1000	0	Transport, Outer Membrane Porin
GTPtex	GTP transport via diffusion (extracellular to periplasm)	gtp_e <=> gtp_p	ECOLIN_RS08090 or ECOLIN_RS12935 or ECOLIN_RS01820 or ECOLIN_RS04920	-1000	1000	0	Transport, Outer Membrane Porin
GUAtex	Guanine transport via diffusion (extracellular to periplasm)	gua_e <=> gua_p	ECOLIN_RS02490	-1000	1000	0	Transport, Outer Membrane
Htex	Proton transport via diffusion (extracellular to periplasm)	h_e <=> h_p	ECOLIN_RS01820 or ECOLIN_RS04920 or ECOLIN_RS08090 or ECOLIN_RS12935	-1000	1000	0	Transport, Outer Membrane Porin
EX_ala_B_e	Beta-Alanine exchange	ala_B_e ->		0	1000	0	Extracellular exchange
EX_agm_e	Agmatine exchange	agm_e ->		0	1000	0	Extracellular exchange
EX_minohp_e	Myo-Inositol hexakisphosphate exchange	minohp_e ->		0	1000	0	Extracellular exchange
EX_ppt_e	Phosphonate exchange	ppt_e ->		0	1000	0	Extracellular exchange
EX_hxa_e	Hexanoate (n-C6:0) exchange	hxa_e ->		0	1000	0	Extracellular exchange
H2tex	Hydrogen transport via diffusion (extracellular to periplasm)	h2_e <=> h2_p	ECOLIN_RS01820 or ECOLIN_RS04920 or ECOLIN_RS08090 or ECOLIN_RS12935	-1000	1000	0	Transport, Outer Membrane Porin
H2Otex	H2O transport via diffusion (extracellular to periplasm)	h2o_e <=> h2o_p	s0001 or ECOLIN_RS07925 or ECOLIN_RS05025 or ECOLIN_RS12935 or ECOLIN_RS01820 or ECOLIN_RS08090 or ECOLIN_RS04920	-1000	1000	0	Transport, Outer Membrane Porin
AADDGT	DTDP-N-4-acetamido-4,6-dideoxy-D-galactose transferase	dtdp4aaddg_c + unagamu_c -> h_c + dtdp_c + unagamuf_c	ECOLIN_RS21770	0	1000	0	Cell Envelope Biosynthesis
FACOAL160t2pp	Fatty-acid-CoA ligase (hexadecanoate transport via vectoral Co-A coupling)	atp_c + coa_c + h_p + hdca_p -> h_c + ppi_c + amp_c + pmtcoa_c	ECOLIN_RS09505 or ECOLIN_RS10040	0	1000	0	Cell Envelope Biosynthesis
FACOAL180t2pp	Fatty-acid-CoA ligase (octadecanoate transport via vectoral Co-A coupling)	atp_c + coa_c + h_p + ocdca_p -> h_c + ppi_c + amp_c + stcoa_c	ECOLIN_RS09505 or ECOLIN_RS10040	0	1000	0	Cell Envelope Biosynthesis
SPODMpp	Superoxide dismutase	2 h_p + 2 o2s_p -> h2o2_p + o2_p	ECOLIN_RS09180	0	1000	0	Unassigned
EX_lyx__L_e	L-Lyxose exchange	lyx__L_e ->		0	1000	0	Extracellular exchange
EX_acmum_e	N-Acetylmuramate exchange	acmum_e ->		0	1000	0	Extracellular exchange
EX_dca_e	Decanoate (n-C10:0) exchange	dca_e ->		0	1000	0	Extracellular exchange
EX_all__D_e	D-Allose exchange	all__D_e ->		0	1000	0	Extracellular exchange
NO3R1bpp	Nitrate reductase (Ubiquinol-8)	q8h2_c + no3_p -> q8_c + h2o_p + no2_p	ECOLIN_RS12880 and ECOLIN_RS12865 and ECOLIN_RS12875 and ECOLIN_RS12885 and ECOLIN_RS12870	0	1000	0	Nitrogen Metabolism
O2tpp	O2 transport via diffusion (periplasm)	o2_p <=> o2_c	s0001	-1000	1000	0	Inorganic Ion Transport and Metabolism
EX_octa_e	Octanoate (n-C8:0) exchange	octa_e ->		0	1000	0	Extracellular exchange
PHYTSpp	Phytase (periplasm)	6 h2o_p + minohp_p -> inost_p + 6 pi_p	ECOLIN_RS05155	0	1000	0	Alternate Carbon Metabolism
EX_gbbtn_e	Gamma-butyrobetaine exchange	gbbtn_e ->		0	1000	0	Extracellular exchange
PPTHpp	Phosphonate hydrogenase (periplasm)	h2o_p + ppt_p -> h2_p + pi_p	ECOLIN_RS02330	0	1000	0	Unassigned
PYRt2rpp	Pyruvate reversible transport via proton symport (periplasm)	h_p + pyr_p <=> h_c + pyr_c		-1000	1000	0	Transport, Inner Membrane
NO3R2pp	Nitrate reductase (Menaquinol-8) (periplasm)	2 h_c + mql8_c + no3_c -> h2o_c + mqn8_c + no2_c + 2 h_p	( ECOLIN_RS08470 and ECOLIN_RS08475 and ECOLIN_RS08465 and ECOLIN_RS08460 ) or ( ECOLIN_RS07395 and ECOLIN_RS07410 and ECOLIN_RS07405 and ECOLIN_RS07400 )	0	1000	0	Oxidative Phosphorylation
EX_xylu__L_e	L-Xylulose exchange	xylu__L_e ->		0	1000	0	Extracellular exchange
EX_gdp_e	GDP exchange	gdp_e ->		0	1000	0	Extracellular exchange
EX_gtp_e	GTP exchange	gtp_e ->		0	1000	0	Extracellular exchange
NTP3pp	Nucleoside-triphosphatase (GTP) (periplasm)	gtp_p + h2o_p -> h_p + pi_p + gdp_p	ECOLIN_RS05155	0	1000	0	Nucleotide Salvage Pathway
NO3R2bpp	Nitrate reductase (Menaquinol-8) (periplasm)	mql8_c + no3_p -> mqn8_c + h2o_p + no2_p	ECOLIN_RS12885 and ECOLIN_RS12870 and ECOLIN_RS12865	0	1000	0	Nitrogen Metabolism
THMabcpp	Thiamine transport via ABC system (periplasm)	atp_c + h2o_c + thm_p -> h_c + adp_c + pi_c + thm_c	ECOLIN_RS00360 and ECOLIN_RS00370 and ECOLIN_RS00365	0	1000	0	Transport, Inner Membrane
THMDt2pp_copy2	Thymidine transport in via proton symport (periplasm)	h_p + thymd_p <=> h_c + thymd_c	ECOLIN_RS13825	-1000	1000	0	Transport, Inner Membrane
THRabcpp	L-threonine transport via ABC system (periplasm)	atp_c + h2o_c + thr__L_p -> h_c + adp_c + pi_c + thr__L_c	ECOLIN_RS19765 and ECOLIN_RS19760 and ECOLIN_RS19790 and ECOLIN_RS19770 and ECOLIN_RS19755	0	1000	0	Transport, Inner Membrane
TREptspp	Trehalose transport via PEP:Pyr PTS (periplasm)	pep_c + tre_p -> pyr_c + tre6p_c	ECOLIN_RS13885 and ECOLIN_RS24600 and ECOLIN_RS13880 and ECOLIN_RS13875	0	1000	0	Transport, Inner Membrane
THD2pp	NAD(P) transhydrogenase (periplasm)	nadp_c + nadh_c + 2 h_p -> 2 h_c + nadph_c + nad_c	ECOLIN_RS08950 and ECOLIN_RS08955	0	1000	0	Oxidative Phosphorylation
TMAOR1pp	Trimethylamine N-oxide reductase (menaquinol 8) (periplasm)	mql8_c + h_p + tmao_p -> mqn8_c + h2o_p + tma_p	( ECOLIN_RS05205 and ECOLIN_RS05200 ) or ( ECOLIN_RS10705 and ECOLIN_RS10710 )	0	1000	0	Oxidative Phosphorylation
TMAOR2pp	Trimethylamine N-oxide reductase (demethylmenaquinol 8) (periplasm)	2dmmql8_c + h_p + tmao_p -> 2dmmq8_c + h2o_p + tma_p	( ECOLIN_RS05205 and ECOLIN_RS05200 ) or ( ECOLIN_RS10705 and ECOLIN_RS10710 )	0	1000	0	Oxidative Phosphorylation
XANtpp	Xanthine reversible transport (periplasm)	xan_p <=> xan_c		-1000	1000	0	Transport, Inner Membrane
DAPtex	1,5-Diaminopentane transport via diffusion (extracellular to periplasm)	15dap_e <=> 15dap_p	ECOLIN_RS01820 or ECOLIN_RS04920 or ECOLIN_RS08090 or ECOLIN_RS12935	-1000	1000	0	Transport, Outer Membrane Porin
TRPt2rpp	L-tryptophan reversible transport via proton symport (periplasm)	h_p + trp__L_p <=> h_c + trp__L_c	ECOLIN_RS18155 or ECOLIN_RS21360 or ECOLIN_RS00600	-1000	1000	0	Transport, Inner Membrane
TYRt2rpp	L-tyrosine reversible transport via proton symport (periplasm)	h_p + tyr__L_p <=> h_c + tyr__L_c	ECOLIN_RS10865 or ECOLIN_RS00600	-1000	1000	0	Transport, Inner Membrane
EX_tma_e	Trimethylamine exchange	tma_e ->		0	1000	0	Extracellular exchange
URIt2pp_copy1	Uridine transport in via proton symport (periplasm)	h_p + uri_p <=> h_c + uri_c	ECOLIN_RS16485 or ECOLIN_RS13760	-1000	1000	0	Transport, Inner Membrane
VALabcpp	L-valine transport via ABC system (periplasm)	atp_c + h2o_c + val__L_p -> h_c + adp_c + pi_c + val__L_c	ECOLIN_RS19770 and ECOLIN_RS19765 and ECOLIN_RS19790 and ECOLIN_RS19760 and ECOLIN_RS19755	0	1000	0	Transport, Inner Membrane
12PPDStex	(S)-Propane-1,2-diol transport via diffusion (extracellular to periplasm)	12ppd__S_e <=> 12ppd__S_p	ECOLIN_RS01820 or ECOLIN_RS04920 or ECOLIN_RS08090 or ECOLIN_RS12935	-1000	1000	0	Transport, Outer Membrane Porin
DDGLCNtex	2-dehydro-3-deoxy-D-gluconate transport via diffusion (extracellular to periplasm)	2ddglcn_e <=> 2ddglcn_p	ECOLIN_RS01820 or ECOLIN_RS04920 or ECOLIN_RS08090 or ECOLIN_RS12935	-1000	1000	0	Transport, Outer Membrane Porin
XTSNt2rpp	Xanthosine transport via proton symport (periplasm)	h_p + xtsn_p <=> h_c + xtsn_c	ECOLIN_RS13825	-1000	1000	0	Transport, Inner Membrane
XYLabcpp	D-xylose transport via ABC system (periplasm)	atp_c + h2o_c + xyl__D_p -> h_c + adp_c + pi_c + xyl__D_c	ECOLIN_RS20405 and ECOLIN_RS20395 and ECOLIN_RS20400	0	1000	0	Transport, Inner Membrane
GMHEPK	D-glycero-D-manno-heptose 7-phosphate kinase	atp_c + gmhep7p_c -> h_c + adp_c + gmhep17bp_c	ECOLIN_RS17615	0	1000	0	Lipopolysaccharide Biosynthesis / Recycling
XYLUt2pp	L-xylulose transport in via proton symport (periplasm)	h_p + xylu__L_p -> h_c + xylu__L_c	ECOLIN_RS20460 and ECOLIN_RS20465 and ECOLIN_RS20470	0	1000	0	Transport, Inner Membrane
THRt4pp	L-threonine via sodium symport (periplasm)	thr__L_p + na1_p -> thr__L_c + na1_c	ECOLIN_RS17815	0	1000	0	Transport, Inner Membrane
GALURtex	D-galacturonate transport via diffusion (extracellular to periplasm)	galur_e <=> galur_p	ECOLIN_RS01820 or ECOLIN_RS04920 or ECOLIN_RS08090 or ECOLIN_RS12935	-1000	1000	0	Transport, Outer Membrane Porin
GTPCI	GTP cyclohydrolase I	gtp_c + h2o_c -> h_c + for_c + ahdt_c	ECOLIN_RS12600	0	1000	0	Cofactor and Prosthetic Group Biosynthesis
FDMO	FMNH2-dependent monooxygenase	o2_c + fmnh2_c + isetac_c -> h_c + h2o_c + fmn_c + so3_c + gcald_c	ECOLIN_RS04950	0	1000	0	Inorganic Ion Transport and Metabolism
FEOXAMabcpp	Ferroxamine transport via ABC system (periplasm)	atp_c + h2o_c + feoxam_p -> h_c + adp_c + pi_c + feoxam_c	ECOLIN_RS00850 and ECOLIN_RS00855 and ECOLIN_RS00845	0	1000	0	Inorganic Ion Transport and Metabolism
EX_fruur_e	D-Fructuronate exchange	fruur_e ->		0	1000	0	Extracellular exchange
GALtex	D-galactose transport via diffusion (extracellular to periplasm)	gal_e <=> gal_p	ECOLIN_RS01820 or ECOLIN_RS04920 or ECOLIN_RS08090 or ECOLIN_RS12935	-1000	1000	0	Transport, Outer Membrane Porin
CBL1abcpp	Cob(1)alamin transport via ABC system (periplasm)	atp_c + h2o_c + cbl1_p -> h_c + adp_c + pi_c + cbl1_c	ECOLIN_RS09550 and ECOLIN_RS00880 and ECOLIN_RS09560	0	1000	0	Transport, Inner Membrane
EX_malttr_e	Maltotriose exchange	malttr_e ->		0	1000	0	Extracellular exchange
ACACt2pp	Acetoacetate transport via proton symport (periplasm)	h_p + acac_p <=> h_c + acac_c	ECOLIN_RS12980	-1000	1000	0	Transport, Inner Membrane
ACGAptspp	N-Acetyl-D-glucosamine transport via PEP:Pyr PTS (periplasm)	pep_c + acgam_p -> pyr_c + acgam6p_c	( ECOLIN_RS13880 and ECOLIN_RS13885 and ECOLIN_RS13875 and ECOLIN_RS06355 ) or ( ECOLIN_RS13875 and ECOLIN_RS13880 and ECOLIN_RS03625 )	0	1000	0	Transport, Inner Membrane
ACMANAptspp	N-acetyl-D-mannosamine transport via PTS (periplasm)	pep_c + acmana_p -> pyr_c + acmanap_c	ECOLIN_RS13875 and ECOLIN_RS10115 and ECOLIN_RS13880 and ECOLIN_RS10110 and ECOLIN_RS10120	0	1000	0	Transport, Inner Membrane
ACNAMt2pp	N-acetylneuraminate proton symport (periplasm)	h_p + acnam_p -> h_c + acnam_c	ECOLIN_RS18500	0	1000	0	Transport, Inner Membrane
GALCTtex	D-galactarte transport via diffusion (extracellular to periplasm)	galct__D_e <=> galct__D_p	ECOLIN_RS01820 or ECOLIN_RS04920 or ECOLIN_RS08090 or ECOLIN_RS12935	-1000	1000	0	Transport, Outer Membrane Porin
GALCTNtex	D-galactonate transport via diffusion (extracellular to periplasm)	galctn__D_e <=> galctn__D_p	ECOLIN_RS01820 or ECOLIN_RS04920 or ECOLIN_RS08090 or ECOLIN_RS12935	-1000	1000	0	Transport, Outer Membrane Porin
GALTtex	Galactitol transport via diffusion (extracellular to periplasm)	galt_e <=> galt_p	ECOLIN_RS01820 or ECOLIN_RS04920 or ECOLIN_RS08090 or ECOLIN_RS12935	-1000	1000	0	Transport, Outer Membrane Porin
EX_cbi_e	Cobinamide exchange	cbi_e ->		0	1000	0	Extracellular exchange
CHOLD	Choline dehydrogenase	nad_c + chol_c -> h_c + nadh_c + betald_c	ECOLIN_RS02050	0	1000	0	Unassigned
TRE6PS	Alpha,alpha-trehalose-phosphate synthase (UDP-forming)	g6p_c + udpg_c -> h_c + udp_c + tre6p_c	ECOLIN_RS10810	0	1000	0	Alternate Carbon Metabolism
DRPA	Deoxyribose-phosphate aldolase	2dr5p_c -> acald_c + g3p_c	ECOLIN_RS25150	0	1000	0	Alternate Carbon Metabolism
TKT2	Transketolase	xu5p__D_c + e4p_c <=> f6p_c + g3p_c	ECOLIN_RS16330 or ECOLIN_RS14065	-1000	1000	0	Pentose Phosphate Pathway
EX_arbtn_fe3_e	Aerobactin exchange	arbtn_fe3_e ->		0	1000	0	Extracellular exchange
UDCPDP	Undecaprenyl-diphosphatase	h2o_c + udcpdp_c -> h_c + pi_c + udcpp_c	ECOLIN_RS04470 or ECOLIN_RS07715 or ECOLIN_RS17655	0	1000	0	Cell Envelope Biosynthesis
EX_cpgn_e	Coprogen exchange	cpgn_e ->		0	1000	0	Extracellular exchange
EX_ch4_e	EX ch4 LPAREN e RPAREN	ch4_e ->		0	1000	0	Extracellular exchange
FEENTERabcpp	Fe-enterobactin transport via ABC system (periplasm)	atp_c + h2o_c + feenter_p -> h_c + adp_c + pi_c + feenter_c	ECOLIN_RS03235 and ECOLIN_RS03250 and ECOLIN_RS03240 and ECOLIN_RS03230	0	1000	0	Inorganic Ion Transport and Metabolism
EX_adocbl_e	Adenosylcobalamin exchange	adocbl_e ->		0	1000	0	Extracellular exchange
FECRMabcpp	Ferrichrome transport via ABC system (periplasm)	atp_c + h2o_c + fecrm_p -> h_c + adp_c + pi_c + fecrm_c	ECOLIN_RS00855 and ECOLIN_RS00850 and ECOLIN_RS00845	0	1000	0	Inorganic Ion Transport and Metabolism
TREH	Alpha,alpha-trehalase	h2o_c + tre_c -> 2 glc__D_c	ECOLIN_RS20130	0	1000	0	Alternate Carbon Metabolism
GAMtex	D-glucosamine transport via diffusion (extracellular to periplasm)	gam_e <=> gam_p	ECOLIN_RS01820 or ECOLIN_RS04920 or ECOLIN_RS08090 or ECOLIN_RS12935	-1000	1000	0	Transport, Outer Membrane Porin
GBBTNtex	Gamma-butyrobetaine transport via diffusion (extracellular to periplasm)	gbbtn_e <=> gbbtn_p	ECOLIN_RS01820 or ECOLIN_RS04920 or ECOLIN_RS08090 or ECOLIN_RS12935	-1000	1000	0	Transport, Outer Membrane Porin
ATPS4rpp	ATP synthase (four protons for one ATP) (periplasm)	adp_c + pi_c + 4 h_p <=> 3 h_c + atp_c + h2o_c	( ECOLIN_RS21505 and ECOLIN_RS25860 and ECOLIN_RS21475 and ECOLIN_RS21485 and ECOLIN_RS21480 and ECOLIN_RS21470 and ECOLIN_RS21500 and ECOLIN_RS21490 and ECOLIN_RS21495 ) or ( ECOLIN_RS25860 and ECOLIN_RS21475 and ECOLIN_RS21485 and ECOLIN_RS21480 and ECOLIN_RS21470 and ECOLIN_RS21500 and ECOLIN_RS21490 and ECOLIN_RS21495 )	-1000	1000	0	Oxidative Phosphorylation
INDOLEtex	Indole transport via diffusion (extracellular to periplasm)	indole_e <=> indole_p	ECOLIN_RS01820 or ECOLIN_RS04920 or ECOLIN_RS08090 or ECOLIN_RS12935	-1000	1000	0	Transport, Outer Membrane Porin
ARBt2rpp	L-arabinose transport via proton symport (periplasm)	h_p + arab__L_p <=> h_c + arab__L_c	ECOLIN_RS15945	-1000	1000	0	Transport, Inner Membrane
CYTK1	Cytidylate kinase (CMP)	cmp_c + atp_c <=> adp_c + cdp_c	ECOLIN_RS04820	-1000	1000	0	Nucleotide Salvage Pathway
DAPabcpp	M-diaminopimelic acid ABC transport (periplasm)	atp_c + h2o_c + 26dap__M_p -> h_c + adp_c + pi_c + 26dap__M_c		0	1000	0	Transport, Inner Membrane
L_LACtex	L-lactate transport via diffusion (extracellular to periplasm)	lac__L_e <=> lac__L_p	ECOLIN_RS04920 or ECOLIN_RS08090 or ECOLIN_RS12935 or ECOLIN_RS01820	-1000	1000	0	Transport, Outer Membrane Porin
ACt4pp	Na+/Acetate symport (periplasm)	ac_p + na1_p -> ac_c + na1_c	ECOLIN_RS23540	0	1000	0	Transport, Inner Membrane
ADEt2rpp	Adenine transport via proton symport (reversible) (periplasm)	h_p + ade_p <=> h_c + ade_c	ECOLIN_RS20810 or ECOLIN_RS21385 or ECOLIN_RS21135	-1000	1000	0	Transport, Inner Membrane
CO2tpp	CO2 transporter via diffusion (periplasm)	co2_p <=> co2_c	s0001	-1000	1000	0	Transport, Inner Membrane
DHAtpp	Dihydroxyacetone transport via facilitated diffusion (periplasm)	dha_p <=> dha_c		-1000	1000	0	Transport, Inner Membrane
DMSOR1pp	Dimethyl sulfoxide reductase (Menaquinol 8) (periplasm)	mql8_c + dmso_p -> mqn8_c + h2o_p + dms_p	ECOLIN_RS10705 and ECOLIN_RS10710	0	1000	0	Oxidative Phosphorylation
ARGabcpp	L-arginine transport via ABC system (periplasm)	atp_c + h2o_c + arg__L_p -> h_c + adp_c + pi_c + arg__L_c	ECOLIN_RS04600 and ECOLIN_RS04580 and ECOLIN_RS04590 and ECOLIN_RS04585	0	1000	0	Transport, Inner Membrane
ADNt2pp_copy1	Adenosine transport in via proton symport (periplasm)	h_p + adn_p -> h_c + adn_c	ECOLIN_RS16485 or ECOLIN_RS13760	0	1000	0	Transport, Inner Membrane
ADNt2pp_copy2	Adenosine transport in via proton symport (periplasm)	h_p + adn_p <=> h_c + adn_c	ECOLIN_RS13825	-1000	1000	0	Transport, Inner Membrane
ALAabcpp	L-alanine transport via ABC system (periplasm)	atp_c + h2o_c + ala__L_p -> h_c + adp_c + pi_c + ala__L_c	ECOLIN_RS19755 and ECOLIN_RS19765 and ECOLIN_RS19760 and ECOLIN_RS19790 and ECOLIN_RS19770	0	1000	0	Transport, Inner Membrane
ALLabcpp	D-allose transport via ABC system (periplasm)	atp_c + h2o_c + all__D_p -> h_c + adp_c + pi_c + all__D_c	ECOLIN_RS23675 and ECOLIN_RS23680 and ECOLIN_RS23670	0	1000	0	Transport, Inner Membrane
ALLTNt2rpp	Allantoin transport in via proton symport (periplasm)	h_p + alltn_p <=> h_c + alltn_c	ECOLIN_RS02970	-1000	1000	0	Transport, Inner Membrane
ARBabcpp	L-arabinose transport via ABC system (periplasm)	atp_c + h2o_c + arab__L_p -> h_c + adp_c + pi_c + arab__L_c	ECOLIN_RS10820 and ECOLIN_RS10830 and ECOLIN_RS10825	0	1000	0	Transport, Inner Membrane
ARGAGMt7pp	Arginine/agmatine antiport (periplasm)	agm_c + arg__L_p -> arg__L_c + agm_p	ECOLIN_RS23815	0	0	0	Transport, Inner Membrane
ASCBptspp	L-ascorbate transport via PEP:Pyr PTS (periplasm)	pep_c + ascb__L_p -> pyr_c + ascb6p_c	ECOLIN_RS24345 and ECOLIN_RS24335 and ECOLIN_RS13875 and ECOLIN_RS13880 and ECOLIN_RS24340	0	1000	0	Transport, Inner Membrane
CYTK2	Cytidylate kinase (dCMP)	atp_c + dcmp_c <=> adp_c + dcdp_c	ECOLIN_RS04820	-1000	1000	0	Nucleotide Salvage Pathway
ASNt2rpp	L-asparagine reversible transport via proton symport (periplasm)	h_p + asn__L_p <=> h_c + asn__L_c	ECOLIN_RS08365	-1000	1000	0	Transport, Inner Membrane
ASPabcpp	L-aspartate transport via ABC system (periplasm)	atp_c + h2o_c + asp__L_p -> h_c + adp_c + pi_c + asp__L_c	ECOLIN_RS03520 and ECOLIN_RS03510 and ECOLIN_RS03525 and ECOLIN_RS03515	0	1000	0	Transport, Inner Membrane
ASPt2pp	L-aspartate transport in via proton symport (periplasm)	h_p + asp__L_p -> h_c + asp__L_c	ECOLIN_RS23590	0	1000	0	Transport, Inner Membrane
ECOAH8	3-hydroxyacyl-CoA dehydratase (3-hydroxyoctadecanoyl-CoA)	3hodcoa_c <=> h2o_c + od2coa_c	ECOLIN_RS13550 or ECOLIN_RS25970	-1000	1000	0	Membrane Lipid Metabolism
GLCDpp	Glucose dehydrogenase (ubiquinone-8 as acceptor) (periplasm)	q8_c + h2o_p + glc__D_p -> q8h2_c + h_p + glcn_p	ECOLIN_RS00690 or ECOLIN_RS04450	0	1000	0	Oxidative Phosphorylation
GUAtpp	Guanine transport via diffusion (periplasm)	gua_p <=> gua_c	ECOLIN_RS16070 or ECOLIN_RS23515	-1000	1000	0	Transport, Inner Membrane
ASPt2_2pp	Aspartate transport via proton symport (2 H) (periplasm)	2 h_p + asp__L_p -> 2 h_c + asp__L_c	ECOLIN_RS20180	0	1000	0	Transport, Inner Membrane
HYD2pp	Hydrogenase (menaquinone8: 2 protons) (periplasm)	2 h_c + mqn8_c + h2_c -> mql8_c + 2 h_p	( ECOLIN_RS05115 and ECOLIN_RS05120 and ECOLIN_RS05110 ) or ( ECOLIN_RS17250 and ECOLIN_RS17265 and ECOLIN_RS17260 and ECOLIN_RS17255 )	0	1000	0	Oxidative Phosphorylation
GK1	Guanylate kinase (GMP:ATP)	atp_c + gmp_c <=> gdp_c + adp_c	ECOLIN_RS20780	-1000	1000	0	Nucleotide Salvage Pathway
HYXNtpp	Hypoxanthine transport (periplasm)	hxan_p <=> hxan_c	ECOLIN_RS23515 or ECOLIN_RS16070	-1000	1000	0	Transport, Inner Membrane
NACtpp	Nicotinic acid uptake (periplasm)	nac_p -> nac_c		0	1000	0	Transport, Inner Membrane
ASPt2_3pp	L-asparate transport via proton symport (3 H) (periplasm)	3 h_p + asp__L_p -> 3 h_c + asp__L_c	ECOLIN_RS24040 or ECOLIN_RS23855	0	1000	0	Transport, Inner Membrane
HIStex	L-histidine transport via diffusion (extracellular to periplasm)	his__L_e <=> his__L_p	ECOLIN_RS01820 or ECOLIN_RS04920 or ECOLIN_RS08090 or ECOLIN_RS12935	-1000	1000	0	Transport, Outer Membrane Porin
FE3DCITabcpp	Iron transport from ferric-dicitrate via ABC system (periplasm)	atp_c + h2o_c + fe3dcit_p -> h_c + adp_c + pi_c + 2 cit_c + fe3_c	ECOLIN_RS25780 and ECOLIN_RS25775 and ECOLIN_RS25770 and ECOLIN_RS25765	0	1000	0	Inorganic Ion Transport and Metabolism
HXAtex	Hexanoate transport via diffusion (extracellular to periplasm)	hxa_e <=> hxa_p	ECOLIN_RS01820 or ECOLIN_RS04920 or ECOLIN_RS08090 or ECOLIN_RS12935	-1000	1000	0	Transport, Outer Membrane Porin
HACD1	3-hydroxyacyl-CoA dehydrogenase (acetoacetyl-CoA)	h_c + nadh_c + aacoa_c <=> nad_c + 3hbcoa_c	ECOLIN_RS25970 or ECOLIN_RS13550	-1000	1000	0	Membrane Lipid Metabolism
HYXNtex	Hypoxanthine transport via diffusion (extracellular to periplasm)	hxan_e <=> hxan_p	ECOLIN_RS12935 or ECOLIN_RS01820 or ECOLIN_RS04920 or ECOLIN_RS08090	-1000	1000	0	Transport, Outer Membrane Porin
IDONtex	L-idonate transport via diffusion (extracellular to periplasm)	idon__L_e <=> idon__L_p	ECOLIN_RS01820 or ECOLIN_RS04920 or ECOLIN_RS08090 or ECOLIN_RS12935	-1000	1000	0	Transport, Outer Membrane Porin
ILEtex	L-isoleucine transport via diffusion (extracellular to periplasm)	ile__L_e <=> ile__L_p	ECOLIN_RS01820 or ECOLIN_RS04920 or ECOLIN_RS08090 or ECOLIN_RS12935	-1000	1000	0	Transport, Outer Membrane Porin
INSTtex	Inositol transport via diffusion (extracellular to periplasm)	inost_e <=> inost_p	ECOLIN_RS01820 or ECOLIN_RS04920 or ECOLIN_RS08090 or ECOLIN_RS12935	-1000	1000	0	Transport, Outer Membrane Porin
INStex	Inosine transport via diffusion (extracellular to periplasm)	ins_e <=> ins_p	ECOLIN_RS01820 or ECOLIN_RS12935 or ECOLIN_RS04920	-1000	1000	0	Transport, Outer Membrane
Ktex	Potassium transport via diffusion (extracellular to periplasm)	k_e <=> k_p	ECOLIN_RS01820 or ECOLIN_RS04920 or ECOLIN_RS08090 or ECOLIN_RS12935	-1000	1000	0	Transport, Outer Membrane Porin
GLCRtex	D-glucarate transport via diffusion (extracellular to periplasm)	glcr_e <=> glcr_p	ECOLIN_RS01820 or ECOLIN_RS04920 or ECOLIN_RS08090 or ECOLIN_RS12935	-1000	1000	0	Transport, Outer Membrane Porin
GLCNtex	D-gluconate transport via diffusion (extracellular to periplasm)	glcn_e <=> glcn_p	ECOLIN_RS01820 or ECOLIN_RS04920 or ECOLIN_RS08090 or ECOLIN_RS12935	-1000	1000	0	Transport, Outer Membrane Porin
GLCURtex	D-glucuronat transport via diffusion (extracellular to periplasm)	glcur_e <=> glcur_p	ECOLIN_RS01820 or ECOLIN_RS04920 or ECOLIN_RS08090 or ECOLIN_RS12935	-1000	1000	0	Transport, Outer Membrane Porin
GLNtex	L-glutamine transport via diffusion (extracellular to periplasm)	gln__L_e <=> gln__L_p	ECOLIN_RS04920 or ECOLIN_RS08090 or ECOLIN_RS12935 or ECOLIN_RS01820	-1000	1000	0	Transport, Outer Membrane Porin
O2tex	Oxygen transport via diffusion (extracellular to periplasm)	o2_e <=> o2_p	ECOLIN_RS01820 or ECOLIN_RS04920 or ECOLIN_RS08090 or ECOLIN_RS12935	-1000	1000	0	Transport, Outer Membrane Porin
EX_ppa_e	Propionate exchange	ppa_e ->		0	1000	0	Extracellular exchange
HACD2	3-hydroxyacyl-CoA dehydrogenase (3-oxohexanoyl-CoA)	h_c + nadh_c + 3ohcoa_c <=> nad_c + 3hhcoa_c	ECOLIN_RS25970 or ECOLIN_RS13550	-1000	1000	0	Membrane Lipid Metabolism
OCTAtex	Octanoate transport via diffusion (extracellular to periplasm)	octa_e <=> octa_p	ECOLIN_RS01820 or ECOLIN_RS04920 or ECOLIN_RS08090 or ECOLIN_RS12935	-1000	1000	0	Transport, Outer Membrane Porin
D_LACtex	D-lactate transport via diffusion (extracellular to periplasm)	lac__D_e <=> lac__D_p	ECOLIN_RS01820 or ECOLIN_RS04920 or ECOLIN_RS08090 or ECOLIN_RS12935	-1000	1000	0	Transport, Outer Membrane Porin
NTD8pp	5'-nucleotidase (dGMP)	h2o_p + dgmp_p -> pi_p + dgsn_p	ECOLIN_RS23470 or ECOLIN_RS02845	0	1000	0	Nucleotide Salvage Pathway
ORNtex	Ornithine transport via diffusion (extracellular to periplasm)	orn_e <=> orn_p	ECOLIN_RS01820 or ECOLIN_RS04920 or ECOLIN_RS08090 or ECOLIN_RS12935	-1000	1000	0	Transport, Outer Membrane Porin
FRULYStex	Fructoselysine transporter via diffusion (extracellular)	frulys_e <=> frulys_p	ECOLIN_RS01820 or ECOLIN_RS04920 or ECOLIN_RS08090 or ECOLIN_RS12935	-1000	1000	0	Transport, Outer Membrane Porin
MALTtexi	MaltoseMaltotriose transport via diffusion (extracellular to periplasm) irreversible	malt_e -> malt_p	ECOLIN_RS23305	0	1000	0	Transport, Outer Membrane
ECOAH5	3-hydroxyacyl-CoA dehydratase (3-hydroxydodecanoyl-CoA)	3hddcoa_c <=> h2o_c + dd2coa_c	ECOLIN_RS13550 or ECOLIN_RS25970	-1000	1000	0	Membrane Lipid Metabolism
DHFS	Dihydrofolate synthase	atp_c + glu__L_c + dhpt_c -> h_c + adp_c + pi_c + dhf_c	ECOLIN_RS13420	0	1000	0	Cofactor and Prosthetic Group Biosynthesis
CRNt7pp	Carnitine/butyrobetaine antiporter (periplasm)	gbbtn_c + crn_p -> crn_c + gbbtn_p	ECOLIN_RS00220	0	1000	0	Transport, Inner Membrane
EX_ni2_e	Ni2+ exchange	ni2_e <=>		-1000	1000	0	Extracellular exchange
GLCtex_copy1	Glucose transport via diffusion (extracellular to periplasm)	glc__D_e -> glc__D_p	ECOLIN_RS23305	0	1000	0	Transport, Outer Membrane
EX_no_e	Nitric oxide exchange	no_e ->		0	1000	0	Extracellular exchange
CHLabcpp	Choline transport via ABC system (periplasm)	atp_c + h2o_c + chol_p -> h_c + adp_c + pi_c + chol_c	ECOLIN_RS25565 and ECOLIN_RS12470 and ECOLIN_RS25495 and ECOLIN_RS25570	0	1000	0	Transport, Inner Membrane
DGSNt2pp	Deoxyguanosine transport in via proton symport (periplasm)	h_p + dgsn_p -> h_c + dgsn_c	ECOLIN_RS16485	0	1000	0	Transport, Inner Membrane
FE3DCITtonex	Ferric-dicitrate transport via ton system (extracellular)	h_p + fe3dcit_e -> h_c + fe3dcit_p	ECOLIN_RS07560 and ECOLIN_RS17300 and ECOLIN_RS17305 and ECOLIN_RS25760	0	1000	0	Transport, Outer Membrane
DINSt2pp	Deoxyinosine transport in via proton symport (periplasm)	h_p + din_p -> h_c + din_c	ECOLIN_RS16485	0	1000	0	Transport, Inner Membrane
DURIt2pp	Deoxyuridine transport in via proton symport (periplasm)	h_p + duri_p -> h_c + duri_c	ECOLIN_RS13760 or ECOLIN_RS16485	0	1000	0	Transport, Inner Membrane
FE2abcpp	Iron (II) transport via ABC system (periplasm)	atp_c + h2o_c + fe2_p -> h_c + adp_c + pi_c + fe2_c	ECOLIN_RS19475	0	1000	0	Inorganic Ion Transport and Metabolism
FRUptspp	D-fructose transport via PEP:Pyr PTS (periplasm)	pep_c + fru_p -> pyr_c + f1p_c	ECOLIN_RS13875 and ECOLIN_RS12675 and ECOLIN_RS12685 and ECOLIN_RS13880	0	1000	0	Transport, Inner Membrane
FUCtpp	L-fucose transport via proton symport (periplasm)	h_p + fuc__L_p <=> h_c + fuc__L_c	ECOLIN_RS15615	-1000	1000	0	Transport, Inner Membrane
EX_fad_e	Exchange of Flavin adenine dinucleotide oxidized	fad_e ->		0	1000	0	Extracellular exchange
GALCTt2rpp	D-galactarte transport via proton symport, reversible (periplasm)	h_p + galct__D_p <=> h_c + galct__D_c	ECOLIN_RS15540 or ECOLIN_RS17970	-1000	1000	0	Transport, Inner Membrane
GALt2pp	D-galactose transport in via proton symport (periplasm)	h_p + gal_p -> h_c + gal_c	ECOLIN_RS16375	0	1000	0	Transport, Inner Membrane
ASPtex	L-aspartate transport via diffusion (extracellular to periplasm)	asp__L_e <=> asp__L_p	ECOLIN_RS01820 or ECOLIN_RS04920 or ECOLIN_RS08090 or ECOLIN_RS12935	-1000	1000	0	Transport, Outer Membrane Porin
ABUTt2pp	4-aminobutyrate transport in via proton symport (periplasm)	h_p + 4abut_p -> h_c + 4abut_c	ECOLIN_RS14850	0	1000	0	Transport, Inner Membrane
FUMt2_2pp	Fumarate transport via proton symport (2 H) (periplasm)	2 h_p + fum_p -> 2 h_c + fum_c	ECOLIN_RS20180	0	1000	0	Transport, Inner Membrane
FUMt2_3pp	Fumarate transport via proton symport (3 H) (periplasm)	3 h_p + fum_p -> 3 h_c + fum_c	ECOLIN_RS24040 or ECOLIN_RS23855 or ECOLIN_RS03390	0	1000	0	Transport, Inner Membrane
PHEtex	L-phenylalanine transport via diffusion (extracellular to periplasm)	phe__L_e <=> phe__L_p	ECOLIN_RS01820 or ECOLIN_RS04920 or ECOLIN_RS08090 or ECOLIN_RS12935	-1000	1000	0	Transport, Outer Membrane Porin
FEENTERtonex	Fe-enterobactin transport via ton system (extracellular)	h_p + feenter_e -> h_c + feenter_p	ECOLIN_RS03205 and ECOLIN_RS07560 and ECOLIN_RS17300 and ECOLIN_RS17305	0	1000	0	Transport, Outer Membrane
CSNt2pp	Cytosine transport in via proton symport (periplasm)	h_p + csn_p -> h_c + csn_c	ECOLIN_RS02170	0	1000	0	Transport, Inner Membrane
CYSabcpp	L-cysteine uptake via ABC system (periplasm)	atp_c + h2o_c + cys__L_p -> h_c + adp_c + pi_c + cys__L_c	ECOLIN_RS10925 and ECOLIN_RS10965 and ECOLIN_RS10920	0	1000	0	Transport, Inner Membrane
SBTptspp	D-sorbitol transport via PEP:Pyr PTS (periplasm)	pep_c + sbt__D_p -> pyr_c + sbt6p_c	ECOLIN_RS13880 and ECOLIN_RS15085 and ECOLIN_RS15080 and ECOLIN_RS15075 and ECOLIN_RS13875	0	1000	0	Transport, Inner Membrane
PItex	Phosphate transport via diffusion (extracellular to periplasm)	pi_e <=> pi_p	ECOLIN_RS01820 or ECOLIN_RS04920 or ECOLIN_RS08090 or ECOLIN_RS12935	-1000	1000	0	Transport, Outer Membrane Porin
TREHpp	Alpha,alpha-trehalase (periplasm)	h2o_p + tre_p -> 2 glc__D_p	ECOLIN_RS07250	0	1000	0	Alternate Carbon Metabolism
CYTBDpp	Cytochrome oxidase bd (ubiquinol-8: 2 protons) (periplasm)	2 h_c + 0.5 o2_c + q8h2_c -> h2o_c + q8_c + 2 h_p	( ECOLIN_RS05140 and ECOLIN_RS05145 ) or ( ECOLIN_RS03905 and ECOLIN_RS03900 and ECOLIN_RS03910 )	0	1000	0	Oxidative Phosphorylation
CYTDt2pp_copy1	Cytidine transport in via proton symport (periplasm)	h_p + cytd_p -> cytd_c + h_c	ECOLIN_RS13760 or ECOLIN_RS16485	0	1000	0	Transport, Inner Membrane
CYTDt2pp_copy2	Cytidine transport in via proton symport (periplasm)	h_p + cytd_p <=> cytd_c + h_c	ECOLIN_RS13825	-1000	1000	0	Transport, Inner Membrane
DADNt2pp	Deoxyadenosine transport in via proton symport (periplasm)	h_p + dad_2_p -> h_c + dad_2_c	ECOLIN_RS13760 or ECOLIN_RS16485	0	1000	0	Transport, Inner Membrane
DCYTt2pp	Deoxycytidine transport in via proton symport (periplasm)	h_p + dcyt_p -> h_c + dcyt_c	ECOLIN_RS13760 or ECOLIN_RS16485	0	1000	0	Transport, Inner Membrane
CYTBD2pp	Cytochrome oxidase bd (menaquinol-8: 2 protons) (periplasm)	2 h_c + 0.5 o2_c + mql8_c -> h2o_c + mqn8_c + 2 h_p	ECOLIN_RS05140 and ECOLIN_RS05145	0	1000	0	Oxidative Phosphorylation
ACGAMK	N-acetylglucosamine kinase	atp_c + acgam_c -> h_c + adp_c + acgam6p_c	ECOLIN_RS06450	0	1000	0	Murein Recycling
ACALDtpp	Acetaldehyde reversible transport (periplasm)	acald_p <=> acald_c	s0001	-1000	1000	0	Transport, Inner Membrane
ACt2rpp	Acetate reversible transport via proton symport (periplasm)	ac_p + h_p <=> h_c + ac_c	ECOLIN_RS00060	-1000	1000	0	Transport, Inner Membrane
DDGLCNt2rpp	2-dehydro-3-deoxy-D-gluconate transport via proton symport, reversible (periplasm)	h_p + 2ddglcn_p <=> h_c + 2ddglcn_c	ECOLIN_RS22525	-1000	1000	0	Transport, Inner Membrane
RMNtex	L-rhamnose transport via diffusion (extracellular to periplasm)	rmn_e <=> rmn_p	ECOLIN_RS01820 or ECOLIN_RS12935 or ECOLIN_RS04920 or ECOLIN_RS08090	-1000	1000	0	Transport, Outer Membrane Porin
EX_meoh_e	Methanol exchange	meoh_e ->		0	1000	0	Extracellular exchange
EX_fe3dcit_e	Fe(III)dicitrate exchange	fe3dcit_e ->		0	1000	0	Extracellular exchange
EX_fe3hox_e	Fe(III)hydroxamate exchange	fe3hox_e ->		0	1000	0	Extracellular exchange
EX_fecrm_e	Ferrichrome exchange	fecrm_e ->		0	1000	0	Extracellular exchange
EX_feenter_e	Fe-enterobactin exchange	feenter_e ->		0	1000	0	Extracellular exchange
EX_feoxam_e	Ferroxamine exchange	feoxam_e ->		0	1000	0	Extracellular exchange
MALTTRtexi	Maltotriose transport via diffusion (extracellular to periplasm) irreversible	malttr_e -> malttr_p	ECOLIN_RS23305	0	1000	0	Transport, Outer Membrane
MALTTTRtexi	MaltotetraoseMaltotriose transport via diffusion (extracellular to periplasm) irreversible	maltttr_e -> maltttr_p	ECOLIN_RS23305	0	1000	0	Transport, Outer Membrane
MALTPTtexi	MaltopentaoseMaltotriose transport via diffusion (extracellular to periplasm) irreversible	maltpt_e -> maltpt_p	ECOLIN_RS23305	0	1000	0	Transport, Outer Membrane
METS	Methionine synthase	hcys__L_c + 5mthf_c -> h_c + thf_c + met__L_c	ECOLIN_RS23160 or ECOLIN_RS21980	0	1000	0	Methionine Metabolism
ASPO3	L-aspartate oxidase	asp__L_c + q8_c -> h_c + q8h2_c + iasp_c	ECOLIN_RS14570	0	1000	0	Cofactor and Prosthetic Group Biosynthesis
ASPO5	L-aspartate oxidase	asp__L_c + fum_c -> h_c + succ_c + iasp_c	ECOLIN_RS14570	0	1000	0	Cofactor and Prosthetic Group Biosynthesis
ASPO4	L-aspartate oxidase	asp__L_c + mqn8_c -> h_c + mql8_c + iasp_c	ECOLIN_RS14570	0	1000	0	Cofactor and Prosthetic Group Biosynthesis
EX_3amp_e	3'-AMP exchange	3amp_e ->		0	1000	0	Extracellular exchange
EX_3gmp_e	3'-GMP exchange	3gmp_e ->		0	1000	0	Extracellular exchange
EX_3ump_e	3'-UMP exchange	3ump_e ->		0	1000	0	Extracellular exchange
ASPO6	L-aspartate oxidase	asp__L_c + o2_c -> h_c + h2o2_c + iasp_c	ECOLIN_RS14570	0	1000	0	Cofactor and Prosthetic Group Biosynthesis
EX_cu2_e	Cu2+ exchange	cu2_e <=>		-1000	1000	0	Extracellular exchange
LCTStex	Lactose transport via diffusion (extracellular to periplasm)	lcts_e <=> lcts_p	ECOLIN_RS01820 or ECOLIN_RS04920 or ECOLIN_RS08090 or ECOLIN_RS12935	-1000	1000	0	Transport, Outer Membrane Porin
LEUtex	L-leucine transport via diffusion (extracellular to periplasm)	leu__L_e <=> leu__L_p	ECOLIN_RS01820 or ECOLIN_RS04920 or ECOLIN_RS08090 or ECOLIN_RS12935	-1000	1000	0	Transport, Outer Membrane Porin
LYStex	L-lysine transport via diffusion (extracellular to periplasm)	lys__L_e <=> lys__L_p	ECOLIN_RS01820 or ECOLIN_RS04920 or ECOLIN_RS08090 or ECOLIN_RS12935	-1000	1000	0	Transport, Outer Membrane Porin
EX_glyc__R_e	(R)-Glycerate exchange	glyc__R_e ->		0	1000	0	Extracellular exchange
EX_eca4colipa_e	(enterobacterial common antigen)x4 core oligosaccharide lipid A exchange	eca4colipa_e ->		0	1000	0	Extracellular exchange
GLYOX3	Glyoxalase III	h2o_c + mthgxl_c -> h_c + lac__D_c	ECOLIN_RS11180	0	1000	0	Methylglyoxal Metabolism
FDMO3	FMNH2-dependent monooxygenase (ethanesulfonate)	o2_c + fmnh2_c + ethso3_c -> h_c + h2o_c + acald_c + fmn_c + so3_c	ECOLIN_RS04950	0	1000	0	Inorganic Ion Transport and Metabolism
LYXtex	L-Lyxose transport via diffusion (extracellular to periplasm)	lyx__L_e <=> lyx__L_p	ECOLIN_RS01820 or ECOLIN_RS04920 or ECOLIN_RS08090 or ECOLIN_RS12935	-1000	1000	0	Transport, Outer Membrane Porin
MANtex	D-mannose transport via diffusion (extracellular to periplasm)	man_e <=> man_p	ECOLIN_RS01820 or ECOLIN_RS04920 or ECOLIN_RS08090 or ECOLIN_RS12935	-1000	1000	0	Transport, Outer Membrane Porin
MAN6Ptex	Mannose 6-phosphate transport via diffusion (extracellular to periplasm)	man6p_e <=> man6p_p	ECOLIN_RS12935 or ECOLIN_RS01820 or ECOLIN_RS04920 or ECOLIN_RS08090	-1000	1000	0	Transport, Outer Membrane Porin
FDMO4	FMNH2-dependent monooxygenase (butanesulfonate)	o2_c + fmnh2_c + butso3_c -> h_c + h2o_c + fmn_c + btal_c + so3_c	ECOLIN_RS04950	0	1000	0	Inorganic Ion Transport and Metabolism
CYSabc2pp	L-cysteine export via ABC system (cytoplasm to periplasm)	atp_c + h2o_c + cys__L_c -> h_c + adp_c + pi_c + cys__L_p	ECOLIN_RS04720 and ECOLIN_RS04715	0	1000	0	Transport, Inner Membrane
BUTSO3abcpp	Butanesulfonate transport via ABC system (periplasm)	atp_c + h2o_c + butso3_p -> h_c + adp_c + pi_c + butso3_c	( ECOLIN_RS04945 and ECOLIN_RS27195 and ECOLIN_RS04955 ) or ( ECOLIN_RS02260 and ECOLIN_RS02255 and ECOLIN_RS02265 )	0	1000	0	Transport, Inner Membrane
ETHSO3abcpp	Ethanesulfonate transport via ABC system (periplasm)	atp_c + h2o_c + ethso3_p -> h_c + adp_c + pi_c + ethso3_c	ECOLIN_RS04945 and ECOLIN_RS27195 and ECOLIN_RS04955	0	1000	0	Transport, Inner Membrane
MELIBtex	Melibiose transport via diffusion (extracellular to periplasm)	melib_e <=> melib_p	ECOLIN_RS01820 or ECOLIN_RS04920 or ECOLIN_RS08090 or ECOLIN_RS12935	-1000	1000	0	Transport, Outer Membrane Porin
DMSOtex	Dimethyl sulfoxide transport via diffusion (extracellular to periplasm)	dmso_e <=> dmso_p	ECOLIN_RS01820 or ECOLIN_RS04920 or ECOLIN_RS08090 or ECOLIN_RS12935	-1000	1000	0	Transport, Outer Membrane Porin
DURItex	Deoxyuridine transport via diffusion (extracellular to periplasm)	duri_e <=> duri_p	ECOLIN_RS02490	-1000	1000	0	Transport, Outer Membrane
EX_mal__D_e	D-Malate exchange	mal__D_e ->		0	1000	0	Extracellular exchange
FRUtex	D-fructose transport via diffusion (extracellular to periplasm)	fru_e <=> fru_p	ECOLIN_RS01820 or ECOLIN_RS04920 or ECOLIN_RS08090 or ECOLIN_RS12935	-1000	1000	0	Transport, Outer Membrane Porin
FUCtex	L-fucose transport via diffusion (extracellular to periplasm)	fuc__L_e <=> fuc__L_p	ECOLIN_RS01820 or ECOLIN_RS04920 or ECOLIN_RS08090 or ECOLIN_RS12935	-1000	1000	0	Transport, Outer Membrane Porin
EX_sel_e	Selenate exchange	sel_e <=>		-1000	1000	0	Extracellular exchange
EX_hg2_e	Hg2+ exchange	hg2_e ->		0	1000	0	Extracellular exchange
FUMtex	Fumarate transport via diffusion (extracellular to periplasm)	fum_e <=> fum_p	ECOLIN_RS01820 or ECOLIN_RS04920 or ECOLIN_RS08090 or ECOLIN_RS12935	-1000	1000	0	Transport, Outer Membrane Porin
ACACT5r	Acetyl-CoA C-acyltransferase (decanoyl-CoA) (r)	accoa_c + dcacoa_c <=> coa_c + 3oddcoa_c	ECOLIN_RS22165 or ECOLIN_RS13555	-1000	1000	0	Membrane Lipid Metabolism
PRASCSi	Phosphoribosylaminoimidazolesuccinocarboxamide synthase	atp_c + asp__L_c + 5aizc_c -> h_c + adp_c + pi_c + 25aics_c	ECOLIN_RS14130	0	1000	0	Purine and Pyrimidine Biosynthesis
MALTATr	Maltose O-acetyltransferase	accoa_c + malt_c <=> coa_c + acmalt_c	ECOLIN_RS02735	-1000	1000	0	Alternate Carbon Metabolism
DHBSH	2,3-dihydroxybenzoylserine hydrolase	h2o_c + 23dhbzs_c -> ser__L_c + 23dhb_c		0	1000	0	Cofactor and Prosthetic Group Biosynthesis
FE2tex	Iron (II) transport via diffusion (extracellular to periplasm)	fe2_e <=> fe2_p	ECOLIN_RS08090 or ECOLIN_RS12935 or ECOLIN_RS01820 or ECOLIN_RS04920	-1000	1000	0	Transport, Outer Membrane Porin
NMNtex	NMN transport via diffusion (extracellular to periplasm)	nmn_e <=> nmn_p	ECOLIN_RS01820 or ECOLIN_RS04920 or ECOLIN_RS08090 or ECOLIN_RS12935	-1000	1000	0	Transport, Outer Membrane Porin
ENTERES	Enterochelin Esterase	3 h2o_c + enter_c -> 3 h_c + 3 23dhbzs_c	ECOLIN_RS03210	0	1000	0	Inorganic Ion Transport and Metabolism
NO2tex	Nitrite transport via diffusion (extracellular to periplasm)	no2_e <=> no2_p	ECOLIN_RS01820 or ECOLIN_RS04920 or ECOLIN_RS08090 or ECOLIN_RS12935	-1000	1000	0	Transport, Outer Membrane Porin
TRSARr	Tartronate semialdehyde reductase	h_c + nadh_c + 2h3oppan_c <=> nad_c + glyc__R_c	ECOLIN_RS02965 or ECOLIN_RS17960	-1000	1000	0	Alternate Carbon Metabolism
DHPS2	Dihydropteroate synthase	6hmhptpp_c + 4abz_c -> ppi_c + dhpt_c	ECOLIN_RS18300	0	1000	0	Cofactor and Prosthetic Group Biosynthesis
FEOXAMUtex	Ferroxamine (minus Fe3) secretion (to extracellular)	h_p + feoxam_un_p -> h_c + feoxam_un_e		0	1000	0	Inorganic Ion Transport and Metabolism
ARBTNtpp	Aerobactin secretion (to periplasm)	h_p + arbtn_c -> h_c + arbtn_p		0	1000	0	Inorganic Ion Transport and Metabolism
MTHFC	Methenyltetrahydrofolate cyclohydrolase	h2o_c + methf_c <=> h_c + 10fthf_c	ECOLIN_RS03065	-1000	1000	0	Folate Metabolism
ARBTNtex	Aerobactin secretion (to extracellular)	h_p + arbtn_p -> h_c + arbtn_e		0	1000	0	Transport, Outer Membrane
MTHFD	Methylenetetrahydrofolate dehydrogenase (NADP)	nadp_c + mlthf_c <=> nadph_c + methf_c	ECOLIN_RS03065	-1000	1000	0	Folate Metabolism
LYXI	Lyxose isomerase	lyx__L_c -> xylu__L_c	ECOLIN_RS22485	0	1000	0	Alternate Carbon Metabolism
CADVtpp	Lysine/Cadaverine antiporter (periplasm)	h_p + lys__L_p + 15dap_c -> h_c + lys__L_c + 15dap_p	ECOLIN_RS23910	0	1000	0	Transport, Inner Membrane
QULNS	Quinolinate synthase	dhap_c + iasp_c -> 2 h2o_c + pi_c + quln_c	ECOLIN_RS03990	0	1000	0	Cofactor and Prosthetic Group Biosynthesis
23CAMPtex	23cAMP transport via diffusion (extracellular to periplasm)	23camp_e <=> 23camp_p	ECOLIN_RS01820 or ECOLIN_RS04920 or ECOLIN_RS08090 or ECOLIN_RS12935	-1000	1000	0	Transport, Outer Membrane Porin
23CCMPtex	23cCMP transport via diffusion (extracellular to periplasm)	23ccmp_e <=> 23ccmp_p	ECOLIN_RS01820 or ECOLIN_RS04920 or ECOLIN_RS08090 or ECOLIN_RS12935	-1000	1000	0	Transport, Outer Membrane Porin
23CUMPtex	23cUMP transport via diffusion (extracellular to periplasm)	23cump_e <=> 23cump_p	ECOLIN_RS01820 or ECOLIN_RS04920 or ECOLIN_RS08090 or ECOLIN_RS12935	-1000	1000	0	Transport, Outer Membrane Porin
23CGMPtex	23cGMP transport via diffusion (extracellular to periplasm)	23cgmp_e <=> 23cgmp_p	ECOLIN_RS01820 or ECOLIN_RS04920 or ECOLIN_RS08090 or ECOLIN_RS12935	-1000	1000	0	Transport, Outer Membrane Porin
3AMPtex	3AMP transport via diffusion (extracellular to periplasm)	3amp_e <=> 3amp_p	ECOLIN_RS01820 or ECOLIN_RS04920 or ECOLIN_RS08090 or ECOLIN_RS12935	-1000	1000	0	Transport, Outer Membrane Porin
3CMPtex	3CMP transport via diffusion (extracellular to periplasm)	3cmp_e <=> 3cmp_p	ECOLIN_RS01820 or ECOLIN_RS04920 or ECOLIN_RS08090 or ECOLIN_RS12935	-1000	1000	0	Transport, Outer Membrane Porin
ALKP	Alkaline phosphatase	h2o_c + dhap_c -> pi_c + dha_c	ECOLIN_RS15000	0	1000	0	Alternate Carbon Metabolism
GDPtex	GDP transport via diffusion (extracellular to periplasm)	gdp_e <=> gdp_p	ECOLIN_RS04920 or ECOLIN_RS08090 or ECOLIN_RS12935 or ECOLIN_RS01820	-1000	1000	0	Transport, Outer Membrane Porin
EX_cobalt2_e	Co2+ exchange	cobalt2_e <=>		-1000	1000	0	Extracellular exchange
ALAGLUE	L-alanyl-gamma-glutamate epimerase	LalaDglu_c <=> LalaLglu_c	ECOLIN_RS07955	-1000	1000	0	Murein Recycling
FEENTERtpp	Enterochelin transport (secretion)	enter_c + h_p -> h_c + enter_p	ECOLIN_RS03245	0	1000	0	Transport, Inner Membrane
TMAtex	Trimethylamine transport via diffusion (extracellular to periplasm)	tma_e <=> tma_p	ECOLIN_RS01820 or ECOLIN_RS04920 or ECOLIN_RS08090 or ECOLIN_RS12935	-1000	1000	0	Transport, Outer Membrane Porin
EX_pheme_e	Protoheme exchange	pheme_e ->		0	1000	0	Extracellular exchange
TMAOtex	Trimethylamine N-oxide transport via diffusion (extracellular to periplasm)	tmao_e <=> tmao_p	ECOLIN_RS01820 or ECOLIN_RS04920 or ECOLIN_RS08090 or ECOLIN_RS12935	-1000	1000	0	Transport, Outer Membrane Porin
TREtex	Trehalose transport via diffusion (extracellular to periplasm)	tre_e <=> tre_p	ECOLIN_RS01820 or ECOLIN_RS04920 or ECOLIN_RS08090 or ECOLIN_RS12935	-1000	1000	0	Transport, Outer Membrane Porin
L_LACD3	L-Lactate dehydrogenase (menaquinone)	mqn8_c + lac__L_c -> pyr_c + mql8_c	( ECOLIN_RS02000 and ECOLIN_RS02010 and ECOLIN_RS02005 ) or ECOLIN_RS20580	0	1000	0	Oxidative Phosphorylation
FEENTERtex	Enterochelin transport (secretion periplasm)	h_p + enter_p -> h_c + enter_e	ECOLIN_RS17515	0	1000	0	Inorganic Ion Transport and Metabolism
FE3HOXUtpp	Fe(III)hydroxamate unloaded secretion (extracellular)	h_p + fe3hox_un_p -> h_c + fe3hox_un_e		0	1000	0	Inorganic Ion Transport and Metabolism
FEOXAMUtpp	Ferroxamine (minus Fe3) secretion (to periplasm)	h_p + feoxam_un_c -> h_c + feoxam_un_p		0	1000	0	Inorganic Ion Transport and Metabolism
FECRMUtpp	Ferrichrome (minus Fe) secretion (to periplasm)	h_p + fecrm_un_c -> h_c + fecrm_un_p		0	1000	0	Inorganic Ion Transport and Metabolism
FE3HOXR2	Fe(III)hydroxamate reductase	fmnh2_c + 2 fe3hox_c -> 2 h_c + fmn_c + 2 fe2_c + 2 fe3hox_un_c		0	1000	0	Inorganic Ion Transport and Metabolism
L_LACD2	L-Lactate dehydrogenase (ubiquinone)	q8_c + lac__L_c -> pyr_c + q8h2_c	( ECOLIN_RS02010 and ECOLIN_RS02000 and ECOLIN_RS02005 ) or ECOLIN_RS20580	0	1000	0	Oxidative Phosphorylation
ACACT6r	Acetyl-CoA C-acyltransferase (dodecanoyl-CoA) (r)	accoa_c + ddcacoa_c <=> coa_c + 3otdcoa_c	ECOLIN_RS13555 or ECOLIN_RS22165	-1000	1000	0	Membrane Lipid Metabolism
TRPtex	L-tryptophan transport via diffusion (extracellular to periplasm)	trp__L_e <=> trp__L_p	ECOLIN_RS01820 or ECOLIN_RS04920 or ECOLIN_RS08090 or ECOLIN_RS12935	-1000	1000	0	Transport, Outer Membrane Porin
PTRCt2pp	Putrescine transport in via proton symport	h_p + ptrc_p -> h_c + ptrc_c	ECOLIN_RS03735 or ECOLIN_RS11915	0	1000	0	Transport, Inner Membrane
PNTOtex	Pantothenate transport via diffusion (extracellular to periplasm)	pnto__R_e <=> pnto__R_p	ECOLIN_RS01820 or ECOLIN_RS04920 or ECOLIN_RS08090 or ECOLIN_RS12935	-1000	1000	0	Transport, Outer Membrane Porin
FDMO6	FMNH2-dependent monooxygenase (sulfoacetate)	o2_c + fmnh2_c + sulfac_c -> h_c + h2o_c + fmn_c + glx_c + so3_c	ECOLIN_RS04950	0	1000	0	Inorganic Ion Transport and Metabolism
TSULtex	Thiosulfate transport via diffusion (extracellular to periplasm)	tsul_e <=> tsul_p	ECOLIN_RS01820 or ECOLIN_RS04920 or ECOLIN_RS08090 or ECOLIN_RS12935	-1000	1000	0	Transport, Outer Membrane Porin
TYRtex	L-tyrosine transport via diffusion (extracellular to periplasm)	tyr__L_e <=> tyr__L_p	ECOLIN_RS01820 or ECOLIN_RS04920 or ECOLIN_RS08090 or ECOLIN_RS12935	-1000	1000	0	Transport, Outer Membrane Porin
URAtex	Uracil transport via diffusion (extracellular to periplasm)	ura_e <=> ura_p	ECOLIN_RS01820 or ECOLIN_RS04920 or ECOLIN_RS08090 or ECOLIN_RS12935	-1000	1000	0	Transport, Outer Membrane Porin
UREAtex	Urea transport via diffusion (extracellular to periplasm)	urea_e <=> urea_p	ECOLIN_RS01820 or ECOLIN_RS04920 or ECOLIN_RS08090 or ECOLIN_RS12935	-1000	1000	0	Transport, Outer Membrane Porin
URItex	Uridine transport via diffusion (extracellular to periplasm)	uri_e <=> uri_p	ECOLIN_RS02490	-1000	1000	0	Transport, Outer Membrane
SULFACabcpp	Sulfoacetate transport via ABC system (periplasm)	atp_c + h2o_c + sulfac_p -> h_c + adp_c + pi_c + sulfac_c	ECOLIN_RS04945 and ECOLIN_RS27195 and ECOLIN_RS04955	0	1000	0	Transport, Inner Membrane
ETHSO3tex	Ethanesulfonate transport via diffusion (extracellular to periplasm)	ethso3_e <=> ethso3_p	ECOLIN_RS01820 or ECOLIN_RS04920 or ECOLIN_RS08090 or ECOLIN_RS12935	-1000	1000	0	Transport, Outer Membrane Porin
BUTSO3tex	Butanesulfonate transport via diffusion (extracellular to periplasm)	butso3_e <=> butso3_p	ECOLIN_RS01820 or ECOLIN_RS04920 or ECOLIN_RS08090 or ECOLIN_RS12935	-1000	1000	0	Transport, Outer Membrane Porin
LIPOtex	Lipoate transport via diffusion (extracellular to periplasm)	lipoate_e <=> lipoate_p	ECOLIN_RS08090 or ECOLIN_RS12935 or ECOLIN_RS04920 or ECOLIN_RS01820	-1000	1000	0	Transport, Outer Membrane Porin
CYANSTpp	Cyanide sulfurtransferase (periplasmic)	tsul_p + cyan_p -> h_p + so3_p + tcynt_p	ECOLIN_RS07870	0	1000	0	Inorganic Ion Transport and Metabolism
VALtex	L-valine transport via diffusion (extracellular to periplasm)	val__L_e <=> val__L_p	ECOLIN_RS01820 or ECOLIN_RS04920 or ECOLIN_RS08090 or ECOLIN_RS12935	-1000	1000	0	Transport, Outer Membrane Porin
MCPST	3-mercaptopyruvate sulfurtransferase	cyan_c + mercppyr_c -> h_c + pyr_c + tcynt_c	ECOLIN_RS14320	0	1000	0	Cysteine Metabolism
XYLtex	D-xylose transport via diffusion (extracellular to periplasm)	xyl__D_e <=> xyl__D_p	ECOLIN_RS01820 or ECOLIN_RS04920 or ECOLIN_RS08090 or ECOLIN_RS12935	-1000	1000	0	Transport, Outer Membrane Porin
PPPNtex	3-phenylpropionate transport via diffusion (extracellular to periplasm)	pppn_e <=> pppn_p	ECOLIN_RS01820 or ECOLIN_RS04920 or ECOLIN_RS08090 or ECOLIN_RS12935	-1000	1000	0	Transport, Outer Membrane Porin
FORtppi	Formate transport via diffusion (cytoplasm to periplasm)	for_c -> for_p	ECOLIN_RS04790	0	1000	0	Transport, Inner Membrane
PHEMEabcpp	Protoheme transport via ABC system (periplasm)	atp_c + h2o_c + pheme_c -> h_c + adp_c + pi_c + pheme_p	ECOLIN_RS12845 and ECOLIN_RS12850 and ECOLIN_RS12840 and ECOLIN_RS12855 and ECOLIN_RS12860	0	1000	0	Transport, Inner Membrane
METSOX1abcpp	L-methionine S-oxide transport via ABC system (periplasm)	atp_c + h2o_c + metsox_S__L_p -> h_c + adp_c + pi_c + metsox_S__L_c		0	1000	0	Transport, Inner Membrane
PPTtex	Phosphonate transport via diffusion (extracellular to periplasm)	ppt_e <=> ppt_p	ECOLIN_RS01820 or ECOLIN_RS04920 or ECOLIN_RS08090 or ECOLIN_RS12935	-1000	1000	0	Transport, Outer Membrane Porin
GALBDtex	Beta D-galactose transport via diffusion (extracellular to periplasm)	gal_bD_e <=> gal_bD_p	ECOLIN_RS12935 or ECOLIN_RS01820 or ECOLIN_RS04920 or ECOLIN_RS08090	-1000	1000	0	Transport, Outer Membrane Porin
LIPAHT2ex	Core oligosaccharide lipid A:hexadecanoate transferase (n-C16:0) (extracellular membrane)	h_e + colipa_e + hdca_e -> h2o_e + hacolipa_e	ECOLIN_RS03395	0	1000	0	Lipopolysaccharide Biosynthesis / Recycling
DATPHs	DATP amine hydrolysis (spontaneous)	h_c + datp_c + h2o_c -> nh4_c + ditp_c	s0001	0	1000	0	Nucleotide Salvage Pathway
GLCTR1	Glucosyltransferase I (LPS core synthesis)	udpg_c + icolipa_c -> h_c + udp_c + gicolipa_c	ECOLIN_RS20695	0	1000	0	Lipopolysaccharide Biosynthesis / Recycling
LIPAabcpp	Lipid A transport via ABC system (periplasm)	atp_c + h2o_c + lipa_c -> h_c + adp_c + pi_c + lipa_p	ECOLIN_RS04840	0	1000	0	Lipopolysaccharide Biosynthesis / Recycling
LIPAHTex	Lipid A:hexadecanoate transferase (n-C16:0) (extracellular membrane)	h_e + hdca_e + lipa_e -> h2o_e + halipa_e	ECOLIN_RS03395	0	1000	0	Lipopolysaccharide Biosynthesis / Recycling
LIPACabcpp	Lipid (cold) A transport via ABC system (periplasm)	atp_c + h2o_c + lipa_cold_c -> h_c + adp_c + pi_c + lipa_cold_p	ECOLIN_RS04840	0	1000	0	Lipopolysaccharide Biosynthesis / Recycling
ECAP1pp	Enterobacterial common antigen polymerase (periplasm)	2 unagamuf_p -> h_p + eca2und_p + udcpdp_p	ECOLIN_RS21730 and ECOLIN_RS21775	0	1000	0	Lipopolysaccharide Biosynthesis / Recycling
PTRCtex	Putrescine transport via diffusion (extracellular to periplasm)	ptrc_e <=> ptrc_p	ECOLIN_RS01820 or ECOLIN_RS04920 or ECOLIN_RS08090 or ECOLIN_RS12935	-1000	1000	0	Transport, Outer Membrane Porin
UDCPDPpp	Undecaprenyl-diphosphatase (periplasm)	h2o_p + udcpdp_p -> h_p + pi_p + udcpp_p	ECOLIN_RS07715 or ECOLIN_RS17655 or ECOLIN_RS04470	0	1000	0	Cell Envelope Biosynthesis
EX_mso3_e	Methanesulfonate exchange	mso3_e ->		0	1000	0	Extracellular exchange
EX_23camp_e	2',3'-Cyclic AMP exchange	23camp_e ->		0	1000	0	Extracellular exchange
EX_23cgmp_e	2',3'-Cyclic GMP exchange	23cgmp_e ->		0	1000	0	Extracellular exchange
EX_23cump_e	2',3'-Cyclic UMP exchange	23cump_e ->		0	1000	0	Extracellular exchange
ECAP2pp	Enterobacterial common antigen polymerase (periplasm)	unagamuf_p + eca2und_p -> h_p + udcpdp_p + eca3und_p	ECOLIN_RS21730 and ECOLIN_RS21775	0	1000	0	Lipopolysaccharide Biosynthesis / Recycling
FE3Ri	Fe(III) reduction	fadh2_c + 2 fe3_c -> 2 h_c + fad_c + 2 fe2_c	ECOLIN_RS22160	0	1000	0	Cofactor and Prosthetic Group Biosynthesis
FE3HOXR3	Fe(III)hydroxamate reductase	2 fe3hox_c + rbflvrd_c -> 2 h_c + ribflv_c + 2 fe2_c + 2 fe3hox_un_c		0	1000	0	Inorganic Ion Transport and Metabolism
FEENTERR1	Fe-enterobactin reduction (Fe(III)-unloading)	fadh2_c + 2 feenter_c -> 2 h_c + fad_c + 2 fe2_c + 2 enter_c		0	1000	0	Inorganic Ion Transport and Metabolism
NODOy	Nitric oxide dioxygenase	nadph_c + 2 o2_c + 2 no_c -> h_c + nadp_c + 2 no3_c	ECOLIN_RS14445	0	1000	0	Nitrogen Metabolism
PYRtex	Pyruvate transport via diffusion (extracellular to periplasm)	pyr_e <=> pyr_p	ECOLIN_RS01820 or ECOLIN_RS04920 or ECOLIN_RS08090 or ECOLIN_RS12935	-1000	1000	0	Transport, Outer Membrane Porin
GALM2pp	Aldose-1-epimerase	gal_bD_p -> gal_p	ECOLIN_RS04025	0	1000	0	Alternate Carbon Metabolism
CU1abcpp	Copper (Cu +1) ABC transporter (periplasm)	atp_c + h2o_c + cu_c -> h_c + adp_c + pi_c + cu_p	ECOLIN_RS02865	0	1000	0	Inorganic Ion Transport and Metabolism
HG2abcpp	Mercury (Hg+2) ABC transporter (periplasm)	atp_c + h2o_c + hg2_c -> h_c + adp_c + pi_c + hg2_p	ECOLIN_RS19835	0	1000	0	Inorganic Ion Transport and Metabolism
FEENTERR3	Fe-enterobactin reduction (Fe(III)-unloading)	2 feenter_c + rbflvrd_c -> 2 h_c + ribflv_c + 2 fe2_c + 2 enter_c		0	1000	0	Inorganic Ion Transport and Metabolism
SULFACtex	Sulfoaceate transport via diffusion (extracellular to periplasm)	sulfac_e <=> sulfac_p	ECOLIN_RS08090 or ECOLIN_RS12935 or ECOLIN_RS01820 or ECOLIN_RS04920	-1000	1000	0	Transport, Outer Membrane Porin
EX_sulfac_e	Sulfoacetate exchange	sulfac_e ->		0	1000	0	Extracellular exchange
EX_butso3_e	Butanesulfonate exchange	butso3_e ->		0	1000	0	Extracellular exchange
GLCTR3	Glucosyltransferase III (LPS core synthesis)	udpg_c + ggagicolipa_c -> h_c + udp_c + gggagicolipa_c	ECOLIN_RS20680	0	1000	0	Lipopolysaccharide Biosynthesis / Recycling
EX_ethso3_e	Ethanesulfonate exchange	ethso3_e ->		0	1000	0	Extracellular exchange
DSERtex	D-serine transport via diffusion (extracellular to periplasm)	ser__D_e <=> ser__D_p	ECOLIN_RS01820 or ECOLIN_RS04920 or ECOLIN_RS08090 or ECOLIN_RS12935	-1000	1000	0	Transport, Outer Membrane Porin
LA4NTpp	4-amino-4-deoxy-L-arabinotransferase (LPS lipid A modification, periplasmic face of membrane))	uLa4n_p + colipa_p -> udcpp_p + acolipa_p	ECOLIN_RS13145	0	1000	0	Lipopolysaccharide Biosynthesis / Recycling
NODOx	Nitric oxide dioxygenase	nadh_c + 2 o2_c + 2 no_c -> h_c + nad_c + 2 no3_c	ECOLIN_RS14445	0	1000	0	Nitrogen Metabolism
SERtex	L-serine transport via diffusion (extracellular to periplasm)	ser__L_e <=> ser__L_p	ECOLIN_RS01820 or ECOLIN_RS04920 or ECOLIN_RS08090 or ECOLIN_RS12935	-1000	1000	0	Transport, Outer Membrane Porin
NOtex	Nitric oxide transport via diffusion (extracellular to periplasm)	no_e <=> no_p	ECOLIN_RS01820 or ECOLIN_RS04920 or ECOLIN_RS08090 or ECOLIN_RS12935	-1000	1000	0	Transport, Outer Membrane Porin
NOtpp	NO transport (diffusion)	no_p <=> no_c	s0001	-1000	1000	0	Inorganic Ion Transport and Metabolism
NHFRBO	NADH:flavorubredoxin oxidoreductase	h_c + nadh_c + 2 no_c -> h2o_c + nad_c + n2o_c	ECOLIN_RS15150 and ECOLIN_RS15120	0	1000	0	Nitrogen Metabolism
N2Otpp	Nitrious oxide transport (diffusion)	n2o_p <=> n2o_c	s0001	-1000	1000	0	Inorganic Ion Transport and Metabolism
N2Otex	Nitrious oxide transport via diffusion (extracellular to periplasm)	n2o_e <=> n2o_p	ECOLIN_RS01820 or ECOLIN_RS04920 or ECOLIN_RS08090 or ECOLIN_RS12935	-1000	1000	0	Transport, Outer Membrane Porin
CRNt8pp	L-carnitine/D-carnitine antiporter (periplasm)	crn_p + crn__D_c -> crn_c + crn__D_p	ECOLIN_RS00220	0	1000	0	Transport, Inner Membrane
CRNt2rpp	L-carnitine outward transport (H+ antiport)	h_p + crn_p <=> h_c + crn_c	ECOLIN_RS23790	-1000	1000	0	Transport, Inner Membrane
CRNDt2rpp	D-carnitine outward transport (H+ antiport)	h_p + crn__D_p <=> h_c + crn__D_c	ECOLIN_RS23790	-1000	1000	0	Transport, Inner Membrane
CTBTt2rpp	Cronobetaine outward transport (H+ antiport)	h_p + ctbt_p <=> h_c + ctbt_c	ECOLIN_RS23790	-1000	1000	0	Transport, Inner Membrane
PACALDt2rpp	Phenylacetaldehyde reversible transport via proton symport (periplasm)	h_p + pacald_p <=> h_c + pacald_c		-1000	1000	0	Transport, Inner Membrane
PEAMNtex	Phenethylamine transport via diffusion (extracellular to periplasm)	peamn_e <=> peamn_p	ECOLIN_RS01820 or ECOLIN_RS04920 or ECOLIN_RS08090 or ECOLIN_RS12935	-1000	1000	0	Transport, Outer Membrane Porin
PACALDtex	Phenethylacetaldehyde transport via diffusion (extracellular to periplasm)	pacald_e <=> pacald_p	ECOLIN_RS01820 or ECOLIN_RS04920 or ECOLIN_RS08090 or ECOLIN_RS12935	-1000	1000	0	Transport, Outer Membrane Porin
LIPOt2pp	Lipoate transport via proton symport (periplasm)	h_p + lipoate_p -> h_c + lipoate_c		0	1000	0	Transport, Inner Membrane
AGM4PA	N-Acetyl-D-glucosamine(anhydrous)N-Acetylmuramyl-tetrapeptide amidase	h2o_c + anhgm4p_c -> LalaDgluMdapDala_c + anhgm_c	ECOLIN_RS00590	0	1000	0	Murein Recycling
RNDR3b	Ribonucleoside-diphosphate reductase (CDP) (glutaredoxin)	cdp_c + grxrd_c -> h2o_c + dcdp_c + grxox_c	( ECOLIN_RS04520 and ECOLIN_RS14920 and ECOLIN_RS14925 ) or ( ECOLIN_RS14920 and ECOLIN_RS14925 and ECOLIN_RS20605 ) or ( ECOLIN_RS14920 and ECOLIN_RS14925 and ECOLIN_RS06170 ) or ( ECOLIN_RS14920 and ECOLIN_RS14925 and ECOLIN_RS09220 )	0	1000	0	Nucleotide Salvage Pathway
RNDR4b	Ribonucleoside-diphosphate reductase (UDP) (glutaredoxin)	udp_c + grxrd_c -> dudp_c + h2o_c + grxox_c	( ECOLIN_RS04520 and ECOLIN_RS14920 and ECOLIN_RS14925 ) or ( ECOLIN_RS14920 and ECOLIN_RS14925 and ECOLIN_RS20605 ) or ( ECOLIN_RS14920 and ECOLIN_RS14925 and ECOLIN_RS09220 ) or ( ECOLIN_RS14920 and ECOLIN_RS14925 and ECOLIN_RS06170 )	0	1000	0	Nucleotide Salvage Pathway
ACGAL1Ptex	N-acetyl-D-galactosamine 1-phosphate transport via diffusion (extracellular to periplasm)	acgal1p_e <=> acgal1p_p	ECOLIN_RS01820 or ECOLIN_RS04920 or ECOLIN_RS08090 or ECOLIN_RS12935	-1000	1000	0	Transport, Outer Membrane Porin
ACGALtex	N-acetyl-D-galactosamine transport via diffusion (extracellular to periplasm)	acgal_e <=> acgal_p	ECOLIN_RS01820 or ECOLIN_RS04920 or ECOLIN_RS08090 or ECOLIN_RS12935	-1000	1000	0	Transport, Outer Membrane Porin
GLCUR1Ptex	D-glucuronate 1-phosphate transport via diffusion (extracellular to periplasm)	glcur1p_e <=> glcur1p_p	ECOLIN_RS01820 or ECOLIN_RS04920 or ECOLIN_RS08090 or ECOLIN_RS12935	-1000	1000	0	Transport, Outer Membrane Porin
UDPGLCURtex	UDP-D-glucuronate transport via diffusion (extracellular to periplasm)	udpglcur_e <=> udpglcur_p	ECOLIN_RS01820 or ECOLIN_RS04920 or ECOLIN_RS08090 or ECOLIN_RS12935	-1000	1000	0	Transport, Outer Membrane Porin
UDPGALPpp	UDPgalactose pyrophosphohydrolase	h2o_p + udpgal_p -> 2 h_p + gal1p_p + ump_p	ECOLIN_RS02845	0	1000	0	Alternate Carbon Metabolism
UACGAMPpp	UDP-N-acetyl-D-glucosamine pyrophosphohydrolase (periplasm)	h2o_p + uacgam_p -> 2 h_p + ump_p + acgam1p_p	ECOLIN_RS02845	0	1000	0	Alternate Carbon Metabolism
UACGALPpp	UDP-N-acetyl-D-galactosamine pyrophosphohydrolase (periplasm)	h2o_p + udpacgal_p -> 2 h_p + acgal1p_p + ump_p	ECOLIN_RS02845	0	1000	0	Alternate Carbon Metabolism
UGLCURPpp	UDP-D-glucuronate pyrophosphohydrolase (periplasm)	h2o_p + udpglcur_p -> 2 h_p + glcur1p_p + ump_p	ECOLIN_RS02845	0	1000	0	Alternate Carbon Metabolism
FEROpp	Ferroxidase	4 h_p + o2_p + 4 fe2_p -> 2 h2o_p + 4 fe3_p	ECOLIN_RS00685 or ECOLIN_RS19115	0	1000	0	Inorganic Ion Transport and Metabolism
ISETACabcpp	Isethionate transport via ABC system (periplasm)	atp_c + h2o_c + isetac_p -> h_c + adp_c + pi_c + isetac_c	( ECOLIN_RS02255 and ECOLIN_RS02260 and ECOLIN_RS02265 ) or ( ECOLIN_RS27195 and ECOLIN_RS04945 and ECOLIN_RS04955 )	0	1000	0	Transport, Inner Membrane
ISETACtex	Isethionate transport via diffusion (extracellular to periplasm)	isetac_e <=> isetac_p	ECOLIN_RS01820 or ECOLIN_RS04920 or ECOLIN_RS08090 or ECOLIN_RS12935	-1000	1000	0	Transport, Outer Membrane Porin
GUR1PPpp	Glucuronate 1-phosphate phosphatase (periplasm)	h2o_p + glcur1p_p -> pi_p + glcur_p		0	1000	0	Alternate Carbon Metabolism
UDPGtex	UDPglucose transport via diffusion (extracellular to periplasm)	udpg_e <=> udpg_p	ECOLIN_RS01820 or ECOLIN_RS04920 or ECOLIN_RS08090 or ECOLIN_RS12935	-1000	1000	0	Transport, Outer Membrane Porin
ACGAL1PPpp	N-acetyl-D-galactosamine 1-phosphatase (periplasm)	h2o_p + acgal1p_p -> pi_p + acgal_p		0	1000	0	Alternate Carbon Metabolism
UDPGALtex	UDPgalactose transport via diffusion (extracellular to periplasm)	udpgal_e <=> udpgal_p	ECOLIN_RS04920 or ECOLIN_RS08090 or ECOLIN_RS12935 or ECOLIN_RS01820	-1000	1000	0	Transport, Outer Membrane Porin
ACGAM1Ptex	N-acetyl-D-glucosamine 1-phosphate transport via diffusion (extracellular to periplasm)	acgam1p_e <=> acgam1p_p	ECOLIN_RS01820 or ECOLIN_RS04920 or ECOLIN_RS08090 or ECOLIN_RS12935	-1000	1000	0	Transport, Outer Membrane Porin
UACGAMtex	UDP-N-acetyl-D-glucosamine transport via diffusion (extracellular to periplasm)	uacgam_e <=> uacgam_p	ECOLIN_RS01820 or ECOLIN_RS04920 or ECOLIN_RS08090 or ECOLIN_RS12935	-1000	1000	0	Transport, Outer Membrane Porin
UDPACGALtex	UDP-N-acetyl-D-galactosamine transport via diffusion (extracellular to periplasm)	udpacgal_e <=> udpacgal_p	ECOLIN_RS01820 or ECOLIN_RS04920 or ECOLIN_RS08090 or ECOLIN_RS12935	-1000	1000	0	Transport, Outer Membrane Porin
AM4PCP	Anhydrous-N-Acetylmuramyl-tetrapeptide L,D-carboxypeptidase	h2o_c + anhm4p_c -> ala__D_c + anhm3p_c	ECOLIN_RS07200	0	1000	0	Murein Recycling
AM3PA	Anhydrous-N-Acetylmuramyl-tripeptide amidase	h2o_c + anhm3p_c -> anhm_c + LalaDgluMdap_c	ECOLIN_RS00590	0	1000	0	Murein Recycling
UM4PCP	UDP-N-acetylmuramoyl-L-alanyl-D-gamma-glutamyl-meso-2,6-diaminopimelate-D-alanine L,D-carboxypeptidase	h2o_c + um4p_c -> ala__D_c + ugmd_c	ECOLIN_RS07200	0	1000	0	Murein Recycling
CBLAT	Cob(I)alamin adenosyltransferase	h_c + atp_c + cbl1_c <=> pppi_c + adocbl_c	ECOLIN_RS07640	-1000	1000	0	Cofactor and Prosthetic Group Biosynthesis
NTRIR4pp	Nitrite Reductase (Menaquinole-8, periplasm)	3 mql8_c + 2 h_p + no2_p -> 3 mqn8_c + 2 h2o_p + nh4_p	ECOLIN_RS23555 and ECOLIN_RS23560 and ECOLIN_RS23565 and ECOLIN_RS23570	0	1000	0	Nitrogen Metabolism
NTRIR3pp	Nitrite Reductase (Ubiquinole-8, periplasm)	3 q8h2_c + 2 h_p + no2_p -> 3 q8_c + 2 h2o_p + nh4_p	ECOLIN_RS23555 and ECOLIN_RS23560 and ECOLIN_RS23565 and ECOLIN_RS23570	0	1000	0	Nitrogen Metabolism
INOSTt4pp	Na+/myo-inositol symporter (periplasm)	inost_p + na1_p -> inost_c + na1_c	ECOLIN_RS21215	0	1000	0	Transport, Inner Membrane
PHEMEtiex	Protoheme transport irreversible out via diffusion (periplasm to extracellular)	pheme_p -> pheme_e		0	1000	0	Transport, Outer Membrane
AGM3PA	N-Acetyl-D-glucosamine(anhydrous)N-Acetylmuramyl-tripeptide amidase	h2o_c + anhgm3p_c -> anhgm_c + LalaDgluMdap_c	ECOLIN_RS00590	0	1000	0	Murein Recycling
CYANtex	Cyanide transport via diffusion (extracellular to periplasm)	cyan_e <=> cyan_p	ECOLIN_RS01820 or ECOLIN_RS04920 or ECOLIN_RS08090 or ECOLIN_RS12935	-1000	1000	0	Transport, Outer Membrane Porin
SO3tex	Sulfite transport via diffusion (extracellular to periplasm)	so3_e <=> so3_p	ECOLIN_RS01820 or ECOLIN_RS04920 or ECOLIN_RS08090 or ECOLIN_RS12935	-1000	1000	0	Transport, Outer Membrane Porin
TCYNTtex	Thiocyanate transport via diffusion (extracellular to periplasm)	tcynt_e <=> tcynt_p	ECOLIN_RS01820 or ECOLIN_RS04920 or ECOLIN_RS08090 or ECOLIN_RS12935	-1000	1000	0	Transport, Outer Membrane Porin
ACANTHAT	Acetyl-CoA:anthranilate acetyltransferase	accoa_c + anth_c -> coa_c + acanth_c	ECOLIN_RS08450	0	1000	0	Tyrosine, Tryptophan, and Phenylalanine Metabolism
METSOX2abcpp	L-methionine R-oxide transport via ABC system (periplasm)	atp_c + h2o_c + metsox_R__L_p -> h_c + adp_c + pi_c + metsox_R__L_c		0	1000	0	Transport, Inner Membrane
METSOX1tex	L-methionine S-oxide diffusion (extracellular)	metsox_S__L_e <=> metsox_S__L_p	ECOLIN_RS01820 or ECOLIN_RS04920 or ECOLIN_RS08090 or ECOLIN_RS12935	-1000	1000	0	Transport, Outer Membrane Porin
METSOX2tex	L-methionine R-oxide diffusion (extracellular)	metsox_R__L_e <=> metsox_R__L_p	ECOLIN_RS01820 or ECOLIN_RS04920 or ECOLIN_RS08090 or ECOLIN_RS12935	-1000	1000	0	Transport, Outer Membrane Porin
3UMPtex	3UMP transport via diffusion (extracellular to periplasm)	3ump_e <=> 3ump_p	ECOLIN_RS01820 or ECOLIN_RS04920 or ECOLIN_RS08090 or ECOLIN_RS12935	-1000	1000	0	Transport, Outer Membrane Porin
MSO3abcpp	Methanesulfonate transport via ABC system (periplasm)	atp_c + h2o_c + mso3_p -> h_c + adp_c + pi_c + mso3_c	ECOLIN_RS27195 and ECOLIN_RS04955 and ECOLIN_RS04945	0	1000	0	Transport, Inner Membrane
MSO3tex	Methanesulfonate transport via diffusion (extracellular to periplasm)	mso3_e <=> mso3_p	ECOLIN_RS01820 or ECOLIN_RS04920 or ECOLIN_RS08090 or ECOLIN_RS12935	-1000	1000	0	Transport, Outer Membrane Porin
FECRMR1	Ferrichrome reductase	fadh2_c + 2 fecrm_c -> 2 h_c + fad_c + 2 fe2_c + 2 fecrm_un_c		0	1000	0	Inorganic Ion Transport and Metabolism
FECRMR2	Ferrichrome reductase	fmnh2_c + 2 fecrm_c -> 2 h_c + fmn_c + 2 fe2_c + 2 fecrm_un_c		0	1000	0	Inorganic Ion Transport and Metabolism
TDP	Thiamin pyrophosphatase	h2o_c + thmpp_c -> h_c + pi_c + thmmp_c	ECOLIN_RS06630	0	1000	0	Cofactor and Prosthetic Group Biosynthesis
3PEPTabcpp	Tripeptide (LalaDgluMdap) transport via ABC system (periplasm)	atp_c + h2o_c + LalaDgluMdap_p -> h_c + adp_c + pi_c + LalaDgluMdap_c	( ECOLIN_RS07520 and ECOLIN_RS07530 and ECOLIN_RS07515 and ECOLIN_RS07985 and ECOLIN_RS07525 ) or ( ECOLIN_RS12730 and ECOLIN_RS12745 and ECOLIN_RS12735 and ECOLIN_RS12740 ) or ( ECOLIN_RS07520 and ECOLIN_RS07530 and ECOLIN_RS07525 and ECOLIN_RS07515 and ECOLIN_RS07510 )	0	1000	0	Murein Recycling
4PEPTabcpp	Tetrapeptide (LalaDgluMdapDala) transport via ABC system (periplasm)	atp_c + h2o_c + LalaDgluMdapDala_p -> h_c + adp_c + pi_c + LalaDgluMdapDala_c	( ECOLIN_RS07510 and ECOLIN_RS07530 and ECOLIN_RS07515 and ECOLIN_RS07520 and ECOLIN_RS07525 ) or ( ECOLIN_RS12730 and ECOLIN_RS12745 and ECOLIN_RS12735 and ECOLIN_RS12740 )	0	1000	0	Murein Recycling
3GMPtex	3GMP transport via diffusion (extracellular to periplasm)	3gmp_e <=> 3gmp_p	ECOLIN_RS01820 or ECOLIN_RS04920 or ECOLIN_RS08090 or ECOLIN_RS12935	-1000	1000	0	Transport, Outer Membrane Porin
FALDtpp	Formaldehyde transport via diffusion (periplasm)	fald_p <=> fald_c	s0001	-1000	1000	0	Transport, Inner Membrane
EX_tym_e	Tyramine exchange	tym_e ->		0	1000	0	Extracellular exchange
AGM3Pt2pp	GlcNAc-anhMurNAc tripeptide transport in via proton symport (periplasm)	h_p + anhgm3p_p -> h_c + anhgm3p_c	ECOLIN_RS02600	0	1000	0	Murein Recycling
SO4tex	Sulfate transport via diffusion (extracellular to periplasm)	so4_e <=> so4_p	ECOLIN_RS01820 or ECOLIN_RS04920 or ECOLIN_RS08090 or ECOLIN_RS12935	-1000	1000	0	Transport, Outer Membrane Porin
AGM4Pt2pp	GlcNAc-anhMurNAc tetrapeptide transport in via proton symport (periplasm)	h_p + anhgm4p_p -> h_c + anhgm4p_c	ECOLIN_RS02600	0	1000	0	Murein Recycling
AGMt2pp	GlcNAc-anhMurNAc transport in via proton symport (periplasm)	h_p + anhgm_p -> h_c + anhgm_c	ECOLIN_RS02600	0	1000	0	Murein Recycling
FECRMexs	Ferrichrome Fe(III)-loading reaction (spontaneous)	fe3_e + fecrm_un_e -> fecrm_e	s0001	0	1000	0	Inorganic Ion Transport and Metabolism
ARBTNR1	Aerobactin reductase	fadh2_c + 2 arbtn_fe3_c -> 2 h_c + fad_c + 2 fe2_c + 2 arbtn_c		0	1000	0	Inorganic Ion Transport and Metabolism
ARBTNR2	Aerobactin reductase	fmnh2_c + 2 arbtn_fe3_c -> 2 h_c + fmn_c + 2 fe2_c + 2 arbtn_c		0	1000	0	Inorganic Ion Transport and Metabolism
METSOXR1	L-methionine-S-oxide reductase	trdrd_c + metsox_S__L_c -> h2o_c + trdox_c + met__L_c	( ECOLIN_RS14615 and ECOLIN_RS24500 ) or ( ECOLIN_RS21705 and ECOLIN_RS24500 ) or ( ECOLIN_RS20320 and ECOLIN_RS14615 ) or ( ECOLIN_RS20320 and ECOLIN_RS21705 )	0	1000	0	Methionine Metabolism
METSOXR2	L-methionine-R-sulfoxide reductase	trdrd_c + metsox_R__L_c -> h2o_c + trdox_c + met__L_c	( ECOLIN_RS14615 and ECOLIN_RS09915 ) or ( ECOLIN_RS21705 and ECOLIN_RS09915 ) or ( ECOLIN_RS10200 and ECOLIN_RS21705 ) or ( ECOLIN_RS10200 and ECOLIN_RS14615 )	0	1000	0	Methionine Metabolism
DAPAL	2,3-diaminopropionate amonnia lyase	h2o_c + 23dappa_c -> pyr_c + 2 nh4_c	ECOLIN_RS16005	0	1000	0	Alternate Carbon Metabolism
AMPTASECG	Alanyl aminopeptidase (cys-gly)	h2o_c + cgly_c -> cys__L_c + gly_c	ECOLIN_RS04935 or ECOLIN_RS24695 or ECOLIN_RS14330 or ECOLIN_RS01800	0	1000	0	Cysteine Metabolism
EX_imp_e	IMP exchange	imp_e ->		0	1000	0	Extracellular exchange
DOPAtex	Dopamine transport via diffusion (extracellular to periplasm)	dopa_e <=> dopa_p	ECOLIN_RS01820 or ECOLIN_RS04920 or ECOLIN_RS08090 or ECOLIN_RS12935	-1000	1000	0	Transport, Outer Membrane Porin
4HOXPACDtex	4-hydroxyphenylacetaldehyde transport via diffusion (extracellular to periplasm)	4hoxpacd_e <=> 4hoxpacd_p	ECOLIN_RS01820 or ECOLIN_RS04920 or ECOLIN_RS08090 or ECOLIN_RS12935	-1000	1000	0	Transport, Outer Membrane Porin
ARBTNR3	Aerobactin reductase	rbflvrd_c + 2 arbtn_fe3_c -> 2 h_c + ribflv_c + 2 fe2_c + 2 arbtn_c		0	1000	0	Inorganic Ion Transport and Metabolism
ARBTNexs	Aerobactin Fe-loading reaction (spontaneous)	fe3_e + arbtn_e -> arbtn_fe3_e	s0001	0	1000	0	Inorganic Ion Transport and Metabolism
FEOXAMexs	Ferroxamine Fe3-loading reaction (spontaneous)	fe3_e + feoxam_un_e -> feoxam_e	s0001	0	1000	0	Inorganic Ion Transport and Metabolism
LACZpp	B-galactosidase	h2o_p + lcts_p -> gal_p + glc__D_p	ECOLIN_RS12490	0	1000	0	Alternate Carbon Metabolism
SPMDtex	Spermidine transport via diffusion (extracellular to periplasm)	spmd_e <=> spmd_p	ECOLIN_RS12935 or ECOLIN_RS01820 or ECOLIN_RS04920 or ECOLIN_RS08090	-1000	1000	0	Transport, Outer Membrane Porin
GPDDA1pp	Glycerophosphodiester phosphodiesterase (Glycerophosphocholine)	h2o_p + g3pc_p -> h_p + glyc3p_p + chol_p	ECOLIN_RS13055	0	1000	0	Glycerophospholipid Metabolism
GPDDA5pp	Glycerophosphodiester phosphodiesterase (Glycerophosphoinositol)	h2o_p + g3pi_p -> h_p + glyc3p_p + inost_p	ECOLIN_RS13055	0	1000	0	Glycerophospholipid Metabolism
G3PStex	Glycerophosphserine transport via diffusion (extracellular to periplasm)	g3ps_e <=> g3ps_p	ECOLIN_RS01820 or ECOLIN_RS04920 or ECOLIN_RS08090 or ECOLIN_RS12935	-1000	1000	0	Transport, Outer Membrane Porin
FEOXAMR1	Ferroxamine reductase	fadh2_c + 2 feoxam_c -> 2 h_c + fad_c + 2 fe2_c + 2 feoxam_un_c	ECOLIN_RS25060	0	1000	0	Inorganic Ion Transport and Metabolism
FEOXAMR2	Ferroxamine reductase	fmnh2_c + 2 feoxam_c -> 2 h_c + fmn_c + 2 fe2_c + 2 feoxam_un_c	ECOLIN_RS25060	0	1000	0	Inorganic Ion Transport and Metabolism
FEOXAMR3	Ferroxamine reductase	2 feoxam_c + rbflvrd_c -> 2 h_c + ribflv_c + 2 fe2_c + 2 feoxam_un_c	ECOLIN_RS25060	0	1000	0	Inorganic Ion Transport and Metabolism
PTHRpp	Phospho-L-threonine phosphatase (periplasmic)	h2o_p + thrp_p -> pi_p + thr__L_p	ECOLIN_RS23470 or ECOLIN_RS02330	0	1000	0	Threonine and Lysine Metabolism
FEENTERR2	Fe-enterobactin reduction (Fe(III)-unloading)	fmnh2_c + 2 feenter_c -> 2 h_c + fmn_c + 2 fe2_c + 2 enter_c		0	1000	0	Inorganic Ion Transport and Metabolism
FLVR	Flavin reductase	h_c + nadph_c + ribflv_c -> nadp_c + rbflvrd_c	ECOLIN_RS22160 or ( ECOLIN_RS15410 and ECOLIN_RS15405 )	0	1000	0	Cofactor and Prosthetic Group Biosynthesis
SUCCtex	Succinate transport via diffusion (extracellular to periplasm)	succ_e <=> succ_p	ECOLIN_RS01820 or ECOLIN_RS04920 or ECOLIN_RS08090 or ECOLIN_RS12935	-1000	1000	0	Transport, Outer Membrane Porin
FE3HOXR1	Fe(III)hydroxamate reductase	fadh2_c + 2 fe3hox_c -> 2 h_c + fad_c + 2 fe2_c + 2 fe3hox_un_c		0	1000	0	Inorganic Ion Transport and Metabolism
FEENTERexs	Enterobactin Fe(III) binding (spontaneous)	fe3_e + enter_e -> feenter_e	s0001	0	1000	0	Inorganic Ion Transport and Metabolism
SUCRtex	Sucrose transport transport via diffusion (extracellular to periplasm)	sucr_e <=> sucr_p	ECOLIN_RS01820 or ECOLIN_RS04920 or ECOLIN_RS08090 or ECOLIN_RS12935	-1000	1000	0	Transport, Outer Membrane Porin
FE3HOXexs	Fe(III) hydroxamate Fe-loading reaction (spontaneaous)	fe3_e + fe3hox_un_e -> fe3hox_e	s0001	0	1000	0	Inorganic Ion Transport and Metabolism
FECRMR3	Ferrichrome reductase	2 fecrm_c + rbflvrd_c -> 2 h_c + ribflv_c + 2 fe2_c + 2 fecrm_un_c		0	1000	0	Inorganic Ion Transport and Metabolism
FDMO2	FMNH2-dependent monooxygenase (methanesulfonate)	o2_c + fmnh2_c + mso3_c -> h_c + h2o_c + fmn_c + so3_c + fald_c	ECOLIN_RS04950	0	1000	0	Inorganic Ion Transport and Metabolism
LALGP	L-alanyl-gamma-L-glutamate peptidase	h2o_c + LalaLglu_c -> ala__L_c + glu__L_c	ECOLIN_RS01800	0	1000	0	Murein Recycling
AGM4PApp	N-Acetyl-D-glucosamine(anhydrous)N-Acetylmuramyl-tetrapeptide amidase (periplasm)	h2o_p + anhgm4p_p -> LalaDgluMdapDala_p + anhgm_p	ECOLIN_RS15815 or ECOLIN_RS24215 or ECOLIN_RS13960 or ECOLIN_RS04615	0	1000	0	Murein Recycling
ARABDI	L-fucose isomerase	arab__D_c <=> rbl__D_c	ECOLIN_RS15620	-1000	1000	0	Alternate Carbon Metabolism
AGt3	Silver transport out via proton antiport	h_e + ag_c -> h_c + ag_e	ECOLIN_RS03130 and ECOLIN_RS03140 and ECOLIN_RS03135 and ECOLIN_RS03145	0	1000	0	Inorganic Ion Transport and Metabolism
CD2t3pp	Cadmium (Cd+2) transport out via proton antiport (periplasm)	h_p + cd2_c -> h_c + cd2_p	ECOLIN_RS22550	0	1000	0	Inorganic Ion Transport and Metabolism
ZNabcpp	Zinc (Zn+2) transport via ABC system (periplasm)	atp_c + h2o_c + zn2_p -> h_c + adp_c + pi_c + zn2_c	ECOLIN_RS10355 and ECOLIN_RS10350 and ECOLIN_RS10345	0	1000	0	Inorganic Ion Transport and Metabolism
SKMt2pp	Shikimate transport in via proton symport (periplasm)	h_p + skm_p -> h_c + skm_c	ECOLIN_RS11450	0	1000	0	Transport, Inner Membrane
FE2t2pp	Iron (II) transport in via proton symport (periplasm)	h_p + fe2_p -> h_c + fe2_c	ECOLIN_RS13755	0	1000	0	Inorganic Ion Transport and Metabolism
GLYC2Ptex	Glycerol-2-phosphate transport via diffusion (extracellular to periplasm)	glyc2p_e <=> glyc2p_p	ECOLIN_RS01820 or ECOLIN_RS04920 or ECOLIN_RS08090 or ECOLIN_RS12935	-1000	1000	0	Transport, Outer Membrane Porin
PSERtex	Phospho-L-serine transport via diffusion (extracellular to periplasm)	pser__L_e <=> pser__L_p	ECOLIN_RS01820 or ECOLIN_RS04920 or ECOLIN_RS08090 or ECOLIN_RS12935	-1000	1000	0	Transport, Outer Membrane Porin
TARTRtex	Tartrate transport via diffusion (extracellular to periplasm)	tartr__L_e <=> tartr__L_p	ECOLIN_RS01820 or ECOLIN_RS04920 or ECOLIN_RS08090 or ECOLIN_RS12935	-1000	1000	0	Transport, Outer Membrane Porin
R5Ptex	Ribose 5-phosphate transport via diffusion (extracellular to periplasm)	r5p_e <=> r5p_p	ECOLIN_RS01820 or ECOLIN_RS04920 or ECOLIN_RS08090 or ECOLIN_RS12935	-1000	1000	0	Transport, Outer Membrane Porin
THRPtex	Phospho-L-threonine transport via diffusion (extracellular to periplasm)	thrp_e <=> thrp_p	ECOLIN_RS01820 or ECOLIN_RS04920 or ECOLIN_RS08090 or ECOLIN_RS12935	-1000	1000	0	Transport, Outer Membrane Porin
TYRPtex	Phopho-L-tyrosine transport via diffusion (extracellular to periplasm)	tyrp_e <=> tyrp_p	ECOLIN_RS01820 or ECOLIN_RS04920 or ECOLIN_RS08090 or ECOLIN_RS12935	-1000	1000	0	Transport, Outer Membrane Porin
R5PPpp	Ribose 5-phosphate phosphatase	h2o_p + r5p_p -> pi_p + rib__D_p	ECOLIN_RS23470 or ECOLIN_RS02330	0	1000	0	Alternate Carbon Metabolism
PSP_Lpp	Phospho-L-serine phosphatase (periplasmic)	h2o_p + pser__L_p -> pi_p + ser__L_p	ECOLIN_RS23470 or ECOLIN_RS02330	0	1000	0	Glycine and Serine Metabolism
TYRPpp	Phospho-L-tyrosine phosphatase (periplasmic)	h2o_p + tyrp_p -> pi_p + tyr__L_p	ECOLIN_RS23470	0	1000	0	Tyrosine, Tryptophan, and Phenylalanine Metabolism
R1PK	Ribose 1-phosphokinase	atp_c + r1p_c -> h_c + adp_c + r15bp_c		0	1000	0	Alternate Carbon Metabolism
PAPSR2	Phosphoadenylyl-sulfate reductase (glutaredoxin)	paps_c + grxrd_c -> 2 h_c + pap_c + so3_c + grxox_c	( ECOLIN_RS20605 and ECOLIN_RS15400 ) or ( ECOLIN_RS04520 and ECOLIN_RS15400 ) or ( ECOLIN_RS06170 and ECOLIN_RS15400 ) or ( ECOLIN_RS09220 and ECOLIN_RS15400 )	0	1000	0	Cysteine Metabolism
GRXR	Glutaredoxin reductase	2 gthrd_c + grxox_c -> gthox_c + grxrd_c	ECOLIN_RS06170 or ECOLIN_RS20605 or ECOLIN_RS09220 or ECOLIN_RS04520	0	1000	0	Unassigned
RNDR1b	Ribonucleoside-diphosphate reductase (ADP) (glutaredoxin)	adp_c + grxrd_c -> dadp_c + h2o_c + grxox_c	( ECOLIN_RS14920 and ECOLIN_RS14925 and ECOLIN_RS06170 ) or ( ECOLIN_RS14920 and ECOLIN_RS14925 and ECOLIN_RS20605 ) or ( ECOLIN_RS04520 and ECOLIN_RS14920 and ECOLIN_RS14925 ) or ( ECOLIN_RS14920 and ECOLIN_RS14925 and ECOLIN_RS09220 )	0	1000	0	Nucleotide Salvage Pathway
R15BPK	Ribose-1,5-bisphosphokinase	atp_c + r15bp_c -> prpp_c + adp_c	ECOLIN_RS23710	0	1000	0	Alternate Carbon Metabolism
Kabcpp	Potassium ABC transporter (periplasm)	atp_c + h2o_c + k_p -> h_c + adp_c + pi_c + k_c	( ECOLIN_RS03770 and ECOLIN_RS25845 and ECOLIN_RS25840 ) or ( ECOLIN_RS03770 and ECOLIN_RS25840 and ECOLIN_RS25845 and ECOLIN_RS03775 )	0	1000	0	Inorganic Ion Transport and Metabolism
RNDR2b	Ribonucleoside-diphosphate reductase (GDP) (glutaredoxin)	gdp_c + grxrd_c -> dgdp_c + h2o_c + grxox_c	( ECOLIN_RS04520 and ECOLIN_RS14920 and ECOLIN_RS14925 ) or ( ECOLIN_RS14920 and ECOLIN_RS14925 and ECOLIN_RS06170 ) or ( ECOLIN_RS14920 and ECOLIN_RS14925 and ECOLIN_RS09220 ) or ( ECOLIN_RS14920 and ECOLIN_RS14925 and ECOLIN_RS20605 )	0	1000	0	Nucleotide Salvage Pathway
TAURtex	Taurine transport via diffusion (extracellular to periplasm)	taur_e <=> taur_p	ECOLIN_RS01820 or ECOLIN_RS04920 or ECOLIN_RS08090 or ECOLIN_RS12935	-1000	1000	0	Transport, Outer Membrane Porin
FACOAE181	Fatty-acid-CoA thioesterase (octadecenoate)	h2o_c + odecoa_c -> h_c + coa_c + ocdcea_c	ECOLIN_RS02705	0	1000	0	Cell Envelope Biosynthesis
FACOAE160	Fatty-acid-CoA thioesterase (hexadecanoate)	h2o_c + pmtcoa_c -> h_c + coa_c + hdca_c	ECOLIN_RS02705	0	1000	0	Cell Envelope Biosynthesis
FACOAE140	Fatty-acid-CoA thioesterase (tetradecanoate)	h2o_c + tdcoa_c -> h_c + coa_c + ttdca_c	ECOLIN_RS02705	0	1000	0	Cell Envelope Biosynthesis
LEUabcpp	L-leucine transport via ABC system (periplasm)	atp_c + h2o_c + leu__L_p -> h_c + adp_c + pi_c + leu__L_c	( ECOLIN_RS19760 and ECOLIN_RS19790 and ECOLIN_RS19770 and ECOLIN_RS19755 and ECOLIN_RS19765 ) or ( ECOLIN_RS19775 and ECOLIN_RS19765 and ECOLIN_RS19760 and ECOLIN_RS19770 and ECOLIN_RS19755 )	0	1000	0	Transport, Inner Membrane
L_LACt2rpp	L-lactate reversible transport via proton symport (periplasm)	h_p + lac__L_p <=> h_c + lac__L_c	ECOLIN_RS20570 or ECOLIN_RS17115	-1000	1000	0	Transport, Inner Membrane
MALt2_2pp	Malate transport via proton symport (2 H) (periplasm)	2 h_p + mal__L_p -> 2 h_c + mal__L_c	ECOLIN_RS20180	0	1000	0	Transport, Inner Membrane
CPGNR1	Coprogen(Fe(III)) reductase	fadh2_c + 2 cpgn_c -> 2 h_c + fad_c + 2 fe2_c + 2 cpgn_un_c		0	1000	0	Inorganic Ion Transport and Metabolism
CPGNR2	Coprogen(Fe(III)) reductase	fmnh2_c + 2 cpgn_c -> 2 h_c + fmn_c + 2 fe2_c + 2 cpgn_un_c		0	1000	0	Inorganic Ion Transport and Metabolism
THRtex	L-threonine transport via diffusion (extracellular to periplasm)	thr__L_e <=> thr__L_p	ECOLIN_RS01820 or ECOLIN_RS04920 or ECOLIN_RS08090 or ECOLIN_RS12935	-1000	1000	0	Transport, Outer Membrane Porin
CPGNR3	Coprogen(Fe(III)) reductase	rbflvrd_c + 2 cpgn_c -> 2 h_c + ribflv_c + 2 fe2_c + 2 cpgn_un_c		0	1000	0	Inorganic Ion Transport and Metabolism
CPGNUtpp	Coprogen unloaded secretion	h_p + cpgn_un_c -> h_c + cpgn_un_p		0	1000	0	Inorganic Ion Transport and Metabolism
CPGNUtex	Coprogen unloaded secretion (extracellular)	h_p + cpgn_un_p -> h_c + cpgn_un_e		0	1000	0	Inorganic Ion Transport and Metabolism
MALt2_3pp	Malate transport via proton symport (3 H) (periplasm)	3 h_p + mal__L_p -> 3 h_c + mal__L_c	ECOLIN_RS23855 or ECOLIN_RS24040	0	1000	0	Transport, Inner Membrane
MALTabcpp	Maltose transport via ABC system (periplasm)	atp_c + h2o_c + malt_p -> h_c + adp_c + pi_c + malt_c	ECOLIN_RS23285 and ECOLIN_RS23300 and ECOLIN_RS23280 and ECOLIN_RS23290	0	1000	0	Transport, Inner Membrane
MALTHXabcpp	Maltohexaose transport via ABC system (periplasm)	atp_c + h2o_c + malthx_p -> h_c + adp_c + pi_c + malthx_c	ECOLIN_RS23290 and ECOLIN_RS23280 and ECOLIN_RS23285 and ECOLIN_RS23300	0	1000	0	Transport, Inner Membrane
MALTPTabcpp	Maltopentaose transport via ABC system (periplasm)	atp_c + h2o_c + maltpt_p -> h_c + adp_c + pi_c + maltpt_c	ECOLIN_RS23300 and ECOLIN_RS23280 and ECOLIN_RS23285 and ECOLIN_RS23290	0	1000	0	Transport, Inner Membrane
AAMYL	Alpha-amylase	14glucan_c -> malthx_c	ECOLIN_RS11000	0	1000	0	Alternate Carbon Metabolism
AAMYLpp	Alpha-amylase (periplasm)	14glucan_p -> malthx_p	ECOLIN_RS20420	0	1000	0	Alternate Carbon Metabolism
MALTTRabcpp	Maltotriose transport via ABC system (periplasm)	atp_c + h2o_c + malttr_p -> h_c + adp_c + pi_c + malttr_c	ECOLIN_RS23290 and ECOLIN_RS23300 and ECOLIN_RS23285 and ECOLIN_RS23280	0	1000	0	Transport, Inner Membrane
THMDtex	Thymidine transport via diffusion (extracellular to periplasm)	thymd_e <=> thymd_p	ECOLIN_RS01820 or ECOLIN_RS04920 or ECOLIN_RS08090 or ECOLIN_RS12935	-1000	1000	0	Transport, Outer Membrane Porin
MALTTTRabcpp	Maltotetraose transport via ABC system (periplasm)	atp_c + h2o_c + maltttr_p -> h_c + adp_c + pi_c + maltttr_c	ECOLIN_RS23285 and ECOLIN_RS23280 and ECOLIN_RS23290 and ECOLIN_RS23300	0	1000	0	Transport, Inner Membrane
MAN6Pt6_2pp	Mannose-6-phosphate transport via phosphate antiport (periplasm)	2 pi_c + man6p_p -> man6p_c + 2 pi_p	ECOLIN_RS21145	0	1000	0	Transport, Inner Membrane
FACOAL80t2pp	Fatty-acid-CoA ligase (octanoate transport via vectoral Co-A coupling)	atp_c + coa_c + h_p + octa_p -> h_c + ppi_c + amp_c + occoa_c	ECOLIN_RS10040 or ECOLIN_RS09505	0	1000	0	Cell Envelope Biosynthesis
PPGPPDP	Guanosine-3',5'-bis(diphosphate) 3'-diphosphatase	h2o_c + ppgpp_c -> gdp_c + ppi_c	ECOLIN_RS20790	0	1000	0	Cofactor and Prosthetic Group Biosynthesis
CPGNabcpp	Coprogen transport via ABC system (periplasm)	atp_c + h2o_c + cpgn_p -> h_c + adp_c + pi_c + cpgn_c	ECOLIN_RS00845 and ECOLIN_RS00855 and ECOLIN_RS00850	0	1000	0	Transport, Inner Membrane
CPGNexs	Coprogen Fe-loading reaction (spontaneaous)	fe3_e + cpgn_un_e -> cpgn_e	s0001	0	1000	0	Inorganic Ion Transport and Metabolism
MELIBt2pp	Melibiose transport in via symport (periplasm)	h_p + melib_p -> h_c + melib_c	ECOLIN_RS02185	0	1000	0	Transport, Inner Membrane
CBIuabcpp	Cobinamide transport via ABC system (uptake, periplasm)	atp_c + h2o_c + cbi_p -> h_c + adp_c + pi_c + cbi_c	ECOLIN_RS09560 and ECOLIN_RS00880 and ECOLIN_RS09550	0	1000	0	Transport, Inner Membrane
METabcpp	L-methionine transport via ABC system (periplasm)	atp_c + h2o_c + met__L_p -> h_c + adp_c + pi_c + met__L_c	ECOLIN_RS01090 and ECOLIN_RS01085 and ECOLIN_RS01095	0	1000	0	Transport, Inner Membrane
CITtex	Citrate transport via diffusion (extracellular to periplasm)	cit_e <=> cit_p	ECOLIN_RS01820 or ECOLIN_RS04920 or ECOLIN_RS08090 or ECOLIN_RS12935	-1000	1000	0	Transport, Outer Membrane Porin
ACGAtex	N-Acetyl-D-glucosamine transport via diffusion (extracellular to periplasm)	acgam_e <=> acgam_p	ECOLIN_RS01820 or ECOLIN_RS04920 or ECOLIN_RS08090 or ECOLIN_RS12935	-1000	1000	0	Transport, Outer Membrane Porin
DDCAtexi	Fatty acid (dodecanoate) transport via facilitated irreversible diffusion (extracellular to periplasm)	ddca_e -> ddca_p	ECOLIN_RS13565	0	1000	0	Transport, Outer Membrane
TTDCAtexi	Tetradecanoate transport via facilitated irreversible diffusion (extracellular to periplasm)	ttdca_e -> ttdca_p	ECOLIN_RS13565	0	1000	0	Transport, Outer Membrane
HDCAtexi	Hexadecanoate transport via facilitated irreversible diffusion (extracellular to periplasm)	hdca_e -> hdca_p	ECOLIN_RS13565	0	1000	0	Transport, Outer Membrane
GUACYC	Guanylate cyclase	gtp_c -> ppi_c + 35cgmp_c		0	1000	0	Nucleotide Salvage Pathway
EX_fe3hox_un_e	Fe(III)hydoxamate, unloaded exchange	fe3hox_un_e ->		0	1000	0	Extracellular exchange
EX_23dappa_e	2,3-diaminopropionate exchange	23dappa_e ->		0	1000	0	Extracellular exchange
RMNtpp	L-rhamnose transport via proton symport (periplasm)	h_p + rmn_p -> h_c + rmn_c	ECOLIN_RS22510	0	1000	0	Transport, Inner Membrane
23PDE2pp	2',3'-cyclic-nucleotide phosphodiesterase (UMP) (periplasm)	h2o_p + 23cump_p -> h_p + 3ump_p	ECOLIN_RS24475	0	1000	0	Nucleotide Salvage Pathway
23PDE4pp	2',3'-cyclic-nucleotide phosphodiesterase (CMP) (periplasm)	h2o_p + 23ccmp_p -> h_p + 3cmp_p	ECOLIN_RS24475	0	1000	0	Nucleotide Salvage Pathway
23PDE9pp	2',3'-cyclic-nucleotide phosphodiesterase (GMP) (periplasm)	h2o_p + 23cgmp_p -> h_p + 3gmp_p	ECOLIN_RS24475	0	1000	0	Nucleotide Salvage Pathway
SERt4pp	L-serine via sodium symport (periplasm)	na1_p + ser__L_p -> ser__L_c + na1_c	ECOLIN_RS17815	0	1000	0	Transport, Inner Membrane
METDtex	D-methionine transport via diffusion (extracellular to periplasm)	met__D_e <=> met__D_p	ECOLIN_RS01820 or ECOLIN_RS04920 or ECOLIN_RS08090 or ECOLIN_RS12935	-1000	1000	0	Transport, Outer Membrane Porin
SUCCt2_3pp	Succintate transport via proton symport (3 H) (periplasm)	3 h_p + succ_p -> 3 h_c + succ_c	ECOLIN_RS23855 or ECOLIN_RS24040	0	1000	0	Transport, Inner Membrane
MNLptspp	Mannitol transport via PEP:Pyr PTS (periplasm)	pep_c + mnl_p -> pyr_c + mnl1p_c	( ECOLIN_RS13875 and ECOLIN_RS20535 and ECOLIN_RS13880 ) or ( ECOLIN_RS13875 and ECOLIN_RS16320 and ECOLIN_RS16315 and ECOLIN_RS13880 ) or ( ECOLIN_RS13875 and ECOLIN_RS15085 and ECOLIN_RS15075 and ECOLIN_RS15080 and ECOLIN_RS13880 )	0	1000	0	Transport, Inner Membrane
NAt3_1p5pp	Sodium proton antiporter (H:NA is 1.5) (periplasm)	3 h_p + 2 na1_c -> 3 h_c + 2 na1_p	ECOLIN_RS07170	0	1000	0	Inorganic Ion Transport and Metabolism
ATPHs	ATP amine hydrolysis (spontaneous)	h_c + atp_c + h2o_c -> nh4_c + itp_c	s0001	0	1000	0	Nucleotide Salvage Pathway
SARCOX	Sarcosine oxidase	h2o_c + o2_c + sarcs_c -> h2o2_c + gly_c + fald_c	ECOLIN_RS06145	0	1000	0	Glycine and Serine Metabolism
GTPHs	GTP amine hydrolysis (spontaneous)	gtp_c + h_c + h2o_c -> nh4_c + xtp_c	s0001	0	1000	0	Nucleotide Salvage Pathway
MN6PP	Mannose 6-phosphate phosphatase	h2o_c + man6p_c -> pi_c + man_c	ECOLIN_RS04375 or ECOLIN_RS09640 or ECOLIN_RS21290 or ECOLIN_RS21965	0	1000	0	Alternate Carbon Metabolism
NAt3_2pp	Sodium proton antiporter (H:NA is 2) (periplasm)	2 h_p + na1_c -> 2 h_c + na1_p	ECOLIN_RS00105	0	1000	0	Inorganic Ion Transport and Metabolism
NH4tpp	Ammonia reversible transport (periplasm)	nh4_p <=> nh4_c	s0001 or ECOLIN_RS02700	-1000	1000	0	Inorganic Ion Transport and Metabolism
3KGK	3-keto-L-gulonate kinase	atp_c + 3dhguln_c -> h_c + adp_c + 3dhgulnp_c	ECOLIN_RS20475	0	1000	0	Alternate Carbon Metabolism
METtex	L-methionine transport via diffusion (extracellular to periplasm)	met__L_e <=> met__L_p	ECOLIN_RS01820 or ECOLIN_RS04920 or ECOLIN_RS08090 or ECOLIN_RS12935	-1000	1000	0	Transport, Outer Membrane Porin
EX_cd2_e	Cadmium exchange	cd2_e ->		0	1000	0	Extracellular exchange
F6PP	D-fructose 6-phosphate phosphatase	h2o_c + f6p_c -> pi_c + fru_c	ECOLIN_RS04375 or ECOLIN_RS21290 or ECOLIN_RS15000 or ECOLIN_RS13310 or ECOLIN_RS21965	0	1000	0	Alternate Carbon Metabolism
NMNPtpp	NMN permease (periplasm)	nmn_p -> nmn_c	ECOLIN_RS03995	0	1000	0	Transport, Inner Membrane
NO2t2rpp	Nitrite transport in via proton symport, reversible (periplasm)	h_p + no2_p <=> h_c + no2_c	ECOLIN_RS07390 or ECOLIN_RS19280	-1000	1000	0	Inorganic Ion Transport and Metabolism
NO3t7pp	Nitrate transport in via nitrite antiport (periplasm)	no2_c + no3_p -> no2_p + no3_c	ECOLIN_RS07390 or ECOLIN_RS08480	0	1000	0	Inorganic Ion Transport and Metabolism
PIuabcpp	Phosphate transport via ABC system (uptake, periplasm)	atp_c + h2o_c + pi_p -> h_c + adp_c + 2 pi_c	ECOLIN_RS21435 and ECOLIN_RS21445 and ECOLIN_RS21450 and ECOLIN_RS21440	0	1000	0	Inorganic Ion Transport and Metabolism
PNTOt4pp	Pantothenate sodium symporter (periplasm)	na1_p + pnto__R_p -> pnto__R_c + na1_c	ECOLIN_RS18715	0	1000	0	Transport, Inner Membrane
METDabcpp	D-methionine transport via ABC system (periplasm)	atp_c + h2o_c + met__D_p -> h_c + adp_c + pi_c + met__D_c	ECOLIN_RS01090 and ECOLIN_RS01095 and ECOLIN_RS01085	0	1000	0	Transport, Inner Membrane
GDPMNH	GDP-mannose mannosyl hydrolase	h2o_c + gdpmann_c -> gdp_c + h_c + man_c	ECOLIN_RS12085	0	1000	0	Cell Envelope Biosynthesis
FACOAL60t2pp	Fatty-acid-CoA ligase (hexanoate transport via vectoral Co-A coupling)	atp_c + coa_c + h_p + hxa_p -> h_c + ppi_c + amp_c + hxcoa_c	ECOLIN_RS10040 or ECOLIN_RS09505	0	1000	0	Cell Envelope Biosynthesis
ILEabcpp	L-isoleucine transport via ABC system (periplasm)	atp_c + h2o_c + ile__L_p -> h_c + adp_c + pi_c + ile__L_c	ECOLIN_RS19765 and ECOLIN_RS19760 and ECOLIN_RS19790 and ECOLIN_RS19770 and ECOLIN_RS19755	0	1000	0	Transport, Inner Membrane
INDOLEt2pp	Indole transport via proton symport, irreversible (periplasm)	h_c + indole_c -> h_p + indole_p	ECOLIN_RS18755 and ECOLIN_RS18750 and ECOLIN_RS17515	0	1000	0	Transport, Inner Membrane
INSt2pp	Inosine transport in via proton symport (periplasm)	h_p + ins_p <=> h_c + ins_c	ECOLIN_RS16485 or ECOLIN_RS13760	0	1000	0	Transport, Inner Membrane
PROabcpp	L-proline transport via ABC system (periplasm)	atp_c + h2o_c + pro__L_p -> h_c + adp_c + pi_c + pro__L_c	ECOLIN_RS14930 and ECOLIN_RS14935 and ECOLIN_RS14940	0	1000	0	Transport, Inner Membrane
PROt2rpp	L-proline reversible transport via proton symport (periplasm)	h_p + pro__L_p <=> h_c + pro__L_c	ECOLIN_RS23790 or ECOLIN_RS02425	-1000	1000	0	Transport, Inner Membrane
MNLtex	Mannitol transport via diffusion (extracellular to periplasm)	mnl_e <=> mnl_p	ECOLIN_RS08090 or ECOLIN_RS12935 or ECOLIN_RS01820 or ECOLIN_RS04920	-1000	1000	0	Transport, Outer Membrane Porin
PROt4pp	Na+/Proline-L symporter (periplasm)	na1_p + pro__L_p -> pro__L_c + na1_c	ECOLIN_RS05300	0	1000	0	Transport, Inner Membrane
PTRCabcpp	Putrescine transport via ABC system (periplasm)	atp_c + h2o_c + ptrc_p -> h_c + adp_c + pi_c + ptrc_c	ECOLIN_RS04550 and ECOLIN_RS04555 and ECOLIN_RS04565 and ECOLIN_RS04560	0	1000	0	Transport, Inner Membrane
LYXt2pp	L-Lyxose transport via proton symport (periplasm)	h_p + lyx__L_p -> h_c + lyx__L_c	ECOLIN_RS22510	0	1000	0	Transport, Inner Membrane
GDPDPK	GDP diphosphokinase	gdp_c + atp_c -> h_c + amp_c + ppgpp_c	ECOLIN_RS15515 or ECOLIN_RS20790	0	1000	0	Cofactor and Prosthetic Group Biosynthesis
OCDCAtexi	Octadecanoate transport via facilitated irreversible diffusion (extracellular to periplasm)	ocdca_e -> ocdca_p	ECOLIN_RS13565	0	1000	0	Transport, Outer Membrane
OCDCEAtexi	Octadecenoate (n-C18:1) transport via facilitated irreversible diffusion (extracellular to periplasm)	ocdcea_e -> ocdcea_p	ECOLIN_RS13565	0	1000	0	Transport, Outer Membrane
ASNNpp	L-asparaginase	h2o_p + asn__L_p -> asp__L_p + nh4_p	ECOLIN_RS16445	0	1000	0	Alanine and Aspartate Metabolism
GLUNpp	Glutaminase	h2o_p + gln__L_p -> glu__L_p + nh4_p	ECOLIN_RS16445	0	1000	0	Glutamate Metabolism
G6Ptex	Glucose 6-phosphate transport via diffusion (extracellular to periplasm)	g6p_e <=> g6p_p	ECOLIN_RS01820 or ECOLIN_RS04920 or ECOLIN_RS08090 or ECOLIN_RS12935	-1000	1000	0	Transport, Outer Membrane Porin
NTD12	5'-nucleotidase (dIMP)	h2o_c + dimp_c -> pi_c + din_c	ECOLIN_RS15345 or ECOLIN_RS13300 or ECOLIN_RS19410 or ECOLIN_RS10640	0	1000	0	Nucleotide Salvage Pathway
TUNGSabcpp	Tungstate transport via ABC system (periplasm)	atp_c + h2o_c + tungs_p -> h_c + adp_c + pi_c + tungs_c	ECOLIN_RS04070 and ECOLIN_RS04075 and ECOLIN_RS04065	0	1000	0	Inorganic Ion Transport and Metabolism
NAtex	Sodium transport via diffusion (extracellular to periplasm)	na1_e <=> na1_p	ECOLIN_RS01820 or ECOLIN_RS04920 or ECOLIN_RS08090 or ECOLIN_RS12935	-1000	1000	0	Transport, Outer Membrane Porin
MOBDabcpp	Molybdate transport via ABC system (periplasm)	atp_c + h2o_c + mobd_p -> h_c + adp_c + pi_c + mobd_c	( ECOLIN_RS04070 and ECOLIN_RS04075 and ECOLIN_RS04065 ) or ( ECOLIN_RS13905 and ECOLIN_RS13910 and ECOLIN_RS13915 and ECOLIN_RS22565 ) or ( ECOLIN_RS13920 and ECOLIN_RS13905 and ECOLIN_RS13910 and ECOLIN_RS13915 )	0	1000	0	Inorganic Ion Transport and Metabolism
MOBDtex	Molybdate transport via diffusion (extracellular to periplasm)	mobd_e <=> mobd_p	ECOLIN_RS01820 or ECOLIN_RS04920 or ECOLIN_RS08090 or ECOLIN_RS12935	-1000	1000	0	Transport, Outer Membrane Porin
NI2uabcpp	Nickel transport via ABC system (uptake, periplasm)	atp_c + h2o_c + ni2_p -> h_c + adp_c + pi_c + ni2_c	( ECOLIN_RS19890 and ECOLIN_RS19870 and ECOLIN_RS26480 and ECOLIN_RS19875 and ECOLIN_RS26485 ) or ECOLIN_RS24610	0	1000	0	Inorganic Ion Transport and Metabolism
FECRMtonex	Ferrichrome transport via ton system (extracellular)	h_p + fecrm_e -> h_c + fecrm_p	ECOLIN_RS07560 and ECOLIN_RS17300 and ECOLIN_RS17305 and ECOLIN_RS00840	0	1000	0	Transport, Outer Membrane
ARBTNtonex	Aerobactin transport via ton system (extracellular)	h_p + arbtn_fe3_e -> h_c + arbtn_fe3_p		0	1000	0	Transport, Outer Membrane
ADOCBLabcpp	Adenosylcobalamin transport via ABC system (periplasm)	atp_c + h2o_c + adocbl_p -> h_c + adp_c + pi_c + adocbl_c	ECOLIN_RS09550 and ECOLIN_RS00880 and ECOLIN_RS09560	0	1000	0	Transport, Inner Membrane
EX_enter_e	Enterochelin exchange	enter_e ->		0	1000	0	Extracellular exchange
EX_fecrm_un_e	Ferrichrome minus Fe(III) exchange	fecrm_un_e ->		0	1000	0	Extracellular exchange
EX_cgly_e	Cys-Gly exchange	cgly_e ->		0	1000	0	Extracellular exchange
NI2tex	Nickel transport via diffusion (extracellular to periplasm)	ni2_e <=> ni2_p	ECOLIN_RS01820 or ECOLIN_RS04920 or ECOLIN_RS08090 or ECOLIN_RS12935	-1000	1000	0	Transport, Outer Membrane Porin
NTD10pp	5'-nucleotidase (XMP)	h2o_p + xmp_p -> pi_p + xtsn_p	ECOLIN_RS23470 or ECOLIN_RS02845	0	1000	0	Nucleotide Salvage Pathway
NTD1pp	5'-nucleotidase (dUMP)	h2o_p + dump_p -> pi_p + duri_p	ECOLIN_RS02845 or ECOLIN_RS23470	0	1000	0	Nucleotide Salvage Pathway
EX_chtbs_e	Chitobiose exchange	chtbs_e ->		0	1000	0	Extracellular exchange
EX_gmp_e	GMP exchange	gmp_e ->		0	1000	0	Extracellular exchange
NTD2pp	5'-nucleotidase (UMP)	h2o_p + ump_p -> pi_p + uri_p	ECOLIN_RS23470 or ECOLIN_RS02845 or ECOLIN_RS02330	0	1000	0	Nucleotide Salvage Pathway
NACtex	Nicotinic acid transport via diffusion (extracellular to periplasm)	nac_e <=> nac_p	ECOLIN_RS01820 or ECOLIN_RS04920 or ECOLIN_RS08090 or ECOLIN_RS12935	-1000	1000	0	Transport, Outer Membrane Porin
NTD3pp	5'-nucleotidase (dCMP)	h2o_p + dcmp_p -> pi_p + dcyt_p	ECOLIN_RS02845 or ECOLIN_RS23470	0	1000	0	Nucleotide Salvage Pathway
NTD4pp	5'-nucleotidase (CMP)	h2o_p + cmp_p -> pi_p + cytd_p	ECOLIN_RS02845 or ECOLIN_RS23470 or ECOLIN_RS02330	0	1000	0	Nucleotide Salvage Pathway
NTD5pp	5'-nucleotidase (dTMP)	h2o_p + dtmp_p -> thymd_p + pi_p	ECOLIN_RS23470 or ECOLIN_RS02845	0	1000	0	Nucleotide Salvage Pathway
EX_h2o2_e	Hydrogen peroxide exchange	h2o2_e ->		0	1000	0	Extracellular exchange
EX_ump_e	UMP exchange	ump_e ->		0	1000	0	Extracellular exchange
EX_pydam_e	Pyridoxamine exchange	pydam_e ->		0	1000	0	Extracellular exchange
CRNabcpp	L-carnitine transport via ABC system (periplasm)	atp_c + h2o_c + crn_p -> h_c + adp_c + pi_c + crn_c	ECOLIN_RS14940 and ECOLIN_RS14930 and ECOLIN_RS14935	0	1000	0	Transport, Inner Membrane
CRNDabcpp	D-carnitine transport via ABC system (periplasm)	atp_c + h2o_c + crn__D_p -> h_c + adp_c + pi_c + crn__D_c	ECOLIN_RS14940 and ECOLIN_RS14930 and ECOLIN_RS14935	0	1000	0	Transport, Inner Membrane
DNTPPA	Dihydroneopterin triphosphate pyrophosphatase	h2o_c + ahdt_c -> h_c + ppi_c + dhpmp_c	ECOLIN_RS10385 or ECOLIN_RS00525	0	1000	0	Cofactor and Prosthetic Group Biosynthesis
NTD6pp	5'-nucleotidase (dAMP)	h2o_p + damp_p -> pi_p + dad_2_p	ECOLIN_RS02845 or ECOLIN_RS23470	0	1000	0	Nucleotide Salvage Pathway
NTD7pp	5'-nucleotidase (AMP)	h2o_p + amp_p -> pi_p + adn_p	ECOLIN_RS02845 or ECOLIN_RS23470 or ECOLIN_RS02330	0	1000	0	Nucleotide Salvage Pathway
CTBTabcpp	Crotonobetaine transport via ABC system (periplasm)	atp_c + h2o_c + ctbt_p -> h_c + adp_c + pi_c + ctbt_c	ECOLIN_RS14935 and ECOLIN_RS14930 and ECOLIN_RS14940	0	1000	0	Transport, Inner Membrane
NTD9pp	5'-nucleotidase (GMP)	h2o_p + gmp_p -> pi_p + gsn_p	ECOLIN_RS02845 or ECOLIN_RS23470 or ECOLIN_RS02330	0	1000	0	Nucleotide Salvage Pathway
NH4tex	Ammonia transport via diffusion (extracellular to periplasm)	nh4_e <=> nh4_p	ECOLIN_RS08090 or ECOLIN_RS12935 or ECOLIN_RS01820 or ECOLIN_RS04920	-1000	1000	0	Transport, Outer Membrane Porin
NTPP9	Nucleoside triphosphate pyrophosphorylase (itp)	h2o_c + itp_c -> h_c + ppi_c + imp_c	ECOLIN_RS16430	0	1000	0	Nucleotide Salvage Pathway
NTPP10	Nucleoside triphosphate pyrophosphorylase (ditp)	h2o_c + ditp_c -> h_c + ppi_c + dimp_c	ECOLIN_RS16430	0	1000	0	Nucleotide Salvage Pathway
NTPP11	Nucleoside triphosphate pyrophosphorylase (xtp)	h2o_c + xtp_c -> h_c + ppi_c + xmp_c	ECOLIN_RS16430	0	1000	0	Nucleotide Salvage Pathway
H2O2tex	Hydrogen peroxide transport via diffusion (external)	h2o2_e <=> h2o2_p	ECOLIN_RS01820 or ECOLIN_RS04920 or ECOLIN_RS08090 or ECOLIN_RS12935	-1000	1000	0	Transport, Outer Membrane Porin
ARGDCpp	Arginine decarboxylase	h_p + arg__L_p -> co2_p + agm_p	ECOLIN_RS16350	0	1000	0	Arginine and Proline Metabolism
URIH	Uridine hydrolase	h2o_c + uri_c -> ura_c + rib__D_c	ECOLIN_RS12650 or ECOLIN_RS03505 or ECOLIN_RS00150	0	1000	0	Alternate Carbon Metabolism
ALLPI	Allose 6-phosphate isomerase	all6p_c <=> allul6p_c	ECOLIN_RS23690	-1000	1000	0	Alternate Carbon Metabolism
ALLK	Allose kinase	atp_c + all__D_c -> h_c + adp_c + all6p_c	ECOLIN_RS23660	0	1000	0	Alternate Carbon Metabolism
ALLULPE	Allulose 6-phosphate epimerase	allul6p_c <=> f6p_c	ECOLIN_RS23665	-1000	1000	0	Alternate Carbon Metabolism
ADEtex	Adenine transport via diffusion (extracellular to periplasm)	ade_e <=> ade_p	ECOLIN_RS01820 or ECOLIN_RS04920 or ECOLIN_RS08090 or ECOLIN_RS12935	-1000	1000	0	Transport, Outer Membrane Porin
ADNtex	Adenosine transport via diffusion (extracellular to periplasm)	adn_e <=> adn_p	ECOLIN_RS02490	-1000	1000	0	Transport, Outer Membrane
NADPHQR2	NADPH Quinone Reductase (Ubiquinone-8)	h_c + nadph_c + q8_c -> nadp_c + q8h2_c	ECOLIN_RS17450	0	1000	0	Oxidative Phosphorylation
NADPHQR3	NADPH Quinone Reductase (Menaquinone-8)	h_c + nadph_c + mqn8_c -> nadp_c + mql8_c	ECOLIN_RS17450	0	1000	0	Oxidative Phosphorylation
NADPHQR4	NADPH Quinone Reductase (2-Demethylmenaquinone-8)	h_c + nadph_c + 2dmmq8_c -> nadp_c + 2dmmql8_c	ECOLIN_RS17450	0	1000	0	Oxidative Phosphorylation
GLBRAN2	1,4-alpha-glucan branching enzyme (glycogen -> bglycogen)	glycogen_c -> bglycogen_c	ECOLIN_RS19640	0	1000	0	Glycolysis/Gluconeogenesis
ASR	Arsenate reductase	2 gthrd_c + aso4_c -> h2o_c + gthox_c + aso3_c	ECOLIN_RS06170 and ECOLIN_RS20010	0	1000	0	Inorganic Ion Transport and Metabolism
ASO3tex	Arsenite transport via diffusion (extracellular to periplasm)	aso3_e <=> aso3_p	ECOLIN_RS01820 or ECOLIN_RS04920 or ECOLIN_RS08090 or ECOLIN_RS12935	-1000	1000	0	Transport, Outer Membrane Porin
AGMtex	Agmatine transport via diffusion (extracellular to periplasm)	agm_e <=> agm_p	ECOLIN_RS01820 or ECOLIN_RS04920 or ECOLIN_RS08090 or ECOLIN_RS12935	-1000	1000	0	Transport, Outer Membrane Porin
ALAtex	L-alanine transport via diffusion (extracellular to periplasm)	ala__L_e <=> ala__L_p	ECOLIN_RS01820 or ECOLIN_RS08090 or ECOLIN_RS12935 or ECOLIN_RS04920	-1000	1000	0	Transport, Outer Membrane Porin
BALAtex	Beta-alanine transport via diffusion (extracellular to periplasm)	ala_B_e <=> ala_B_p	ECOLIN_RS01820 or ECOLIN_RS04920 or ECOLIN_RS08090 or ECOLIN_RS12935	-1000	1000	0	Transport, Outer Membrane Porin
DALAtex	D-Alanine transport via diffusion (extracellular to periplasm)	ala__D_e <=> ala__D_p	ECOLIN_RS01820 or ECOLIN_RS04920 or ECOLIN_RS08090 or ECOLIN_RS12935	-1000	1000	0	Transport, Outer Membrane Porin
MANGLYCtex	2-O-alpha-mannosyl-D-glycerate transport via diffusion (extracellular to periplasm)	manglyc_e <=> manglyc_p	ECOLIN_RS01820 or ECOLIN_RS04920 or ECOLIN_RS08090 or ECOLIN_RS12935	-1000	1000	0	Transport, Outer Membrane Porin
EX_frulys_e	Fructoselysine exchange	frulys_e ->		0	1000	0	Extracellular exchange
AMPtex	AMP transport via diffusion (extracellular to periplasm)	amp_e <=> amp_p	ECOLIN_RS12935 or ECOLIN_RS01820 or ECOLIN_RS04920 or ECOLIN_RS08090	-1000	1000	0	Transport, Outer Membrane Porin
METOX1s	Methionine oxidation (spontaneous)	h2o2_c + met__L_c -> h2o_c + metsox_S__L_c	s0001	0	1000	0	Methionine Metabolism
XTSNH	Xanthosine hydrolase	h2o_c + xtsn_c -> xan_c + rib__D_c	ECOLIN_RS00150	0	1000	0	Nucleotide Salvage Pathway
METOX2s	Methionine oxidation 2 (spontaneous)	h2o2_c + met__L_c -> h2o_c + metsox_R__L_c	s0001	0	1000	0	Methionine Metabolism
FRUURtex	D-fructuronate transport via diffusion (extracellular)	fruur_e <=> fruur_p	ECOLIN_RS01820 or ECOLIN_RS04920 or ECOLIN_RS08090 or ECOLIN_RS12935	-1000	1000	0	Transport, Outer Membrane Porin
ARBtex	L-arabinose transport via diffusion (extracellular to periplasm)	arab__L_e <=> arab__L_p	ECOLIN_RS01820 or ECOLIN_RS04920 or ECOLIN_RS08090 or ECOLIN_RS12935	-1000	1000	0	Transport, Outer Membrane Porin
ARGtex	L-arginine transport via diffusion (extracellular to periplasm)	arg__L_e <=> arg__L_p	ECOLIN_RS01820 or ECOLIN_RS04920 or ECOLIN_RS08090 or ECOLIN_RS12935	-1000	1000	0	Transport, Outer Membrane Porin
INSH	Inosine hydrolase	h2o_c + ins_c -> hxan_c + rib__D_c	ECOLIN_RS00150	0	1000	0	Nucleotide Salvage Pathway
ASCBtex	L-ascorbate transport via diffusion (extracellular to periplasm)	ascb__L_e <=> ascb__L_p	ECOLIN_RS01820 or ECOLIN_RS04920 or ECOLIN_RS08090 or ECOLIN_RS12935	-1000	1000	0	Transport, Outer Membrane Porin
FACOAL100t2pp	Fatty-acid-CoA ligase (decanoate transport via vectoral Co-A coupling)	atp_c + coa_c + h_p + dca_p -> h_c + ppi_c + amp_c + dcacoa_c	ECOLIN_RS10040 or ECOLIN_RS09505	0	1000	0	Cell Envelope Biosynthesis
RIBabcpp	D-ribose transport via ABC system (periplasm)	atp_c + h2o_c + rib__D_p -> h_c + adp_c + pi_c + rib__D_c	( ECOLIN_RS24545 and ECOLIN_RS24535 and ECOLIN_RS24540 and ECOLIN_RS24550 ) or ( ECOLIN_RS21560 and ECOLIN_RS21565 and ECOLIN_RS21555 and ECOLIN_RS21550 ) or ( ECOLIN_RS23680 and ECOLIN_RS23670 and ECOLIN_RS23675 )	0	1000	0	Transport, Inner Membrane
ECAtpp	Enterobacterial common antigen transferase (flippase, cytoplasm to periplasm)	unagamuf_c -> unagamuf_p	ECOLIN_RS21765	0	1000	0	Lipopolysaccharide Biosynthesis / Recycling
O16GLCT2	Glucosyltransferase II (LPS O16 antigen biosynthesis)	udpg_c + gfgaragund_c -> h_c + udp_c + o16aund_c		0	1000	0	Lipopolysaccharide Biosynthesis / Recycling
GPDDA3pp	Glycerophosphodiester phosphodiesterase (Glycerophosphoserine)	h2o_p + g3ps_p -> h_p + glyc3p_p + ser__L_p	ECOLIN_RS13055	0	1000	0	Glycerophospholipid Metabolism
GPDDA4pp	Glycerophosphodiester phosphodiesterase (Glycerophosphoglycerol)	h2o_p + g3pg_p -> h_p + glyc_p + glyc3p_p	ECOLIN_RS13055	0	1000	0	Glycerophospholipid Metabolism
GPDDA2pp	Glycerophosphodiester phosphodiesterase (Glycerophosphoethanolamine)	h2o_p + g3pe_p -> h_p + glyc3p_p + etha_p	ECOLIN_RS13055	0	1000	0	Glycerophospholipid Metabolism
FACOAL120t2pp	Fatty-acid-CoA ligase (dodecanoate transport via vectoral Co-A coupling)	atp_c + coa_c + h_p + ddca_p -> h_c + ppi_c + amp_c + ddcacoa_c	ECOLIN_RS09505 or ECOLIN_RS10040	0	1000	0	Cell Envelope Biosynthesis
GLYCAt2rpp	D-glycerate transport via proton symport, reversible (periplasm)	h_p + glyc__R_p <=> h_c + glyc__R_c	ECOLIN_RS17970 or ECOLIN_RS15540	-1000	1000	0	Transport, Inner Membrane
GLYCAtex	D-glycerate transport via diffusion (extracellular to periplasm)	glyc__R_e <=> glyc__R_p	ECOLIN_RS01820 or ECOLIN_RS04920 or ECOLIN_RS08090 or ECOLIN_RS12935	-1000	1000	0	Transport, Outer Membrane Porin
FACOAL140t2pp	Fatty-acid-CoA ligase (tetradecanoate transport via vectoral Co-A coupling)	atp_c + coa_c + h_p + ttdca_p -> h_c + ppi_c + amp_c + tdcoa_c	ECOLIN_RS09505 or ECOLIN_RS10040	0	1000	0	Cell Envelope Biosynthesis
EX_enlipa_e	Phosphoethanolamine KDO(2)-lipid (A) exchange	enlipa_e ->		0	1000	0	Extracellular exchange
BUTtex	Butyrate transport via diffusion (extracellular to periplasm)	but_e <=> but_p	ECOLIN_RS01820 or ECOLIN_RS04920 or ECOLIN_RS08090 or ECOLIN_RS12935	-1000	1000	0	Transport, Outer Membrane Porin
EX_hacolipa_e	Hepta-acylated core oligosaccharide lipid A (E. coli) exchange	hacolipa_e ->		0	1000	0	Extracellular exchange
AGM4PCP	N-Acetyl-D-glucosamine(anhydrous)N-Acetylmuramyl-tetrapeptide L,D-carboxypeptidase	h2o_c + anhgm4p_c -> ala__D_c + anhgm3p_c	ECOLIN_RS07200	0	1000	0	Murein Recycling
4PCP	Tetrapeptide L,D-carboxypeptidase	h2o_c + LalaDgluMdapDala_c -> ala__D_c + LalaDgluMdap_c	ECOLIN_RS07200	0	1000	0	Murein Recycling
FE3HOXtonex	Fe(III)hydroxamine transport via ton system (extracellular)	h_p + fe3hox_e -> h_c + fe3hox_p	ECOLIN_RS07560 and ECOLIN_RS17300 and ECOLIN_RS17305 and ECOLIN_RS00840	0	1000	0	Transport, Outer Membrane
CU2abcpp	Copper (Cu+2) ABC transporter (periplasm)	atp_c + h2o_c + cu2_c -> h_c + adp_c + pi_c + cu2_p	ECOLIN_RS19835	0	1000	0	Inorganic Ion Transport and Metabolism
COBALT2abcpp	Cobalt (Co+2) ABC transporter (periplasm)	atp_c + h2o_c + cobalt2_c -> h_c + adp_c + pi_c + cobalt2_p	ECOLIN_RS19835	0	1000	0	Inorganic Ion Transport and Metabolism
NI2abcpp	Nickle (Ni+2) ABC transporter (periplasm)	atp_c + h2o_c + ni2_c -> h_c + adp_c + pi_c + ni2_p	ECOLIN_RS19835	0	1000	0	Inorganic Ion Transport and Metabolism
MG2uabcpp	Magnesium (Mg+2) ABC transporter (ubtake, periplasm)	atp_c + h2o_c + mg2_p -> h_c + adp_c + pi_c + mg2_c	ECOLIN_RS24610	0	1000	0	Inorganic Ion Transport and Metabolism
4PCPpp	Tetrapeptide L,D-carboxypeptidase (periplasm)	h2o_p + LalaDgluMdapDala_p -> LalaDgluMdap_p + ala__D_p	ECOLIN_RS12720	0	1000	0	Murein Recycling
FALDH2	Formaldehyde dehydrogenase	nad_c + hmgth_c <=> h_c + nadh_c + Sfglutth_c	ECOLIN_RS02210	-1000	1000	0	Cofactor and Prosthetic Group Biosynthesis
CHLtex	Choline transport via diffusion (extracellular to periplasm)	chol_e <=> chol_p	ECOLIN_RS01820 or ECOLIN_RS04920 or ECOLIN_RS08090 or ECOLIN_RS12935	-1000	1000	0	Transport, Outer Membrane Porin
GLYBabcpp	Glycine betaine transport via ABC system (periplasm)	atp_c + h2o_c + glyb_p -> h_c + adp_c + pi_c + glyb_c	( ECOLIN_RS25495 and ECOLIN_RS25565 and ECOLIN_RS25570 and ECOLIN_RS12470 ) or ( ECOLIN_RS14930 and ECOLIN_RS14940 and ECOLIN_RS14935 )	0	1000	0	Transport, Inner Membrane
GLYC3Pt6pp	Glycerol-3-phosphate : phosphate antiporter (periplasm)	pi_c + glyc3p_p -> glyc3p_c + pi_p	ECOLIN_RS13060	0	1000	0	Transport, Inner Membrane
MMETtex	S-methyl-L-methionine transport via diffusion (extracellular to periplasm)	mmet_e <=> mmet_p	ECOLIN_RS01820 or ECOLIN_RS04920 or ECOLIN_RS08090 or ECOLIN_RS12935	-1000	1000	0	Transport, Outer Membrane Porin
FE3tex	Iron (III) transport via diffusion (extracellular to periplasm)	fe3_e <=> fe3_p	ECOLIN_RS01820 or ECOLIN_RS04920 or ECOLIN_RS08090 or ECOLIN_RS12935	-1000	1000	0	Transport, Outer Membrane Porin
MG2tex	Magnesium (Mg+2) transport via diffusion (extracellular to periplasm)	mg2_e <=> mg2_p	ECOLIN_RS01820 or ECOLIN_RS04920 or ECOLIN_RS08090 or ECOLIN_RS12935	-1000	1000	0	Transport, Outer Membrane Porin
Zn2tex	Zinc (Zn+2) transport via diffusion (extracellular to periplasm)	zn2_e <=> zn2_p	ECOLIN_RS01820 or ECOLIN_RS04920 or ECOLIN_RS08090 or ECOLIN_RS12935	-1000	1000	0	Transport, Outer Membrane Porin
CD2tex	Cadmium (Cd+2) transport via diffusion (extracellular to periplasm)	cd2_e <=> cd2_p	ECOLIN_RS01820 or ECOLIN_RS04920 or ECOLIN_RS08090 or ECOLIN_RS12935	-1000	1000	0	Transport, Outer Membrane Porin
GLYCLTt4pp	Glycolate transport via sodium symport (periplasm)	glyclt_p + na1_p -> glyclt_c + na1_c	ECOLIN_RS23540	0	1000	0	Transport, Inner Membrane
GLYCtpp	Glycerol transport via channel (periplasm)	glyc_c <=> glyc_p	s0001 or ECOLIN_RS22615	-1000	1000	0	Transport, Inner Membrane
H2Otpp	H2O transport via diffusion (periplasm)	h2o_p <=> h2o_c	s0001 or ECOLIN_RS04655	-1000	1000	0	Transport, Inner Membrane
GLNabcpp	L-glutamine transport via ABC system (periplasm)	atp_c + h2o_c + gln__L_p -> h_c + adp_c + pi_c + gln__L_c	ECOLIN_RS04320 and ECOLIN_RS04310 and ECOLIN_RS04315	0	1000	0	Transport, Inner Membrane
CO2tex	CO2 transport via diffusion (extracellular to periplasm)	co2_e <=> co2_p	ECOLIN_RS01820 or ECOLIN_RS04920 or ECOLIN_RS08090 or ECOLIN_RS12935	-1000	1000	0	Transport, Outer Membrane Porin
GLUabcpp	L-glutamate transport via ABC system (periplasm)	atp_c + h2o_c + glu__L_p -> h_c + adp_c + pi_c + glu__L_c	ECOLIN_RS03515 and ECOLIN_RS03525 and ECOLIN_RS03520 and ECOLIN_RS03510	0	1000	0	Transport, Inner Membrane
GLUABUTt7pp	4-aminobutyrate/glutamate antiport (periplasm)	4abut_c + glu__L_p <=> glu__L_c + 4abut_p	ECOLIN_RS08560	-1000	1000	0	Transport, Inner Membrane
GLUt2rpp	L-glutamate transport via proton symport, reversible (periplasm)	h_p + glu__L_p <=> h_c + glu__L_c	ECOLIN_RS23590	-1000	1000	0	Transport, Inner Membrane
HISabcpp	L-histidine transport via ABC system (periplasm)	atp_c + h2o_c + his__L_p -> h_c + adp_c + pi_c + his__L_c	ECOLIN_RS13380 and ECOLIN_RS13375 and ECOLIN_RS13385 and ECOLIN_RS13390	0	1000	0	Transport, Inner Membrane
HISt2rpp	L-histidine reversible transport via proton symport (periplasm)	h_p + his__L_p <=> h_c + his__L_c	ECOLIN_RS00600	-1000	1000	0	Transport, Inner Membrane
CBIAT	Cobinamide adenyltransferase	h_c + atp_c + cbi_c <=> pppi_c + adocbi_c	ECOLIN_RS07640	-1000	1000	0	Cofactor and Prosthetic Group Biosynthesis
GLUt4pp	Na+/glutamate symport (periplasm)	glu__L_p + na1_p -> glu__L_c + na1_c	ECOLIN_RS20805	0	1000	0	Transport, Inner Membrane
GLYALDtpp	Glyceraldehyde facilitated diffusion (periplasm)	glyald_p <=> glyald_c	ECOLIN_RS22615	-1000	1000	0	Transport, Inner Membrane
CRNtex	L-carnitine transport via diffusion (extracellular to periplasm)	crn_e <=> crn_p	ECOLIN_RS01820 or ECOLIN_RS04920 or ECOLIN_RS08090 or ECOLIN_RS12935	-1000	1000	0	Transport, Outer Membrane Porin
EX_etha_e	Ethanolamine exchange	etha_e ->		0	1000	0	Extracellular exchange
ACGK	Acetylglutamate kinase	atp_c + acglu_c -> adp_c + acg5p_c	ECOLIN_RS22850	0	1000	0	Arginine and Proline Metabolism
COBALT2tex	Cobalt (Co+2) transport via diffusion (extracellular to periplasm)	cobalt2_e <=> cobalt2_p	ECOLIN_RS01820 or ECOLIN_RS04920 or ECOLIN_RS08090 or ECOLIN_RS12935	-1000	1000	0	Transport, Outer Membrane Porin
LCTSt3ipp	Lactose transport via proton aniport (periplasm)	lcts_c + h_p -> h_c + lcts_p	ECOLIN_RS08720 or ECOLIN_RS12690	0	1000	0	Transport, Inner Membrane
PPK2	Polyphosphate kinase	ppi_c + atp_c -> adp_c + pppi_c	ECOLIN_RS14200	0	1000	0	Oxidative Phosphorylation
ARBt3ipp	L-arabinose transport via proton antiport (periplasm)	arab__L_c + h_p -> h_c + arab__L_p	ECOLIN_RS08720	0	1000	0	Transport, Inner Membrane
14GLUCANabcpp	1,4-alpha-D-glucan transport via ABC system (periplasm)	atp_c + h2o_c + 14glucan_p -> h_c + adp_c + pi_c + 14glucan_c	ECOLIN_RS23280 and ECOLIN_RS23290 and ECOLIN_RS23300 and ECOLIN_RS23285	0	1000	0	Transport, Inner Membrane
14GLUCANtexi	1,4-alpha-D-glucan transport via diffusion (extracellular to periplasm) irreversible	14glucan_e -> 14glucan_p	ECOLIN_RS23305	0	1000	0	Transport, Outer Membrane
DINStex	Deoxyinosine transport via diffusion (extracellular to periplasm)	din_e <=> din_p	ECOLIN_RS01820 or ECOLIN_RS04920 or ECOLIN_RS08090 or ECOLIN_RS12935	-1000	1000	0	Transport, Outer Membrane Porin
DHPTPE	Dihydroneopterin triphosphate 2'-epimerase	ahdt_c <=> dhmptp_c	ECOLIN_RS13365	-1000	1000	0	Cofactor and Prosthetic Group Biosynthesis
PPDOy	Propane-1,2-diol:NADP+ 1-oxidoreductase	h_c + nadph_c + lald__D_c -> nadp_c + 12ppd__R_c	ECOLIN_RS02125	0	1000	0	Alternate Carbon Metabolism
FALGTHLs	Formaldehyde glutathione ligase (spontaneous)	gthrd_c + fald_c <=> hmgth_c	s0001	-1000	1000	0	Cofactor and Prosthetic Group Biosynthesis
NTD12pp	5'-nucleotidase (dIMP) (periplasm)	h2o_p + dimp_p -> pi_p + din_p	ECOLIN_RS02845 or ECOLIN_RS23470	0	1000	0	Nucleotide Salvage Pathway
PPA2	Inorganic triphosphatase	h2o_c + pppi_c -> h_c + ppi_c + pi_c	ECOLIN_RS14205 or ECOLIN_RS15345	0	1000	0	Anaplerotic Reactions
DIMPtex	DIMP transport via diffusion (extracellular to periplasm)	dimp_e <=> dimp_p	ECOLIN_RS01820 or ECOLIN_RS04920 or ECOLIN_RS08090 or ECOLIN_RS12935	-1000	1000	0	Transport, Outer Membrane Porin
EX_hdca_e	Hexadecanoate (n-C16:0) exchange	hdca_e ->		0	1000	0	Extracellular exchange
EX_glcr_e	D-Glucarate exchange	glcr_e ->		0	1000	0	Extracellular exchange
GNK	Gluconokinase	atp_c + glcn_c -> h_c + adp_c + 6pgc_c	ECOLIN_RS19670	0	1000	0	Alternate Carbon Metabolism
HMBS	Hydroxymethylbilane synthase	h2o_c + 4 ppbng_c -> 4 nh4_c + hmbil_c	ECOLIN_RS21835	0	1000	0	Cofactor and Prosthetic Group Biosynthesis
3NTD7pp	3'-nucleotidase (AMP) (periplasm)	h2o_p + 3amp_p -> pi_p + adn_p	ECOLIN_RS24475 or ECOLIN_RS02330	0	1000	0	Nucleotide Salvage Pathway
DMStex	Dimethyl sulfide transport via diffusion (extracellular to periplasm)	dms_e <=> dms_p	ECOLIN_RS01820 or ECOLIN_RS04920 or ECOLIN_RS08090 or ECOLIN_RS12935	-1000	1000	0	Transport, Outer Membrane Porin
3NTD4pp	3'-nucleotidase (CMP) (periplasm)	h2o_p + 3cmp_p -> pi_p + cytd_p	ECOLIN_RS24475 or ECOLIN_RS02330 or ECOLIN_RS02330	0	1000	0	Nucleotide Salvage Pathway
3NTD2pp	3'-nucleotidase (UMP) (periplasm)	h2o_p + 3ump_p -> pi_p + uri_p	ECOLIN_RS24475 or ECOLIN_RS02330	0	1000	0	Nucleotide Salvage Pathway
3NTD9pp	3'-nucleotidase (GMP) (periplasm)	h2o_p + 3gmp_p -> pi_p + gsn_p	ECOLIN_RS24475 or ECOLIN_RS02330	0	1000	0	Nucleotide Salvage Pathway
RMK	Rhamnulokinase	atp_c + rml_c -> h_c + adp_c + rml1p_c	ECOLIN_RS22490	0	1000	0	Alternate Carbon Metabolism
FHL	Formate-hydrogen lyase	h_c + for_c -> co2_c + h2_c	ECOLIN_RS23625 and ECOLIN_RS15210 and ECOLIN_RS15215 and ECOLIN_RS15220 and ECOLIN_RS15200 and ECOLIN_RS15205 and ECOLIN_RS15195	0	0	0	Pyruvate Metabolism
HYPOE	Hypothetical enyme	h2o_c + pyam5p_c -> pi_c + pydam_c		0	1000	0	Cofactor and Prosthetic Group Biosynthesis
MEPCT	2-C-methyl-D-erythritol 4-phosphate cytidylyltransferase	h_c + ctp_c + 2me4p_c -> ppi_c + 4c2me_c	ECOLIN_RS15360	0	1000	0	Cofactor and Prosthetic Group Biosynthesis
GLUDy	Glutamate dehydrogenase (NADP)	nadp_c + h2o_c + glu__L_c <=> h_c + nadph_c + akg_c + nh4_c	ECOLIN_RS09810 or ( ECOLIN_RS18480 and ECOLIN_RS18475 )	-1000	1000	0	Glutamate Metabolism
23PDE7pp	2',3'-cyclic-nucleotide phosphodiesterase (AMP) (periplasm)	h2o_p + 23camp_p -> h_p + 3amp_p	ECOLIN_RS24475	0	1000	0	Nucleotide Salvage Pathway
GALURt2rpp	D-galacturonate transport via proton symport, reversible (periplasm)	h_p + galur_p <=> h_c + galur_c	ECOLIN_RS17835	-1000	1000	0	Transport, Inner Membrane
ZN2abcpp	Zinc (Zn+2) ABC transporter, efflux (periplasm)	atp_c + h2o_c + zn2_c -> h_c + adp_c + pi_c + zn2_p	ECOLIN_RS19835	0	1000	0	Inorganic Ion Transport and Metabolism
CSNtex	Cytosine transport via diffusion (extracellular to periplasm)	csn_e <=> csn_p	ECOLIN_RS01820 or ECOLIN_RS04920 or ECOLIN_RS08090 or ECOLIN_RS12935	-1000	1000	0	Transport, Outer Membrane Porin
GLYCLTDy	Glycolate dehydrogenase (NADP)	h_c + nadph_c + glx_c -> nadp_c + glyclt_c	ECOLIN_RS06000 or ECOLIN_RS20330	0	1000	0	Glyoxylate Metabolism
LYSDC	Lysine decarboxylase	h_c + lys__L_c -> co2_c + 15dap_c	ECOLIN_RS01010 or ECOLIN_RS23905	0	1000	0	Threonine and Lysine Metabolism
DAAD	D-Amino acid dehydrogenase	h2o_c + ala__D_c + fad_c -> pyr_c + nh4_c + fadh2_c	ECOLIN_RS07185	0	1000	0	Alanine and Aspartate Metabolism
GLCNt2rpp	D-gluconate transport via proton symport, reversible (periplasm)	h_p + glcn_p <=> h_c + glcn_c	ECOLIN_RS19665 or ECOLIN_RS19505	-1000	1000	0	Transport, Inner Membrane
GLCptspp	D-glucose transport via PEP:Pyr PTS (periplasm)	pep_c + glc__D_p -> pyr_c + g6p_c	( ECOLIN_RS09045 and ECOLIN_RS13875 and ECOLIN_RS13885 and ECOLIN_RS13880 ) or ( ECOLIN_RS06355 and ECOLIN_RS13880 and ECOLIN_RS13875 and ECOLIN_RS13885 ) or ( ECOLIN_RS10120 and ECOLIN_RS13875 and ECOLIN_RS10115 and ECOLIN_RS10110 and ECOLIN_RS13880 )	0	1000	0	Transport, Inner Membrane
GLCRt2rpp	D-glucarate transport via proton symport, reversible (periplasm)	h_p + glcr_p <=> h_c + glcr_c	ECOLIN_RS17970 or ECOLIN_RS15540	-1000	1000	0	Transport, Inner Membrane
GLCt2pp	D-glucose transport in via proton symport (periplasm)	h_p + glc__D_p -> h_c + glc__D_c	ECOLIN_RS16375	0	1000	0	Transport, Inner Membrane
UREAtpp	Urea transport via facilitate diffusion (periplasm)	urea_p <=> urea_c	ECOLIN_RS22615	-1000	1000	0	Transport, Inner Membrane
XANt2pp	Xanthine transport in via proton symport (periplasm)	h_p + xan_p <=> h_c + xan_c	ECOLIN_RS16060 or ECOLIN_RS20810 or ECOLIN_RS16090 or ECOLIN_RS26455	0	1000	0	Transport, Inner Membrane
GLYC3Pabcpp	Sn-Glycerol 3-phosphate transport via ABC system (periplasm)	atp_c + h2o_c + glyc3p_p -> h_c + adp_c + pi_c + glyc3p_c	ECOLIN_RS19740 and ECOLIN_RS19735 and ECOLIN_RS19745 and ECOLIN_RS19730	0	1000	0	Transport, Inner Membrane
PPPNt2rpp	3-phenylpropionate transport via proton symport, reversible (periplasm)	h_p + pppn_p <=> h_c + pppn_c	ECOLIN_RS14395	-1000	1000	0	Transport, Inner Membrane
PTRCORNt7pp	Putrescine/ornithine antiporter (periplasm)	orn_c + ptrc_p -> ptrc_c + orn_p	ECOLIN_RS03735	0	0	0	Transport, Inner Membrane
GLCURt2rpp	D-glucuronate transport via proton symport, reversible (periplasm)	h_p + glcur_p <=> h_c + glcur_c	ECOLIN_RS22525 or ECOLIN_RS17835	-1000	1000	0	Transport, Inner Membrane
ACMUMptspp	N-acetylmuramate transport via PEP:Pyr PTS (periplasm)	pep_c + acmum_p -> pyr_c + acmum6p_c	ECOLIN_RS13885 and ECOLIN_RS13880 and ECOLIN_RS13875 and ECOLIN_RS13935	0	1000	0	Transport, Inner Membrane
EX_h2o_e	H2O exchange	h2o_e <=>		-1000	1000	0	Extracellular exchange
EX_ala__D_e	D-Alanine exchange	ala__D_e ->		0	1000	0	Extracellular exchange
HSTPT	Histidinol-phosphate transaminase	glu__L_c + imacp_c -> akg_c + hisp_c	ECOLIN_RS11950	0	1000	0	Histidine Metabolism
CYNTtex	Cyanate transport via diffusion (extracellular to periplasm)	cynt_e <=> cynt_p	ECOLIN_RS12935 or ECOLIN_RS01820 or ECOLIN_RS04920 or ECOLIN_RS08090	-1000	1000	0	Transport, Outer Membrane Porin
HG2tex	Mercury (Hg+2) transport via diffusion (extracellular to periplasm)	hg2_e <=> hg2_p	ECOLIN_RS01820 or ECOLIN_RS04920 or ECOLIN_RS08090 or ECOLIN_RS12935	-1000	1000	0	Transport, Outer Membrane Porin
NTPP5	Nucleoside triphosphate pyrophosphorylase (datp)	datp_c + h2o_c -> h_c + ppi_c + damp_c	ECOLIN_RS10385 or ECOLIN_RS15510	0	1000	0	Nucleotide Salvage Pathway
THDPS	Tetrahydrodipicolinate succinylase	h2o_c + succoa_c + thdp_c -> coa_c + sl2a6o_c	ECOLIN_RS00910	0	1000	0	Threonine and Lysine Metabolism
ACONMT	Trans-aconitate methyltransferase	amet_c + acon_T_c -> ahcys_c + aconm_c	ECOLIN_RS08675	0	1000	0	Unassigned
XTSNtex	Xanthosine transport via diffusion (extracellular to periplasm)	xtsn_e <=> xtsn_p	ECOLIN_RS01820 or ECOLIN_RS04920 or ECOLIN_RS08090 or ECOLIN_RS12935	-1000	1000	0	Transport, Outer Membrane Porin
ATPM	ATP maintenance requirement	atp_c + h2o_c -> h_c + adp_c + pi_c		8.4	1000	0	Biomass and maintenance functions
CYStex	L-cysteine transport via diffusion (extracellular to periplasm)	cys__L_e <=> cys__L_p	ECOLIN_RS01820 or ECOLIN_RS04920 or ECOLIN_RS08090 or ECOLIN_RS12935	-1000	1000	0	Transport, Outer Membrane Porin
NADPPPS	NADP phosphatase	nadp_c + h2o_c -> pi_c + nad_c		0	1000	0	Cofactor and Prosthetic Group Biosynthesis
EX_mnl_e	D-Mannitol exchange	mnl_e ->		0	1000	0	Extracellular exchange
THRD_L	L-threonine deaminase	thr__L_c -> nh4_c + 2obut_c	ECOLIN_RS21670 or ECOLIN_RS17940	0	1000	0	Valine, Leucine, and Isoleucine Metabolism
EX_malt_e	Maltose exchange	malt_e ->		0	1000	0	Extracellular exchange
NTD3	5'-nucleotidase (dCMP)	h2o_c + dcmp_c -> pi_c + dcyt_c	ECOLIN_RS15345 or ECOLIN_RS13300 or ECOLIN_RS10640	0	1000	0	Nucleotide Salvage Pathway
CYTDtex	Cytidine transport via diffusion (extracellular to periplasm)	cytd_e <=> cytd_p	ECOLIN_RS01820 or ECOLIN_RS04920 or ECOLIN_RS08090 or ECOLIN_RS12935	-1000	1000	0	Transport, Outer Membrane Porin
GLYOX	Hydroxyacylglutathione hydrolase	h2o_c + lgt__S_c -> h_c + gthrd_c + lac__D_c	ECOLIN_RS01160	0	1000	0	Methylglyoxal Metabolism
DADNtex	Deoxyadenosine transport via diffusion (extracellular to periplasm)	dad_2_e <=> dad_2_p	ECOLIN_RS02490	-1000	1000	0	Transport, Outer Membrane
4PEPTtex	LalaDgluMdapDala (pentapeptide) transport via diffusion (extracellular to periplasm)	LalaDgluMdapDala_e <=> LalaDgluMdapDala_p	ECOLIN_RS01820 or ECOLIN_RS04920 or ECOLIN_RS08090 or ECOLIN_RS12935	-1000	1000	0	Transport, Outer Membrane Porin
NAMNPP	Nicotinic acid mononucleotide pyrophosphorylase	prpp_c + atp_c + h2o_c + nac_c -> ppi_c + adp_c + pi_c + nicrnt_c	ECOLIN_RS04930	0	1000	0	Cofactor and Prosthetic Group Biosynthesis
EX_pnto__R_e	(R)-Pantothenate exchange	pnto__R_e ->		0	1000	0	Extracellular exchange
SELNPS	Selenophosphate synthase	atp_c + h2o_c + seln_c -> pi_c + amp_c + selnp_c	ECOLIN_RS09835	0	1000	0	Unassigned
DHAtex	Dihydroxyacetone transport via diffusion (extracellular to periplasm)	dha_e <=> dha_p	ECOLIN_RS01820 or ECOLIN_RS04920 or ECOLIN_RS08090 or ECOLIN_RS12935	-1000	1000	0	Transport, Outer Membrane Porin
ETOHtex	Ethanol transport via diffusion (extracellular to periplasm)	etoh_e <=> etoh_p	ECOLIN_RS01820 or ECOLIN_RS04920 or ECOLIN_RS08090 or ECOLIN_RS12935	-1000	1000	0	Transport, Outer Membrane Porin
MTRPOX	N-methyltryptophan oxidase	h2o_c + o2_c + Nmtrp_c -> trp__L_c + h2o2_c + fald_c	ECOLIN_RS06145	0	1000	0	Glycine and Serine Metabolism
AGM4PCPpp	N-Acetyl-D-glucosamine(anhydrous)N-Acetylmuramyl-tetrapeptide L,D-carboxypeptidase (periplasmic)	h2o_p + anhgm4p_p -> anhgm3p_p + ala__D_p	ECOLIN_RS12720	0	1000	0	Murein Recycling
GTPDPDP	Guanosine-5'-triphosphate,3'-diphosphate diphosphatase	h2o_c + gdptp_c -> h_c + pi_c + ppgpp_c	ECOLIN_RS21695	0	1000	0	Cofactor and Prosthetic Group Biosynthesis
CRNCAR	Carnitine-CoA racemase	crncoa_c <=> crnDcoa_c	ECOLIN_RS00200	-1000	1000	0	Oxidative Phosphorylation
GALabcpp	D-galactose transport via ABC system (periplasm)	atp_c + h2o_c + gal_p -> h_c + adp_c + pi_c + gal_c	( ECOLIN_RS26150 and ECOLIN_RS26145 and ECOLIN_RS12580 ) or ( ECOLIN_RS24535 and ECOLIN_RS24545 and ECOLIN_RS24540 and ECOLIN_RS24550 )	0	1000	0	Transport, Inner Membrane
GLYCLTt2rpp	Glycolate transport via proton symport, reversible (periplasm)	h_p + glyclt_p <=> h_c + glyclt_c	ECOLIN_RS20570 or ECOLIN_RS17115	-1000	1000	0	Transport, Inner Membrane
GUAt2pp	Guanine transport in via proton symport (periplasm)	h_p + gua_p -> h_c + gua_c	ECOLIN_RS20810	0	1000	0	Transport, Inner Membrane
RNDR2	Ribonucleoside-diphosphate reductase (GDP)	gdp_c + trdrd_c -> dgdp_c + h2o_c + trdox_c	( ECOLIN_RS21705 and ECOLIN_RS13035 and ECOLIN_RS13040 ) or ( ECOLIN_RS14615 and ECOLIN_RS13035 and ECOLIN_RS13040 )	0	1000	0	Nucleotide Salvage Pathway
EX_asn__L_e	L-Asparagine exchange	asn__L_e ->		0	1000	0	Extracellular exchange
ANHMK	1,6-anhydrous-N-Acetylmuramate kinase	atp_c + h2o_c + anhm_c -> h_c + adp_c + acmum6p_c	ECOLIN_RS09150	0	1000	0	Murein Recycling
DCAtex	Decanoate transport via diffusion (extracellular to periplasm)	dca_e <=> dca_p	ECOLIN_RS01820 or ECOLIN_RS04920 or ECOLIN_RS08090 or ECOLIN_RS12935	-1000	1000	0	Transport, Outer Membrane Porin
DHFR	Dihydrofolate reductase	h_c + nadph_c + dhf_c <=> nadp_c + thf_c	ECOLIN_RS08970 or ECOLIN_RS00260	-1000	1000	0	Cofactor and Prosthetic Group Biosynthesis
EX_cit_e	Citrate exchange	cit_e ->		0	1000	0	Extracellular exchange
PRAIi	Phosphoribosylanthranilate isomerase (irreversible)	pran_c -> 2cpr5p_c	ECOLIN_RS07605	0	1000	0	Tyrosine, Tryptophan, and Phenylalanine Metabolism
EX_mal__L_e	L-Malate exchange	mal__L_e ->		0	1000	0	Extracellular exchange
NMNN	NMN nucleosidase	h2o_c + nmn_c -> h_c + r5p_c + ncam_c		0	1000	0	Cofactor and Prosthetic Group Biosynthesis
XAND	Xanthine dehydrogenase	xan_c + h2o_c + nad_c -> h_c + nadh_c + urate_c	ECOLIN_RS15980 and ECOLIN_RS15985 and ECOLIN_RS15990	0	1000	0	Nucleotide Salvage Pathway
EX_no2_e	Nitrite exchange	no2_e ->		0	1000	0	Extracellular exchange
HACD3	3-hydroxyacyl-CoA dehydrogenase (3-oxooctanoyl-CoA)	h_c + nadh_c + 3oocoa_c <=> nad_c + 3hocoa_c	ECOLIN_RS25970 or ECOLIN_RS13550	-1000	1000	0	Membrane Lipid Metabolism
TYRTA	Tyrosine transaminase	akg_c + tyr__L_c <=> glu__L_c + 34hpp_c	ECOLIN_RS23420 or ECOLIN_RS04910 or ECOLIN_RS21660	-1000	1000	0	Tyrosine, Tryptophan, and Phenylalanine Metabolism
SHKK	Shikimate kinase	atp_c + skm_c -> h_c + adp_c + skm5p_c	ECOLIN_RS19365 or ECOLIN_RS02355	0	1000	0	Tyrosine, Tryptophan, and Phenylalanine Metabolism
DCYTtex	Deoxycytidine transport via diffusion (extracellular to periplasm)	dcyt_e <=> dcyt_p	ECOLIN_RS02490	-1000	1000	0	Transport, Outer Membrane
EX_gam_e	D-Glucosamine exchange	gam_e ->		0	1000	0	Extracellular exchange
ACNAMtex	N-acetylneuraminate transport via diffusion (extracellular to periplasm)	acnam_e <=> acnam_p	ECOLIN_RS24735 or ECOLIN_RS04920 or ECOLIN_RS12935	-1000	1000	0	Transport, Outer Membrane
ARBTNabcpp	Aerobactin transport via ABC system (periplasm)	atp_c + h2o_c + arbtn_fe3_p -> h_c + adp_c + pi_c + arbtn_fe3_c	ECOLIN_RS00845 and ECOLIN_RS00855 and ECOLIN_RS00850	0	1000	0	Transport, Inner Membrane
EX_inost_e	Myo-Inositol exchange	inost_e ->		0	1000	0	Extracellular exchange
EX_mobd_e	Molybdate exchange	mobd_e <=>		-1000	1000	0	Extracellular exchange
NNDMBRT	Nicotinate-nucleotide dimethylbenzimidazole phosphoribosyltransferase	nicrnt_c + dmbzid_c -> h_c + 5prdmbz_c + nac_c	ECOLIN_RS11620	0	1000	0	Cofactor and Prosthetic Group Biosynthesis
DGSNtex	Deoxyguanosine transport via diffusion (extracellular to periplasm)	dgsn_e <=> dgsn_p	ECOLIN_RS01820 or ECOLIN_RS04920 or ECOLIN_RS08090 or ECOLIN_RS12935	-1000	1000	0	Transport, Outer Membrane Porin
THRA2	L-allo-Threonine Aldolase	athr__L_c -> acald_c + gly_c	ECOLIN_RS14440 or ECOLIN_RS04630	0	1000	0	Threonine and Lysine Metabolism
H2Stex	H2s transport via diffusion (extracellular to periplasm)	h2s_e <=> h2s_p	ECOLIN_RS08090 or ECOLIN_RS12935 or ECOLIN_RS01820 or ECOLIN_RS04920	-1000	1000	0	Transport, Outer Membrane Porin
PPK	Polyphosphate kinase	atp_c + pi_c -> ppi_c + adp_c	ECOLIN_RS14200	0	1000	0	Oxidative Phosphorylation
EX_so4_e	Sulfate exchange	so4_e <=>		-1000	1000	0	Extracellular exchange
SADH	Succinylarginine dihydrolase	2 h_c + 2 h2o_c + sucarg_c -> co2_c + 2 nh4_c + sucorn_c	ECOLIN_RS09730	0	1000	0	Arginine and Proline Metabolism
GLUSy	Glutamate synthase (NADPH)	h_c + nadph_c + akg_c + gln__L_c -> nadp_c + 2 glu__L_c	ECOLIN_RS18480 and ECOLIN_RS18475	0	1000	0	Glutamate Metabolism
GUAPRT	Guanine phosphoribosyltransferase	prpp_c + gua_c -> ppi_c + gmp_c	ECOLIN_RS00695 or ECOLIN_RS01805	0	1000	0	Nucleotide Salvage Pathway
EX_phe__L_e	L-Phenylalanine exchange	phe__L_e ->		0	1000	0	Extracellular exchange
EX_thr__L_e	L-Threonine exchange	thr__L_e ->		0	1000	0	Extracellular exchange
EX_uri_e	Uridine exchange	uri_e ->		0	1000	0	Extracellular exchange
OMCDC	2-Oxo-4-methyl-3-carboxypentanoate decarboxylation	h_c + 3c4mop_c -> co2_c + 4mop_c	s0001	0	1000	0	Valine, Leucine, and Isoleucine Metabolism
ABUTD	Aminobutyraldehyde dehydrogenase	h2o_c + nad_c + 4abutn_c -> 2 h_c + nadh_c + 4abut_c	ECOLIN_RS08320	0	1000	0	Arginine and Proline Metabolism
E4PD	Erythrose 4-phosphate dehydrogenase	h2o_c + nad_c + e4p_c <=> 2 h_c + nadh_c + 4per_c	ECOLIN_RS16265 or ECOLIN_RS09920	-1000	1000	0	Cofactor and Prosthetic Group Biosynthesis
IG3PS	Imidazole-glycerol-3-phosphate synthase	gln__L_c + prlp_c -> h_c + glu__L_c + aicar_c + eig3p_c	ECOLIN_RS11960 and ECOLIN_RS11970	0	1000	0	Histidine Metabolism
MTHFR2	5,10-methylenetetrahydrofolate reductase (NADH)	2 h_c + nadh_c + mlthf_c -> nad_c + 5mthf_c	ECOLIN_RS22760	0	1000	0	Folate Metabolism
DMSOR2pp	Dimethyl sulfoxide reductase (Demethylmenaquinol 8) (periplasm)	2dmmql8_c + dmso_p -> 2dmmq8_c + h2o_p + dms_p	ECOLIN_RS10705 and ECOLIN_RS10710	0	1000	0	Oxidative Phosphorylation
H2St1pp	H2s transport (periplasm)	h2s_c -> h2s_p	s0001	0	1000	0	Transport, Inner Membrane
EX_nh4_e	Ammonia exchange	nh4_e <=>		-1000	1000	0	Extracellular exchange
DADK	Deoxyadenylate kinase	atp_c + damp_c <=> adp_c + dadp_c	ECOLIN_RS02815	-1000	1000	0	Nucleotide Salvage Pathway
DUTPDP	DUTP diphosphatase	dutp_c + h2o_c -> h_c + ppi_c + dump_c	ECOLIN_RS20740 or ECOLIN_RS13115	0	1000	0	Nucleotide Salvage Pathway
EX_ddca_e	Dodecanoate (n-C12:0) exchange	ddca_e ->		0	1000	0	Extracellular exchange
HYD3pp	Hydrogenase (Demethylmenaquinone-8: 2 protons) (periplasm)	2 h_c + 2dmmq8_c + h2_c -> 2dmmql8_c + 2 h_p	( ECOLIN_RS05115 and ECOLIN_RS05120 and ECOLIN_RS05110 ) or ( ECOLIN_RS17250 and ECOLIN_RS17265 and ECOLIN_RS17260 and ECOLIN_RS17255 )	0	1000	0	Oxidative Phosphorylation
NO3R1pp	Nitrate reductase (Ubiquinol-8) (periplasm)	2 h_c + q8h2_c + no3_c -> h2o_c + q8_c + no2_c + 2 h_p	( ECOLIN_RS08470 and ECOLIN_RS08475 and ECOLIN_RS08465 and ECOLIN_RS08460 ) or ( ECOLIN_RS07395 and ECOLIN_RS07410 and ECOLIN_RS07405 and ECOLIN_RS07400 )	0	1000	0	Oxidative Phosphorylation
NTP5	Nucleoside-triphosphatase (CTP)	h2o_c + ctp_c -> h_c + pi_c + cdp_c	ECOLIN_RS24175	0	1000	0	Nucleotide Salvage Pathway
FORt2pp	Formate transport via proton symport (uptake only, periplasm)	h_p + for_p -> h_c + for_c	ECOLIN_RS04790	0	1000	0	Transport, Inner Membrane
EX_r5p_e	Alpha-D-Ribose 5-phosphate exchange	r5p_e ->		0	1000	0	Extracellular exchange
EX_glyc2p_e	Glycerol 2-phosphate exchange	glyc2p_e ->		0	1000	0	Extracellular exchange
MTAN	Methylthioadenosine nucleosidase	h2o_c + 5mta_c -> ade_c + 5mtr_c	ECOLIN_RS00885	0	1000	0	Arginine and Proline Metabolism
DPR	2-dehydropantoate 2-reductase	h_c + nadph_c + 2dhp_c -> nadp_c + pant__R_c	ECOLIN_RS02560 or ECOLIN_RS21680	0	1000	0	Cofactor and Prosthetic Group Biosynthesis
EX_halipa_e	Hepta-acylated KDO(2)-lipid (A) exchange	halipa_e ->		0	1000	0	Extracellular exchange
AACPS5	Acyl-[acyl-carrier-protein] synthetase (n-C18:1)	atp_c + ACP_c + ocdcea_c -> ppi_c + amp_c + octeACP_c	ECOLIN_RS06320 and ECOLIN_RS15920	0	1000	0	Cell Envelope Biosynthesis
MANptspp	D-mannose transport via PEP:Pyr PTS (periplasm)	pep_c + man_p -> pyr_c + man6p_c	ECOLIN_RS10120 and ECOLIN_RS10115 and ECOLIN_RS10110 and ECOLIN_RS13880 and ECOLIN_RS13875	0	1000	0	Transport, Inner Membrane
EX_cmp_e	CMP exchange	cmp_e ->		0	1000	0	Extracellular exchange
NTD8	5'-nucleotidase (dGMP)	h2o_c + dgmp_c -> pi_c + dgsn_c	ECOLIN_RS15345 or ECOLIN_RS13300 or ECOLIN_RS19410 or ECOLIN_RS10640	0	1000	0	Nucleotide Salvage Pathway
GALCTD	Galactarate dehydratase	galct__D_c -> h2o_c + 5dh4dglc_c	ECOLIN_RS17975	0	1000	0	Alternate Carbon Metabolism
EX_malthx_e	Maltohexaose exchange	malthx_e ->		0	1000	0	Extracellular exchange
MLTG4	Maltodextrin glucosidase (maltohexaose)	h2o_c + malthx_c -> glc__D_c + maltpt_c	ECOLIN_RS02430	0	1000	0	Alternate Carbon Metabolism
UDPGDC	UDP-glucuronate C-4'' decarboxylase	nad_c + udpglcur_c -> co2_c + nadh_c + udpLa4o_c	ECOLIN_RS13135	0	1000	0	Lipopolysaccharide Biosynthesis / Recycling
PUNP4	Purine-nucleoside phosphorylase (Deoxyguanosine)	pi_c + dgsn_c <=> 2dr1p_c + gua_c	ECOLIN_RS13830 or ECOLIN_RS25165	-1000	1000	0	Nucleotide Salvage Pathway
AMAOTr	Adenosylmethionine-8-amino-7-oxononanoate transaminase	amet_c + 8aonn_c <=> dann_c + amob_c	ECOLIN_RS04125	-1000	1000	0	Cofactor and Prosthetic Group Biosynthesis
EX_csn_e	Cytosine exchange	csn_e ->		0	1000	0	Extracellular exchange
EX_etoh_e	Ethanol exchange	etoh_e ->		0	1000	0	Extracellular exchange
G6PP	Glucose-6-phosphate phosphatase	h2o_c + g6p_c -> pi_c + glc__D_c	ECOLIN_RS04375 or ECOLIN_RS21965 or ECOLIN_RS13310	0	1000	0	Glycolysis/Gluconeogenesis
GLNS	Glutamine synthetase	atp_c + glu__L_c + nh4_c -> h_c + adp_c + pi_c + gln__L_c	ECOLIN_RS22305	0	1000	0	Glutamate Metabolism
TYMtex	Tyramine transport via diffusion (extracellular to periplasm)	tym_e <=> tym_p	ECOLIN_RS01820 or ECOLIN_RS04920 or ECOLIN_RS08090 or ECOLIN_RS12935	-1000	1000	0	Transport, Outer Membrane Porin
GTHS	Glutathione synthetase	atp_c + gly_c + glucys_c -> h_c + adp_c + pi_c + gthrd_c	ECOLIN_RS16395	0	1000	0	Cofactor and Prosthetic Group Biosynthesis
EX_g3pe_e	Sn-Glycero-3-phosphoethanolamine exchange	g3pe_e ->		0	1000	0	Extracellular exchange
EX_pacald_e	Phenylacetaldehyde exchange	pacald_e ->		0	1000	0	Extracellular exchange
EX_his__L_e	L-Histidine exchange	his__L_e ->		0	1000	0	Extracellular exchange
EX_k_e	K+ exchange	k_e <=>		-1000	1000	0	Extracellular exchange
EX_na1_e	Sodium exchange	na1_e <=>		-1000	1000	0	Extracellular exchange
ACACT1r	Acetyl-CoA C-acetyltransferase	2 accoa_c <=> coa_c + aacoa_c	ECOLIN_RS12985 or ECOLIN_RS13555 or ECOLIN_RS22165	-1000	1000	0	Membrane Lipid Metabolism
EX_dmso_e	Dimethyl sulfoxide exchange	dmso_e ->		0	1000	0	Extracellular exchange
CMPtex	CMP transport via diffusion (extracellular to periplasm)	cmp_e <=> cmp_p	ECOLIN_RS01820 or ECOLIN_RS04920 or ECOLIN_RS08090 or ECOLIN_RS12935	-1000	1000	0	Transport, Outer Membrane Porin
DUMPtex	DUMP transport via diffusion (extracellular to periplasm)	dump_e <=> dump_p	ECOLIN_RS01820 or ECOLIN_RS04920 or ECOLIN_RS08090 or ECOLIN_RS12935	-1000	1000	0	Transport, Outer Membrane Porin
XMPtex	XMP transport via diffusion (extracellular to periplasm)	xmp_e <=> xmp_p	ECOLIN_RS01820 or ECOLIN_RS04920 or ECOLIN_RS08090 or ECOLIN_RS12935	-1000	1000	0	Transport, Outer Membrane Porin
3PEPTtex	LalaDgluMdap (tripeptide) transport via diffusion (extracellular to periplasm)	LalaDgluMdap_e <=> LalaDgluMdap_p	ECOLIN_RS01820 or ECOLIN_RS04920 or ECOLIN_RS08090 or ECOLIN_RS12935	-1000	1000	0	Transport, Outer Membrane Porin
EX_12ppd__S_e	(S)-Propane-1,2-diol exchange	12ppd__S_e ->		0	1000	0	Extracellular exchange
EX_pppn_e	Phenylpropanoate exchange	pppn_e ->		0	1000	0	Extracellular exchange
ANHGMtex	GlcNAc-anhMurNAc transport via diffusion (extracellular to periplasm)	anhgm_e <=> anhgm_p	ECOLIN_RS01820 or ECOLIN_RS04920 or ECOLIN_RS08090 or ECOLIN_RS12935	-1000	1000	0	Transport, Outer Membrane Porin
MALTptspp	Maltose transport via PEP:Pyr PTS (periplasm)	pep_c + malt_p -> pyr_c + malt6p_c	ECOLIN_RS09045 and ECOLIN_RS13885 and ECOLIN_RS13875 and ECOLIN_RS13880	0	1000	0	Transport, Inner Membrane
UDPKAAT	UDP-4''-ketopentose:UDP-4-amino-4-deoxy-L-arabinose aminotransferase	glu__L_c + udpLa4o_c <=> akg_c + udpLa4n_c	ECOLIN_RS13125	-1000	1000	0	Lipopolysaccharide Biosynthesis / Recycling
ULA4NFT	UDP-L-Ara4N formyltransferase	10fthf_c + udpLa4n_c -> h_c + thf_c + udpLa4fn_c	ECOLIN_RS13135	0	1000	0	Lipopolysaccharide Biosynthesis / Recycling
EX_acgam1p_e	N-Acetyl-D-glucosamine 1-phosphate exchange	acgam1p_e ->		0	1000	0	Extracellular exchange
NTD11pp	5'-nucleotidase (IMP)	h2o_p + imp_p -> pi_p + ins_p	ECOLIN_RS02845 or ECOLIN_RS23470	0	1000	0	Nucleotide Salvage Pathway
EX_galt_e	Galactitol exchange	galt_e ->		0	1000	0	Extracellular exchange
DKGLCNR2x	2,5-diketo-D-gluconate reductase (NADH)	h_c + nadh_c + 25dkglcn_c -> nad_c + 5dglcn_c	ECOLIN_RS20330	0	1000	0	Alternate Carbon Metabolism
ACGS	N-acetylglutamate synthase	accoa_c + glu__L_c -> h_c + coa_c + acglu_c	ECOLIN_RS15820	0	1000	0	Arginine and Proline Metabolism
PDE1	3',5'-cyclic-nucleotide phosphodiesterase	h2o_c + camp_c -> h_c + amp_c	ECOLIN_RS17500	0	1000	0	Nucleotide Salvage Pathway
UPLA4FNT	Undecaprenyl phosphate-L-Ara4FN transferase	udcpp_c + udpLa4fn_c -> udp_c + uLa4fn_c	ECOLIN_RS13130	0	1000	0	Lipopolysaccharide Biosynthesis / Recycling
UPLA4FNF	Undecaprenyl phosphate-L-Ara4FN formylase	h2o_c + uLa4fn_c -> for_c + uLa4n_c	ECOLIN_RS13140	0	1000	0	Lipopolysaccharide Biosynthesis / Recycling
ULA4Ntppi	Transport (cytoplasm to periplasm)	uLa4n_c -> uLa4n_p	ECOLIN_RS13155 and ECOLIN_RS13150	0	1000	0	Lipopolysaccharide Biosynthesis / Recycling
HEPT1	Heptosyltransferase I (LPS core synthesis)	lipa_c + adphep_LD_c -> h_c + adp_c + hlipa_c	ECOLIN_RS20655	0	1000	0	Lipopolysaccharide Biosynthesis / Recycling
FALDtex	Formaldehyde transport via diffusion (extracellular to periplasm)	fald_e <=> fald_p	ECOLIN_RS01820 or ECOLIN_RS04920 or ECOLIN_RS08090 or ECOLIN_RS12935	-1000	1000	0	Transport, Outer Membrane Porin
MCITD	2-methylcitrate dehydratase	2mcit_c -> h2o_c + 2mcacn_c	ECOLIN_RS02160	0	1000	0	Alternate Carbon Metabolism
CU2tex	Copper (Cu+2) transport via diffusion (extracellular to periplasm)	cu2_e <=> cu2_p	ECOLIN_RS08090 or ECOLIN_RS12935 or ECOLIN_RS01820 or ECOLIN_RS04920	-1000	1000	0	Transport, Outer Membrane Porin
EX_glcur1p_e	D-Glucuronate 1-phosphate exchange	glcur1p_e ->		0	1000	0	Extracellular exchange
GLCATr	D-glucose O-acetyltransferase	accoa_c + glc__D_c <=> coa_c + acglc__D_c	ECOLIN_RS02735	-1000	1000	0	Alternate Carbon Metabolism
ALR2	Aldose reductase (methylglyoxal)	h_c + nadph_c + mthgxl_c -> nadp_c + acetol_c	ECOLIN_RS17340 or ECOLIN_RS01135 or ECOLIN_RS09930 or ECOLIN_RS17285	0	1000	0	Methylglyoxal Metabolism
AMALT2	Amylomaltase (maltotetraose)	maltttr_c + malt_c -> glc__D_c + maltpt_c	ECOLIN_RS19510	0	1000	0	Alternate Carbon Metabolism
MLTP1	Maltodextrin phosphorylase (maltopentaose)	pi_c + maltpt_c <=> g1p_c + maltttr_c	ECOLIN_RS19515	-1000	1000	0	Alternate Carbon Metabolism
HEPT2	Heptosyltransferase II (LPS core synthesis)	adphep_LD_c + hlipa_c -> h_c + adp_c + hhlipa_c	ECOLIN_RS20650	0	1000	0	Lipopolysaccharide Biosynthesis / Recycling
FECRMUtex	Ferrichrome (minus Fe) secretion (to extracellular)	h_p + fecrm_un_p -> h_c + fecrm_un_e		0	1000	0	Inorganic Ion Transport and Metabolism
ALAALAr	D-alanine-D-alanine ligase (reversible)	atp_c + 2 ala__D_c <=> h_c + adp_c + pi_c + alaala_c	ECOLIN_RS02320 or ECOLIN_RS00490	-1000	1000	0	Cell Envelope Biosynthesis
EX_thrp_e	L-Threonine O-3-phosphate exchange	thrp_e ->		0	1000	0	Extracellular exchange
CLtex	Chloride (Cl-1) transport via diffusion (extracellular to periplasm)	cl_e <=> cl_p	ECOLIN_RS01820 or ECOLIN_RS04920 or ECOLIN_RS08090 or ECOLIN_RS12935	-1000	1000	0	Transport, Outer Membrane Porin
CYSDtex	D-cysteine transport via diffusion (extracellular to periplasm)	cys__D_e <=> cys__D_p	ECOLIN_RS01820 or ECOLIN_RS04920 or ECOLIN_RS08090 or ECOLIN_RS12935	-1000	1000	0	Transport, Outer Membrane Porin
CYSDabcpp	D-cysteine uptake via ABC system (periplasm)	atp_c + h2o_c + cys__D_p -> h_c + adp_c + pi_c + cys__D_c		0	1000	0	Transport, Inner Membrane
HXAND	Hypoxanthine dehydrogenase	hxan_c + h2o_c + nad_c -> h_c + xan_c + nadh_c	ECOLIN_RS15980 and ECOLIN_RS15985 and ECOLIN_RS15990	0	1000	0	Nucleotide Salvage Pathway
EX_fald_e	Formaldehyde exchange	fald_e ->		0	1000	0	Extracellular exchange
EX_pydxn_e	Pyridoxine exchange	pydxn_e ->		0	1000	0	Extracellular exchange
EX_acgal_e	N-Acetyl-D-galactosamine exchange	acgal_e ->		0	1000	0	Extracellular exchange
EX_so2_e	Sulfur dioxide exchange	so2_e ->		0	1000	0	Extracellular exchange
EX_dms_e	Dimethyl sulfide exchange	dms_e ->		0	1000	0	Extracellular exchange
GMPtex	GMP transport via diffusion (extracellular to periplasm)	gmp_e <=> gmp_p	ECOLIN_RS12935 or ECOLIN_RS01820 or ECOLIN_RS04920 or ECOLIN_RS08090	-1000	1000	0	Transport, Outer Membrane Porin
IMPtex	IMP transport via diffusion (extracellular to periplasm)	imp_e <=> imp_p	ECOLIN_RS01820 or ECOLIN_RS04920 or ECOLIN_RS08090 or ECOLIN_RS12935	-1000	1000	0	Transport, Outer Membrane Porin
G3PItex	Glycero-3-phospho-1-inositol transport via diffusion (extracellular to periplasm)	g3pi_e <=> g3pi_p	ECOLIN_RS01820 or ECOLIN_RS04920 or ECOLIN_RS08090 or ECOLIN_RS12935	-1000	1000	0	Transport, Outer Membrane Porin
CD2abcpp	Cadmium (Cd+2) ABC transporter (periplasm)	atp_c + h2o_c + cd2_c -> h_c + adp_c + pi_c + cd2_p	ECOLIN_RS19835	0	1000	0	Inorganic Ion Transport and Metabolism
G3PGtex	Glycerophoglycerol transport via diffusion (extracellular to periplasm)	g3pg_e <=> g3pg_p	ECOLIN_RS01820 or ECOLIN_RS04920 or ECOLIN_RS08090 or ECOLIN_RS12935	-1000	1000	0	Transport, Outer Membrane Porin
G3PEtex	Glycero-3-phosphoethanolamine transport via diffusion (extracellular to periplasm)	g3pe_e <=> g3pe_p	ECOLIN_RS04920 or ECOLIN_RS08090 or ECOLIN_RS12935 or ECOLIN_RS01820	-1000	1000	0	Transport, Outer Membrane Porin
G3PCtex	Glycero-3-phosphocholine transport via diffusion (extracellular to periplasm)	g3pc_e <=> g3pc_p	ECOLIN_RS01820 or ECOLIN_RS04920 or ECOLIN_RS08090 or ECOLIN_RS12935	-1000	1000	0	Transport, Outer Membrane Porin
UMPtex	UMP transport via diffusion (extracellular to periplasm)	ump_e <=> ump_p	ECOLIN_RS04920 or ECOLIN_RS08090 or ECOLIN_RS12935 or ECOLIN_RS01820	-1000	1000	0	Transport, Outer Membrane Porin
G1Ptex	D-glucose 1-phosphate transport via diffusion	g1p_e <=> g1p_p	ECOLIN_RS01820 or ECOLIN_RS04920 or ECOLIN_RS08090 or ECOLIN_RS12935	-1000	1000	0	Transport, Outer Membrane Porin
ADNK1	Adenosine kinase	atp_c + adn_c -> h_c + adp_c + amp_c	ECOLIN_RS02815	0	1000	0	Nucleotide Salvage Pathway
CUt3	Copper transport out via proton antiport	h_e + cu_c -> h_c + cu_e	ECOLIN_RS03130 and ECOLIN_RS03140 and ECOLIN_RS03135 and ECOLIN_RS03145	0	1000	0	Transport, Outer Membrane
ZN2t3pp	Zinc (Zn+2) transport out via proton antiport (periplasm)	h_p + zn2_c -> h_c + zn2_p	ECOLIN_RS22550	0	1000	0	Inorganic Ion Transport and Metabolism
SKMtex	Shikimate transport via diffusion (extracellular to periplasm)	skm_e <=> skm_p	ECOLIN_RS01820 or ECOLIN_RS04920 or ECOLIN_RS08090 or ECOLIN_RS12935	-1000	1000	0	Transport, Outer Membrane Porin
MNt2pp	Manganese (Mn+2) transport in via proton symport (periplasm)	h_p + mn2_p -> h_c + mn2_c	ECOLIN_RS13755	0	1000	0	Transport, Inner Membrane
GLCabcpp	D-glucose transport via ABC system (periplasm)	atp_c + h2o_c + glc__D_p -> h_c + adp_c + pi_c + glc__D_c	ECOLIN_RS26145 and ECOLIN_RS26150 and ECOLIN_RS12580	0	1000	0	Transport, Inner Membrane
MNtex	Manganese (Mn+2) transport via diffusion (extracellular to periplasm)	mn2_e <=> mn2_p	ECOLIN_RS01820 or ECOLIN_RS04920 or ECOLIN_RS08090 or ECOLIN_RS12935	-1000	1000	0	Transport, Outer Membrane Porin
GAL1Ptex	D-galactose 1-phosphate transport via diffusion (extracellular to periplasm)	gal1p_e <=> gal1p_p	ECOLIN_RS01820 or ECOLIN_RS04920 or ECOLIN_RS08090 or ECOLIN_RS12935	-1000	1000	0	Transport, Outer Membrane Porin
GLCTR2	Glucosyltransferase II (LPS core synthesis)	udpg_c + gagicolipa_c -> h_c + udp_c + ggagicolipa_c	ECOLIN_RS20685	0	1000	0	Lipopolysaccharide Biosynthesis / Recycling
G2PPpp	Glycerol 2-phosphate phosphatase (periplasmic)	h2o_p + glyc2p_p -> glyc_p + pi_p	ECOLIN_RS23470 or ECOLIN_RS02330	0	1000	0	Alternate Carbon Metabolism
UDPGPpp	UDPglucose pyrophosphohydrolase	h2o_p + udpg_p -> 2 h_p + ump_p + g1p_p	ECOLIN_RS02845	0	1000	0	Alternate Carbon Metabolism
EX_acgal1p_e	N-Acetyl-D-galactosamine 1-phosphate exchange	acgal1p_e ->		0	1000	0	Extracellular exchange
EX_cyan_e	Hydrogen cyanide exchange	cyan_e ->		0	1000	0	Extracellular exchange
EX_tyrp_e	Phosphotyrosine exchange	tyrp_e ->		0	1000	0	Extracellular exchange
O2Stex	Superoxide anion transport via diffusion (extracellular to periplasm)	o2s_e <=> o2s_p	ECOLIN_RS08090 or ECOLIN_RS12935 or ECOLIN_RS01820 or ECOLIN_RS04920	-1000	1000	0	Transport, Outer Membrane Porin
HEPK1	LPS heptose kinase I (LPS core synthesis)	atp_c + hhlipa_c -> h_c + adp_c + phhlipa_c	ECOLIN_RS20690	0	1000	0	Lipopolysaccharide Biosynthesis / Recycling
HEPT3	Heptosyltransferase III (LPS core synthesis)	adphep_LD_c + phhlipa_c -> h_c + adp_c + hphhlipa_c	ECOLIN_RS20700	0	1000	0	Lipopolysaccharide Biosynthesis / Recycling
HEPK2	LPS heptose kinase II (LPS core synthesis)	atp_c + hphhlipa_c -> h_c + adp_c + phphhlipa_c	ECOLIN_RS20675	0	1000	0	Lipopolysaccharide Biosynthesis / Recycling
ALDD3y	Aldehyde dehydrogenase (propanal, NADP)	nadp_c + h2o_c + ppal_c -> 2 h_c + nadph_c + ppa_c	ECOLIN_RS26555 or ECOLIN_RS24715 or ECOLIN_RS17335	0	1000	0	Alternate Carbon Metabolism
EX_uacgam_e	UDP-N-acetyl-D-glucosamine exchange	uacgam_e ->		0	1000	0	Extracellular exchange
Kt3pp	Potassium transport out via proton antiport (periplasm)	h_p + k_c -> h_c + k_p	ECOLIN_RS19190 or ECOLIN_RS00255 or ECOLIN_RS07350 or ECOLIN_RS04475	0	1000	0	Inorganic Ion Transport and Metabolism
EX_udpacgal_e	UDP-N-acetyl-D-galactosamine exchange	udpacgal_e ->		0	1000	0	Extracellular exchange
EX_udpg_e	UDPglucose exchange	udpg_e ->		0	1000	0	Extracellular exchange
EX_udpgal_e	UDPgalactose exchange	udpgal_e ->		0	1000	0	Extracellular exchange
EX_udpglcur_e	UDP-D-glucuronate exchange	udpglcur_e ->		0	1000	0	Extracellular exchange
EX_14glucan_e	1,4-alpha-D-glucan exchange	14glucan_e ->		0	1000	0	Extracellular exchange
EX_pser__L_e	O-Phospho-L-serine exchange	pser__L_e ->		0	1000	0	Extracellular exchange
R5PP	Ribose 5-phosphate phosphatase	h2o_c + r5p_c -> pi_c + rib__D_c	ECOLIN_RS04375 or ECOLIN_RS15000 or ECOLIN_RS03605 or ECOLIN_RS13310 or ECOLIN_RS21290	0	1000	0	Alternate Carbon Metabolism
EX_xmp_e	Xanthosine 5'-phosphate exchange	xmp_e ->		0	1000	0	Extracellular exchange
EX_damp_e	DAMP exchange	damp_e ->		0	1000	0	Extracellular exchange
CYSSADS	L-cysteine sulfinic acid desulfurase	2 h_c + 3sala_c -> ala__L_c + so2_c	ECOLIN_RS15660 or ECOLIN_RS09395	0	1000	0	Cysteine Metabolism
EX_dimp_e	DIMP exchange	dimp_e ->		0	1000	0	Extracellular exchange
CPPPGO2	Oxygen Independent coproporphyrinogen-III oxidase	cpppg3_c + 2 amet_c -> 2 co2_c + pppg9_c + 2 met__L_c + 2 dad_5_c	ECOLIN_RS22285	0	1000	0	Cofactor and Prosthetic Group Biosynthesis
EX_isetac_e	Isethionic acid exchange	isetac_e ->		0	1000	0	Extracellular exchange
AGM3PH	N-Acetyl-D-glucosamine(anhydrous)N-Acetylmuramyl-tripeptide beta -1,4-N-acetylglucosaminidase	h2o_c + anhgm3p_c -> acgam_c + anhm3p_c	ECOLIN_RS06390	0	1000	0	Murein Recycling
HOMt2pp	L-homoserineserine efflux via proton symport	hom__L_c + h_p -> h_c + hom__L_p	ECOLIN_RS04335 or ECOLIN_RS21945	0	1000	0	Transport, Inner Membrane
EX_aso3_e	Arsenite exchange	aso3_e ->		0	1000	0	Extracellular exchange
EX_tcynt_e	Thiocyanate exchange	tcynt_e ->		0	1000	0	Extracellular exchange
EX_fe3dhbzs_e	Ferric 2,3-dihydroxybenzoylserine exchange	fe3dhbzs_e ->		0	1000	0	Extracellular exchange
AGM3PApp	N-Acetyl-D-glucosamine(anhydrous)N-Acetylmuramyl-tripeptide amidase (periplasm)	h2o_p + anhgm3p_p -> LalaDgluMdap_p + anhgm_p	ECOLIN_RS24215 or ECOLIN_RS13960 or ECOLIN_RS15815 or ECOLIN_RS04615	0	1000	0	Murein Recycling
PPPGO	Protoporphyrinogen oxidase (aerobic)	1.5 o2_c + pppg9_c -> 3 h2o_c + ppp9_c	ECOLIN_RS22200	0	1000	0	Cofactor and Prosthetic Group Biosynthesis
EX_feoxam_un_e	Ferroxamine minus Fe(3) exchange	feoxam_un_e ->		0	1000	0	Extracellular exchange
HOMtex	L-homoserine transport via diffusion (extracellular to periplasm)	hom__L_e <=> hom__L_p	ECOLIN_RS01820 or ECOLIN_RS04920 or ECOLIN_RS08090 or ECOLIN_RS12935	-1000	1000	0	Transport, Outer Membrane Porin
SO2tex	SO2 transport via diffusion (extracellular to periplasm)	so2_e <=> so2_p	ECOLIN_RS01820 or ECOLIN_RS04920 or ECOLIN_RS08090 or ECOLIN_RS12935	-1000	1000	0	Transport, Outer Membrane Porin
SO2tpp	SO2 transport via diffusion (periplasm)	so2_p <=> so2_c	s0001	-1000	1000	0	Inorganic Ion Transport and Metabolism
LDH_D2	D-lactate dehydrogenase	q8_c + lac__D_c -> pyr_c + q8h2_c	ECOLIN_RS12495	0	1000	0	Oxidative Phosphorylation
EX_g3pc_e	Sn-Glycero-3-phosphocholine exchange	g3pc_e ->		0	1000	0	Extracellular exchange
EX_g3pg_e	Glycerophosphoglycerol exchange	g3pg_e ->		0	1000	0	Extracellular exchange
EX_g3pi_e	Sn-Glycero-3-phospho-1-inositol exchange	g3pi_e ->		0	1000	0	Extracellular exchange
SHCHF	Sirohydrochlorin ferrochelatase	scl_c + fe2_c -> 3 h_c + sheme_c	ECOLIN_RS19285	0	1000	0	Cofactor and Prosthetic Group Biosynthesis
SUCOAS	Succinyl-CoA synthetase (ADP-forming)	atp_c + coa_c + succ_c <=> adp_c + pi_c + succoa_c	ECOLIN_RS03885 and ECOLIN_RS03880	-1000	1000	0	Citric Acid Cycle
SUCBZL	O-succinylbenzoate-CoA ligase	atp_c + coa_c + sucbz_c -> ppi_c + amp_c + sbzcoa_c	ECOLIN_RS13165	0	1000	0	Cofactor and Prosthetic Group Biosynthesis
CYSDDS	D-cysteine desulfhydrase	h2o_c + cys__D_c -> pyr_c + h2s_c + nh4_c	ECOLIN_RS10930	0	1000	0	Cysteine Metabolism
CYStpp	L-cysteine export via facilitated transport	cys__L_c -> cys__L_p	ECOLIN_RS14590 or ECOLIN_RS08775	0	1000	0	Transport, Inner Membrane
EX_g3ps_e	Glycerophosphoserine exchange	g3ps_e ->		0	1000	0	Extracellular exchange
EX_peamn_e	Phenethylamine exchange	peamn_e ->		0	1000	0	Extracellular exchange
EX_34dhpac_e	3,4-Dihydroxyphenylacetaldehyde exchange	34dhpac_e ->		0	1000	0	Extracellular exchange
NTP1	Nucleoside-triphosphatase (ATP)	atp_c + h2o_c -> h_c + adp_c + pi_c	ECOLIN_RS09820 or ECOLIN_RS24175	0	1000	0	Biomass and maintenance functions
DAMPtex	DAMP transport via diffusion (extracellular to periplasm)	damp_e <=> damp_p	ECOLIN_RS01820 or ECOLIN_RS04920 or ECOLIN_RS08090 or ECOLIN_RS12935	-1000	1000	0	Transport, Outer Membrane Porin
DCMPtex	DCMP transport via diffusion (extracellular to periplasm)	dcmp_e <=> dcmp_p	ECOLIN_RS01820 or ECOLIN_RS04920 or ECOLIN_RS08090 or ECOLIN_RS12935	-1000	1000	0	Transport, Outer Membrane Porin
DGMPtex	DGMP transport via diffusion (extracellular to periplasm)	dgmp_e <=> dgmp_p	ECOLIN_RS01820 or ECOLIN_RS04920 or ECOLIN_RS08090 or ECOLIN_RS12935	-1000	1000	0	Transport, Outer Membrane Porin
DTMPtex	DTMP transport via diffusion (extracellular to periplasm)	dtmp_e <=> dtmp_p	ECOLIN_RS01820 or ECOLIN_RS04920 or ECOLIN_RS08090 or ECOLIN_RS12935	-1000	1000	0	Transport, Outer Membrane Porin
ACSERtpp	O-Acetyl-L-serine export via facilitated transport	acser_c -> acser_p	ECOLIN_RS14590 or ECOLIN_RS08775	0	1000	0	Transport, Inner Membrane
ACSERtex	O-Acetyl-L-serine transport via diffusion (extracellular to periplasm)	acser_e <=> acser_p	ECOLIN_RS08090 or ECOLIN_RS12935 or ECOLIN_RS01820 or ECOLIN_RS04920	-1000	1000	0	Transport, Outer Membrane Porin
LALDO3	L-Lactaldehyde:NADP+ 1-oxidoreductase	h_c + nadph_c + mthgxl_c -> nadp_c + lald__L_c		0	1000	0	Methylglyoxal Metabolism
NTP10	Nucleoside-triphosphatase (ITP)	h2o_c + itp_c -> h_c + pi_c + idp_c	ECOLIN_RS24175 or ECOLIN_RS25220	0	1000	0	Nucleotide Salvage Pathway
PRAIS	Phosphoribosylaminoimidazole synthase	atp_c + fpram_c -> 2 h_c + adp_c + pi_c + air_c	ECOLIN_RS14190	0	1000	0	Purine and Pyrimidine Biosynthesis
GDMANE	GDP-4-dehydro-6-deoxy-D-mannose epimerase	gdpddman_c -> gdpofuc_c	ECOLIN_RS12090	0	1000	0	Cell Envelope Biosynthesis
GPDDA4	Glycerophosphodiester phosphodiesterase (Glycerophosphoglycerol)	h2o_c + g3pg_c -> h_c + glyc_c + glyc3p_c	ECOLIN_RS19725	0	1000	0	Glycerophospholipid Metabolism
LPLIPAL2ATG120	Lysophospholipase L2 (acyltransferase, 2-acyl-glycerophosphoglycerol, n-C12:0)	2agpg120_c + pg120_c -> g3pg_c + apg120_c	ECOLIN_RS21960	0	1000	0	Glycerophospholipid Metabolism
PLIPA1E140pp	Phospholipase A1 (phosphatidylethanolamine, n-C14:0) (periplasm)	h2o_p + pe140_p -> h_p + ttdca_p + 2agpe140_p	ECOLIN_RS21930	0	1000	0	Glycerophospholipid Metabolism
LPLIPAL2E140	Lysophospholipase L2 (2-acylglycerophosphoethanolamine, n-C14:0)	h2o_c + 2agpe140_c -> h_c + ttdca_c + g3pe_c	ECOLIN_RS21960	0	1000	0	Glycerophospholipid Metabolism
PLIPA1E160pp	Phospholipase A1 (phosphatidylethanolamine, n-C16:0) (periplasm)	h2o_p + pe160_p -> h_p + hdca_p + 2agpe160_p	ECOLIN_RS21930	0	1000	0	Glycerophospholipid Metabolism
GALKr	Galactokinase	atp_c + gal_c <=> h_c + adp_c + gal1p_c	ECOLIN_RS04030	-1000	1000	0	Alternate Carbon Metabolism
PLIPA1E161pp	Phospholipase A1 (phosphatidylethanolamine, n-C16:1) (periplasm)	h2o_p + pe161_p -> h_p + 2agpe161_p + hdcea_p	ECOLIN_RS21930	0	1000	0	Glycerophospholipid Metabolism
AACPS8	Acyl-[acyl-carrier-protein] synthetase (n-C10:0)	atp_c + ACP_c + dca_c -> ppi_c + amp_c + dcaACP_c	ECOLIN_RS06320 and ECOLIN_RS15920	0	1000	0	Cell Envelope Biosynthesis
AACPS9	Acyl-[acyl-carrier-protein] synthetase (n-C8:0)	atp_c + ACP_c + octa_c -> ppi_c + amp_c + ocACP_c	ECOLIN_RS06320 and ECOLIN_RS15920	0	1000	0	Cell Envelope Biosynthesis
LPLIPAL2E180	Lysophospholipase L2 (2-acylglycerophosphoethanolamine, n-C18:0)	h2o_c + 2agpe180_c -> h_c + g3pe_c + ocdca_c	ECOLIN_RS21960	0	1000	0	Glycerophospholipid Metabolism
LPLIPAL2G161	Lysophospholipase L2 (2-acylglycerophosphoglycerol, n-C16:1)	h2o_c + 2agpg161_c -> h_c + hdcea_c + g3pg_c	ECOLIN_RS21960	0	1000	0	Glycerophospholipid Metabolism
LPLIPAL2G181	Lysophospholipase L2 (2-acylglycerophosphoglycerol, n-C18:1)	h2o_c + 2agpg181_c -> h_c + ocdcea_c + g3pg_c	ECOLIN_RS21960	0	1000	0	Glycerophospholipid Metabolism
2AGPE120tipp	2-Acyl-sn-glycero-3-phosphoethanolamine (n-C12:0) transporter via facilitated diffusion (periplasm)	2agpe120_p -> 2agpe120_c	ECOLIN_RS15915	0	1000	0	Transport, Inner Membrane
HXCT	Acetyl-CoA:hexanoate-CoA transferase	accoa_c + hxa_c <=> ac_c + hxcoa_c	( ECOLIN_RS12975 and ECOLIN_RS12970 ) or ECOLIN_RS09465	0	1000	0	Alternate Carbon Metabolism
AACPS6	Acyl-[acyl-carrier-protein] synthetase (n-C18:0)	atp_c + ACP_c + ocdca_c -> ppi_c + amp_c + ocdcaACP_c	ECOLIN_RS06320 and ECOLIN_RS15920	0	1000	0	Cell Envelope Biosynthesis
2AGPEAT160	2-acyl-glycerophospho-ethanolamine acyltransferase (n-C16:0)	atp_c + hdca_c + 2agpe160_c -> ppi_c + amp_c + pe160_c	ECOLIN_RS15920	0	1000	0	Glycerophospholipid Metabolism
AACPS7	Acyl-[acyl-carrier-protein] synthetase (n-C12:0)	atp_c + ACP_c + ddca_c -> ppi_c + amp_c + ddcaACP_c	ECOLIN_RS06320 and ECOLIN_RS15920	0	1000	0	Cell Envelope Biosynthesis
G3PGabcpp	Sn-glycerol-3-phosphoglycerol transport via ABC system (periplasm)	atp_c + h2o_c + g3pg_p -> h_c + adp_c + pi_c + g3pg_c	ECOLIN_RS19730 and ECOLIN_RS19735 and ECOLIN_RS19745 and ECOLIN_RS19740	0	1000	0	Transport, Inner Membrane
G3PIabcpp	Sn-glycerol-3-phosphoethanolamine transport via ABC system (periplasm)	atp_c + h2o_c + g3pi_p -> h_c + adp_c + pi_c + g3pi_c	ECOLIN_RS19730 and ECOLIN_RS19735 and ECOLIN_RS19745 and ECOLIN_RS19740	0	1000	0	Transport, Inner Membrane
DURADx	Dihydrouracil dehydrogenase (NAD)	nad_c + 56dura_c <=> h_c + ura_c + nadh_c	ECOLIN_RS12565 and ECOLIN_RS12560	-1000	1000	0	Nucleotide Salvage Pathway
ECOAH7	3-hydroxyacyl-CoA dehydratase (3-hydroxyhexadecanoyl-CoA)	3hhdcoa_c <=> h2o_c + hdd2coa_c	ECOLIN_RS13550 or ECOLIN_RS25970	-1000	1000	0	Membrane Lipid Metabolism
G1PPpp	Glucose-1-phosphatase	h2o_p + g1p_p -> pi_p + glc__D_p	ECOLIN_RS02330	0	1000	0	Glycolysis/Gluconeogenesis
GALCTND	Galactonate dehydratase	galctn__D_c -> h2o_c + 2dh3dgal_c	ECOLIN_RS21265	0	1000	0	Alternate Carbon Metabolism
GCALDD	Glycolaldehyde dehydrogenase	h2o_c + nad_c + gcald_c -> 2 h_c + nadh_c + glyclt_c	ECOLIN_RS08190	0	1000	0	Folate Metabolism
HISTP	Histidinol-phosphatase	h2o_c + hisp_c -> pi_c + histd_c	ECOLIN_RS11955	0	1000	0	Histidine Metabolism
G3PSabcpp	Sn-glycerol-3-phosphoserine transport via ABC system (periplasm)	atp_c + h2o_c + g3ps_p -> h_c + adp_c + pi_c + g3ps_c	ECOLIN_RS19730 and ECOLIN_RS19735 and ECOLIN_RS19745 and ECOLIN_RS19740	0	1000	0	Transport, Inner Membrane
QMO2	Quinol monooxygenase (Ubiquinol-8)	2 o2_c + q8h2_c -> 2 h_c + q8_c + 2 o2s_c	ECOLIN_RS17455	0	1000	0	Oxidative Phosphorylation
QMO3	Quinol monooxygenase (menaquinol 8)	2 o2_c + mql8_c -> 2 h_c + mqn8_c + 2 o2s_c	ECOLIN_RS17455	0	1000	0	Oxidative Phosphorylation
LPLIPAL2E141	Lysophospholipase L2 (2-acylglycerophosphoethanolamine, n-C14:1)	h2o_c + 2agpe141_c -> h_c + ttdcea_c + g3pe_c	ECOLIN_RS21960	0	1000	0	Glycerophospholipid Metabolism
LPLIPAL2E161	Lysophospholipase L2 (2-acylglycerophosphoethanolamine, n-C16:1)	h2o_c + 2agpe161_c -> h_c + hdcea_c + g3pe_c	ECOLIN_RS21960	0	1000	0	Glycerophospholipid Metabolism
LDH_D	D-lactate dehydrogenase	nad_c + lac__D_c <=> h_c + pyr_c + nadh_c	ECOLIN_RS08110	-1000	1000	0	Pyruvate Metabolism
AMALT4	Amylomaltase (maltohexaose)	malt_c + malthx_c -> glc__D_c + malthp_c	ECOLIN_RS19510	0	1000	0	Alternate Carbon Metabolism
NTD11	5'-nucleotidase (IMP)	imp_c + h2o_c -> pi_c + ins_c	ECOLIN_RS15345 or ECOLIN_RS19410	0	1000	0	Nucleotide Salvage Pathway
LPLIPAL2E181	Lysophospholipase L2 (2-acylglycerophosphoethanolamine, n-C18:1)	h2o_c + 2agpe181_c -> h_c + g3pe_c + ocdcea_c	ECOLIN_RS21960	0	1000	0	Glycerophospholipid Metabolism
LPLIPAL2G180	Lysophospholipase L2 (2-acylglycerophosphoglycerol, n-C18:0)	h2o_c + 2agpg180_c -> h_c + g3pg_c + ocdca_c	ECOLIN_RS21960	0	1000	0	Glycerophospholipid Metabolism
LPLIPAL2G141	Lysophospholipase L2 (2-acylglycerophosphoglycerol, n-C14:1)	h2o_c + 2agpg141_c -> h_c + ttdcea_c + g3pg_c	ECOLIN_RS21960	0	1000	0	Glycerophospholipid Metabolism
2AGPA120tipp	2-Acyl-sn-glycero-3-phosphatidate (n-C12:0) transporter via facilitated diffusion (periplasm)	2ddecg3p_p -> 2ddecg3p_c	ECOLIN_RS15915	0	1000	0	Transport, Inner Membrane
2AGPG180tipp	2-Acyl-sn-glycero-3-phosphoglycerol (n-C18:0) transporter via facilitated diffusion (periplasm)	2agpg180_p -> 2agpg180_c	ECOLIN_RS15915	0	1000	0	Transport, Inner Membrane
IPDDI	Isopentenyl-diphosphate D-isomerase	ipdp_c <=> dmpp_c	ECOLIN_RS16100	-1000	1000	0	Cofactor and Prosthetic Group Biosynthesis
ORNDC	Ornithine Decarboxylase	h_c + orn_c -> co2_c + ptrc_c	ECOLIN_RS16490 or ECOLIN_RS03740	0	1000	0	Arginine and Proline Metabolism
UPP3MT	Uroporphyrinogen methyltransferase	uppg3_c + 2 amet_c -> h_c + dscl_c + 2 ahcys_c	ECOLIN_RS19285	0	1000	0	Cofactor and Prosthetic Group Biosynthesis
KAS15	Beta-ketoacyl-ACP synthase (2)	h_c + accoa_c + malACP_c -> co2_c + coa_c + actACP_c	ECOLIN_RS06305	0	1000	0	Membrane Lipid Metabolism
ALAALAtex	D-alanyl-D-alanine (DalaDala) transport via diffusion (extracellular to periplasm)	alaala_e <=> alaala_p	ECOLIN_RS01820 or ECOLIN_RS04920 or ECOLIN_RS08090 or ECOLIN_RS12935	-1000	1000	0	Transport, Outer Membrane Porin
FACOAL181t2pp	Fatty-acid-CoA ligase (octadecenoate transport via vectoral Co-A coupling)	atp_c + coa_c + h_p + ocdcea_p -> h_c + ppi_c + amp_c + odecoa_c	ECOLIN_RS10040 or ECOLIN_RS09505	0	1000	0	Cell Envelope Biosynthesis
T2DECAI	Trans-2-decenoyl-ACP isomerase	tdec2eACP_c <=> cdec3eACP_c	ECOLIN_RS05010	-1000	1000	0	Cell Envelope Biosynthesis
2AGPGAT180	2-acyl-glycerophospho-glycerol acyltransferase (n-C18:0)	atp_c + ocdca_c + 2agpg180_c -> ppi_c + amp_c + pg180_c	ECOLIN_RS15920	0	1000	0	Glycerophospholipid Metabolism
2AGPGAT181	2-acyl-glycerophospho-glycerol acyltransferase (n-C18:1)	atp_c + ocdcea_c + 2agpg181_c -> ppi_c + amp_c + pg181_c	ECOLIN_RS15920	0	1000	0	Glycerophospholipid Metabolism
3OAS161	3-oxoacyl-[acyl-carrier-protein] synthase (n-C16:1)	h_c + malACP_c + tdeACP_c -> co2_c + ACP_c + 3ocpalm9eACP_c	ECOLIN_RS13460	0	1000	0	Cell Envelope Biosynthesis
DHQS	3-dehydroquinate synthase	2dda7p_c -> pi_c + 3dhq_c	ECOLIN_RS19360	0	1000	0	Tyrosine, Tryptophan, and Phenylalanine Metabolism
EAR141y	Enoyl-[acyl-carrier-protein] reductase (NADPH) (n-C14:1)	h_c + nadph_c + t3c7mrseACP_c -> nadp_c + tdeACP_c	ECOLIN_RS07775	0	1000	0	Cell Envelope Biosynthesis
EAR161x	Enoyl-[acyl-carrier-protein] reductase (NADH) (n-C16:1)	h_c + nadh_c + t3c9palmeACP_c -> nad_c + hdeACP_c	ECOLIN_RS07775	0	1000	0	Cell Envelope Biosynthesis
2AGPG141tipp	2-Acyl-sn-glycero-3-phosphoglycerol (n-C14:1) transporter via facilitated diffusion (periplasm)	2agpg141_p -> 2agpg141_c	ECOLIN_RS15915	0	1000	0	Transport, Inner Membrane
2AGPG161tipp	2-Acyl-sn-glycero-3-phosphoglycerol (n-C16:1) transporter via facilitated diffusion (periplasm)	2agpg161_p -> 2agpg161_c	ECOLIN_RS15915	0	1000	0	Transport, Inner Membrane
2AGPG181tipp	2-Acyl-sn-glycero-3-phosphoglycerol (n-C18:1) transporter via facilitated diffusion (periplasm)	2agpg181_p -> 2agpg181_c	ECOLIN_RS15915	0	1000	0	Transport, Inner Membrane
2AGPEAT140	2-acyl-glycerophospho-ethanolamine acyltransferase (n-C14:0)	atp_c + ttdca_c + 2agpe140_c -> ppi_c + amp_c + pe140_c	ECOLIN_RS15920	0	1000	0	Glycerophospholipid Metabolism
2AGPEAT120	2-acyl-glycerophospho-ethanolamine acyltransferase (n-C12:0)	atp_c + 2agpe120_c + ddca_c -> ppi_c + amp_c + pe120_c	ECOLIN_RS15920	0	1000	0	Glycerophospholipid Metabolism
DASYN160	CDP-diacylglycerol synthetase (n-C16:0)	h_c + ctp_c + pa160_c -> ppi_c + cdpdhdecg_c	ECOLIN_RS00955	0	1000	0	Glycerophospholipid Metabolism
DASYN161	CDP-diacylglycerol synthetase (n-C16:1)	h_c + ctp_c + pa161_c -> ppi_c + cdpdhdec9eg_c	ECOLIN_RS00955	0	1000	0	Glycerophospholipid Metabolism
DASYN181	CDP-diacylglycerol synthetase (n-C18:1)	h_c + ctp_c + pa181_c -> ppi_c + cdpdodec11eg_c	ECOLIN_RS00955	0	1000	0	Glycerophospholipid Metabolism
CDAPPA161	CDP-Diacylglycerol pyrophostatase (n-C16:1)	h2o_c + cdpdhdec9eg_c -> cmp_c + 2 h_c + pa161_c	ECOLIN_RS22570	0	1000	0	Glycerophospholipid Metabolism
2AGPEAT161	2-acyl-glycerophospho-ethanolamine acyltransferase (n-C16:1)	atp_c + hdcea_c + 2agpe161_c -> ppi_c + amp_c + pe161_c	ECOLIN_RS15920	0	1000	0	Glycerophospholipid Metabolism
2AGPEAT141	2-acyl-glycerophospho-ethanolamine acyltransferase (n-C14:1)	atp_c + ttdcea_c + 2agpe141_c -> ppi_c + amp_c + pe141_c	ECOLIN_RS15920	0	1000	0	Glycerophospholipid Metabolism
2AGPGAT160	2-acyl-glycerophospho-glycerol acyltransferase (n-C16:0)	atp_c + hdca_c + 2agpg160_c -> ppi_c + amp_c + pg160_c	ECOLIN_RS15920	0	1000	0	Glycerophospholipid Metabolism
PGSA180	Phosphatidylglycerol synthase (n-C18:0)	glyc3p_c + cdpdodecg_c -> cmp_c + h_c + pgp180_c	ECOLIN_RS10890	0	1000	0	Glycerophospholipid Metabolism
PGCD	Phosphoglycerate dehydrogenase	nad_c + 3pg_c -> h_c + nadh_c + 3php_c	ECOLIN_RS16210	0	1000	0	Glycine and Serine Metabolism
PSSA140	Phosphatidylserine syntase (n-C14:0)	ser__L_c + cdpdtdecg_c -> cmp_c + h_c + ps140_c	ECOLIN_RS14630	0	1000	0	Glycerophospholipid Metabolism
2AGPGAT141	2-acyl-glycerophospho-glycerol acyltransferase (n-C14:1)	atp_c + ttdcea_c + 2agpg141_c -> ppi_c + amp_c + pg141_c	ECOLIN_RS15920	0	1000	0	Glycerophospholipid Metabolism
FACOAE180	Fatty-acid-CoA thioesterase (octadecanoate)	h2o_c + stcoa_c -> h_c + coa_c + ocdca_c	ECOLIN_RS02705	0	1000	0	Cell Envelope Biosynthesis
LPLIPAL2ATG140	Lysophospholipase L2 (acyltransferase, 2-acyl-glycerophosphoglycerol, n-C14:0)	2agpg140_c + pg140_c -> g3pg_c + apg140_c	ECOLIN_RS21960	0	1000	0	Glycerophospholipid Metabolism
LPLIPAL2ATG141	Lysophospholipase L2 (acyltransferase, 2-acyl-glycerophosphoglycerol, n-C14:1)	2agpg141_c + pg141_c -> g3pg_c + apg141_c	ECOLIN_RS21960	0	1000	0	Glycerophospholipid Metabolism
LPLIPAL2ATG160	Lysophospholipase L2 (acyltransferase, 2-acyl-glycerophosphoglycerol, n-C16:0)	2agpg160_c + pg160_c -> g3pg_c + apg160_c	ECOLIN_RS21960	0	1000	0	Glycerophospholipid Metabolism
LPLIPAL2ATG180	Lysophospholipase L2 (acyltransferase, 2-acyl-glycerophosphoglycerol, n-C18:0)	2agpg180_c + pg180_c -> g3pg_c + apg180_c	ECOLIN_RS21960	0	1000	0	Glycerophospholipid Metabolism
LPLIPAL2ATG161	Lysophospholipase L2 (acyltransferase, 2-acyl-glycerophosphoglycerol, n-C16:1)	2agpg161_c + pg161_c -> g3pg_c + apg161_c	ECOLIN_RS21960	0	1000	0	Glycerophospholipid Metabolism
LPLIPAL2ATG181	Lysophospholipase L2 (acyltransferase, 2-acyl-glycerophosphoglycerol, n-C18:1)	2agpg181_c + pg181_c -> g3pg_c + apg181_c	ECOLIN_RS21960	0	1000	0	Glycerophospholipid Metabolism
FACOAE100	Fatty-acid-CoA thioesterase (decanoate)	h2o_c + dcacoa_c -> h_c + coa_c + dca_c	ECOLIN_RS02705	0	1000	0	Cell Envelope Biosynthesis
FACOAE80	Fatty-acid-CoA thioesterase (octanoate)	h2o_c + occoa_c -> h_c + coa_c + octa_c	ECOLIN_RS02705	0	1000	0	Cell Envelope Biosynthesis
FACOAE60	Fatty-acid-CoA thioesterase (hexanoate)	h2o_c + hxcoa_c -> h_c + coa_c + hxa_c	ECOLIN_RS02705	0	1000	0	Cell Envelope Biosynthesis
CLPNS180pp	Cardiolipin synthase (periplasmic, n-C18:0)	2 pg180_p <=> glyc_p + clpn180_p	ECOLIN_RS07540 or ECOLIN_RS04205	-1000	1000	0	Glycerophospholipid Metabolism
PLIPA1E120pp	Phospholipase A1 (phosphatidylethanolamine, n-C12:0) (periplasm)	h2o_p + pe120_p -> h_p + ddca_p + 2agpe120_p	ECOLIN_RS21930	0	1000	0	Glycerophospholipid Metabolism
CLPNS181pp	Cardiolipin synthase (periplasmic, n-C18:1)	2 pg181_p <=> glyc_p + clpn181_p	ECOLIN_RS07540 or ECOLIN_RS04205	-1000	1000	0	Glycerophospholipid Metabolism
EX_cys__L_e	L-Cysteine exchange	cys__L_e ->		0	1000	0	Extracellular exchange
PG161abcpp	Phosphatidylglycerol transport via ABC system (n-C16:1, periplasm)	atp_c + h2o_c + pg161_c -> h_c + adp_c + pi_c + pg161_p	ECOLIN_RS04840	0	1000	0	Transport, Inner Membrane
PGP120abcpp	Phosphatidylglycerophosphate transport via ABC system (n-C12:0, periplasm)	atp_c + h2o_c + pgp120_c -> h_c + adp_c + pi_c + pgp120_p	ECOLIN_RS04840	0	1000	0	Transport, Inner Membrane
MALtex	Malate transport via diffusion (extracellular to periplasm)	mal__L_e <=> mal__L_p	ECOLIN_RS01820 or ECOLIN_RS04920 or ECOLIN_RS08090 or ECOLIN_RS12935	-1000	1000	0	Transport, Outer Membrane Porin
NO3tex	Nitrate transport via diffusion (extracellular to periplasm)	no3_e <=> no3_p	ECOLIN_RS08090 or ECOLIN_RS01820 or ECOLIN_RS04920 or ECOLIN_RS12935	-1000	1000	0	Transport, Outer Membrane Porin
3OAS141	3-oxoacyl-[acyl-carrier-protein] synthase (n-C14:1)	h_c + malACP_c + cddec5eACP_c -> co2_c + ACP_c + 3ocmrs7eACP_c	ECOLIN_RS13460	0	1000	0	Cell Envelope Biosynthesis
3OAR121	3-oxoacyl-[acyl-carrier-protein] reductase (n-C12:1)	h_c + nadph_c + 3ocddec5eACP_c -> nadp_c + 3hcddec5eACP_c	ECOLIN_RS05445	0	1000	0	Cell Envelope Biosynthesis
CFAS160G	Cyclopropane fatty acid synthase (Phosphatidylglycerol, n-C16:0)	2 amet_c + pg161_c -> 2 h_c + 2 ahcys_c + cpg160_c	ECOLIN_RS09260	0	1000	0	Glycerophospholipid Metabolism
PGP161abcpp	Phosphatidylglycerophosphate transport via ABC system (n-C16:1, periplasm)	atp_c + h2o_c + pgp161_c -> h_c + adp_c + pi_c + pgp161_p	ECOLIN_RS04840	0	1000	0	Transport, Inner Membrane
PGP181abcpp	Phosphatidylglycerophosphate transport via ABC system (n-C18:1, periplasm)	atp_c + h2o_c + pgp181_c -> h_c + adp_c + pi_c + pgp181_p	ECOLIN_RS04840	0	1000	0	Transport, Inner Membrane
PA120abcpp	Phosphatidate transport via ABC system (n-C12:0, periplasm)	atp_c + h2o_c + pa120_c -> h_c + adp_c + pi_c + pa120_p	ECOLIN_RS04840	0	1000	0	Transport, Inner Membrane
PLIPA1G120pp	Phospholipase A1 (phosphatidylglycerol, n-C12:0) (periplasm)	h2o_p + pg120_p -> h_p + ddca_p + 2agpg120_p	ECOLIN_RS21930	0	1000	0	Glycerophospholipid Metabolism
URAt2pp	Uracil transport in via proton symport (periplasm)	h_p + ura_p <=> h_c + ura_c	ECOLIN_RS14180 or ECOLIN_RS26455	0	1000	0	Transport, Inner Membrane
FACOAE141	Fatty-acid-CoA thioesterase (tetradecenoate)	h2o_c + tdecoa_c -> h_c + coa_c + ttdcea_c	ECOLIN_RS02705	0	1000	0	Cell Envelope Biosynthesis
CLPNS120pp	Cardiolipin synthase (periplasmic, n-C12:0)	2 pg120_p <=> glyc_p + clpn120_p	ECOLIN_RS04205 or ECOLIN_RS07540	-1000	1000	0	Glycerophospholipid Metabolism
ALPATE160pp	Apolipoprotein N-acyltransferase (phosphatidylethanolamine, periplasm)	pe160_p + alpp_p -> 2agpe160_p + lpp_p	ECOLIN_RS09380 and ECOLIN_RS03535	0	1000	0	Unassigned
FACOAE161	Fatty-acid-CoA thioesterase (hexadecenoate)	h2o_c + hdcoa_c -> h_c + coa_c + hdcea_c	ECOLIN_RS02705	0	1000	0	Cell Envelope Biosynthesis
EX_gsn_e	Guanosine exchange	gsn_e ->		0	1000	0	Extracellular exchange
TTDCEAtexi	Tetradecenoate transport via facilitated irreversible diffusion (extracellular to periplasm)	ttdcea_e -> ttdcea_p	ECOLIN_RS13565	0	1000	0	Transport, Outer Membrane
HDCEAtexi	Hexadecenoate transport via facilitated irreversible diffusion (extracellular to periplasm)	hdcea_e -> hdcea_p	ECOLIN_RS13565	0	1000	0	Transport, Outer Membrane
ALPATG160pp	Apolipoprotein N-acyltransferase (phosphatidylglycerol, periplasm)	alpp_p + pg160_p -> lpp_p + 2agpg160_p	ECOLIN_RS09380 and ECOLIN_RS03535	0	1000	0	Unassigned
2AGPGAT120	2-acyl-glycerophospho-glycerol acyltransferase (n-C12:0)	atp_c + 2agpg120_c + ddca_c -> ppi_c + amp_c + pg120_c	ECOLIN_RS15920	0	1000	0	Glycerophospholipid Metabolism
LPLIPAL2ATE120	Lysophospholipase L2 (acyltransferase, 2-acyl-glycerophosphoethanolamine, n-C12:0)	pg120_c + 2agpe120_c -> g3pe_c + apg120_c	ECOLIN_RS21960	0	1000	0	Glycerophospholipid Metabolism
2AGPEAT180	2-acyl-glycerophospho-ethanolamine acyltransferase (n-C18:0)	atp_c + 2agpe180_c + ocdca_c -> ppi_c + amp_c + pe180_c	ECOLIN_RS15920	0	1000	0	Glycerophospholipid Metabolism
LPLIPAL2ATE140	Lysophospholipase L2 (acyltransferase, 2-acyl-glycerophosphoethanolamine, n-C14:0)	2agpe140_c + pg140_c -> g3pe_c + apg140_c	ECOLIN_RS21960	0	1000	0	Glycerophospholipid Metabolism
EX_orot_e	Orotate exchange	orot_e ->		0	1000	0	Extracellular exchange
LPLIPAL2ATE160	Lysophospholipase L2 (acyltransferase, 2-acyl-glycerophosphoethanolamine, n-C16:0)	2agpe160_c + pg160_c -> g3pe_c + apg160_c	ECOLIN_RS21960	0	1000	0	Glycerophospholipid Metabolism
LPLIPAL2ATE180	Lysophospholipase L2 (acyltransferase, 2-acyl-glycerophosphoethanolamine, n-C18:0)	2agpe180_c + pg180_c -> g3pe_c + apg180_c	ECOLIN_RS21960	0	1000	0	Glycerophospholipid Metabolism
LPLIPAL2ATE141	Lysophospholipase L2 (acyltransferase, 2-acyl-glycerophosphoethanolamine, n-C14:1)	2agpe141_c + pg141_c -> g3pe_c + apg141_c	ECOLIN_RS21960	0	1000	0	Glycerophospholipid Metabolism
2AGPEAT181	2-acyl-glycerophospho-ethanolamine acyltransferase (n-C18:1)	atp_c + ocdcea_c + 2agpe181_c -> ppi_c + amp_c + pe181_c	ECOLIN_RS15920	0	1000	0	Glycerophospholipid Metabolism
2AGPGAT140	2-acyl-glycerophospho-glycerol acyltransferase (n-C14:0)	atp_c + ttdca_c + 2agpg140_c -> ppi_c + amp_c + pg140_c	ECOLIN_RS15920	0	1000	0	Glycerophospholipid Metabolism
PLIPA1E181pp	Phospholipase A1 (phosphatidylethanolamine, n-C18:1) (periplasm)	h2o_p + pe181_p -> h_p + ocdcea_p + 2agpe181_p	ECOLIN_RS21930	0	1000	0	Glycerophospholipid Metabolism
PLIPA1G180pp	Phospholipase A1 (phosphatidylglycerol, n-C18:0) (periplasm)	h2o_p + pg180_p -> h_p + ocdca_p + 2agpg180_p	ECOLIN_RS21930	0	1000	0	Glycerophospholipid Metabolism
LPLIPAL2ATE161	Lysophospholipase L2 (acyltransferase, 2-acyl-glycerophosphoethanolamine, n-C16:1)	2agpe161_c + pg161_c -> g3pe_c + apg161_c	ECOLIN_RS21960	0	1000	0	Glycerophospholipid Metabolism
LPLIPAL2ATE181	Lysophospholipase L2 (acyltransferase, 2-acyl-glycerophosphoethanolamine, n-C18:1)	2agpe181_c + pg181_c -> g3pe_c + apg181_c	ECOLIN_RS21960	0	1000	0	Glycerophospholipid Metabolism
FACOAL141t2pp	Fatty-acid-CoA ligase (tetradecenoate transport via vectoral Co-A coupling)	atp_c + coa_c + h_p + ttdcea_p -> h_c + ppi_c + amp_c + tdecoa_c	ECOLIN_RS09505 or ECOLIN_RS10040	0	1000	0	Cell Envelope Biosynthesis
FACOAL161t2pp	Fatty-acid-CoA ligase (hexadecenoate transport via vectoral Co-A coupling)	atp_c + coa_c + h_p + hdcea_p -> h_c + ppi_c + amp_c + hdcoa_c	ECOLIN_RS10040 or ECOLIN_RS09505	0	1000	0	Cell Envelope Biosynthesis
PA160abcpp	Phosphatidate transport via ABC system (n-C16:0, periplasm)	atp_c + h2o_c + pa160_c -> h_c + adp_c + pi_c + pa160_p	ECOLIN_RS04840	0	1000	0	Transport, Inner Membrane
PLIPA1G181pp	Phospholipase A1 (phosphatidylglycerol, n-C18:1) (periplasm)	h2o_p + pg181_p -> h_p + ocdcea_p + 2agpg181_p	ECOLIN_RS21930	0	1000	0	Glycerophospholipid Metabolism
ALAALAabcpp	D-alanyl-D-alanine (DalaDala) transport via ABC system (periplasm)	atp_c + h2o_c + alaala_p -> h_c + adp_c + pi_c + alaala_c	ECOLIN_RS20280 and ECOLIN_RS20265 and ECOLIN_RS20270 and ECOLIN_RS20255 and ECOLIN_RS20260	0	1000	0	Transport, Inner Membrane
HEXt2rpp	Hexanoate transport via proton symport, reversible (periplasm)	h_p + hxa_p <=> h_c + hxa_c	ECOLIN_RS12980	-1000	1000	0	Transport, Inner Membrane
G3PEabcpp	Sn-glycerol-3-phosphoethanolamine transport via ABC system (periplasm)	atp_c + h2o_c + g3pe_p -> h_c + adp_c + pi_c + g3pe_c	ECOLIN_RS19730 and ECOLIN_RS19735 and ECOLIN_RS19745 and ECOLIN_RS19740	0	1000	0	Transport, Inner Membrane
G3PCabcpp	Sn-glycerol-3-phosphocholine transport via ABC system (periplasm)	atp_c + h2o_c + g3pc_p -> h_c + adp_c + pi_c + g3pc_c	ECOLIN_RS19730 and ECOLIN_RS19735 and ECOLIN_RS19745 and ECOLIN_RS19740	0	1000	0	Transport, Inner Membrane
2AGPGAT161	2-acyl-glycerophospho-glycerol acyltransferase (n-C16:1)	atp_c + hdcea_c + 2agpg161_c -> ppi_c + amp_c + pg161_c	ECOLIN_RS15920	0	1000	0	Glycerophospholipid Metabolism
PA181abcpp	Phosphatidate transport via ABC system (n-C18:1, periplasm)	atp_c + h2o_c + pa181_c -> h_c + adp_c + pi_c + pa181_p	ECOLIN_RS04840	0	1000	0	Transport, Inner Membrane
12DGR141tipp	1,2 diacylglycerol transport via flipping (periplasm to cytoplasm, n-C14:1)	12dgr141_p -> 12dgr141_c		0	1000	0	Transport, Inner Membrane
AMPTASEPG	Aminopeptidase (pro-gly)	h2o_c + progly_c -> gly_c + pro__L_c	ECOLIN_RS14330 or ECOLIN_RS04935 or ECOLIN_RS24695 or ECOLIN_RS01800	0	1000	0	Arginine and Proline Metabolism
ADSL1r	Adenylsuccinate lyase	dcamp_c <=> amp_c + fum_c	ECOLIN_RS06615	-1000	1000	0	Purine and Pyrimidine Biosynthesis
PROGLYabcpp	L-Prolinylglycine (Pro-Gly) transport via ABC system (periplasm)	atp_c + h2o_c + progly_p -> h_c + adp_c + pi_c + progly_c	ECOLIN_RS20280 and ECOLIN_RS20265 and ECOLIN_RS20255 and ECOLIN_RS20260 and ECOLIN_RS20270	0	1000	0	Transport, Inner Membrane
GTHRDabcpp	Reduced glutathione via ABC system (periplasm)	atp_c + h2o_c + gthrd_p -> h_c + adp_c + pi_c + gthrd_c	ECOLIN_RS04420 and ECOLIN_RS04415 and ECOLIN_RS04410 and ECOLIN_RS04425	0	1000	0	Transport, Inner Membrane
PGPP140pp	Phosphatidylglycerol phosphate phosphatase (periplasm, n-C14:0)	h2o_p + pgp140_p -> pi_p + pg140_p	ECOLIN_RS02525 or ECOLIN_RS07715	0	1000	0	Glycerophospholipid Metabolism
PGPP141pp	Phosphatidylglycerol phosphate phosphatase (periplasm, n-C14:1)	h2o_p + pgp141_p -> pi_p + pg141_p	ECOLIN_RS02525 or ECOLIN_RS07715	0	1000	0	Glycerophospholipid Metabolism
PGPP160pp	Phosphatidylglycerol phosphate phosphatase (periplasm, n-C16:0)	h2o_p + pgp160_p -> pi_p + pg160_p	ECOLIN_RS02525 or ECOLIN_RS07715	0	1000	0	Glycerophospholipid Metabolism
2AGPG140tipp	2-Acyl-sn-glycero-3-phosphoglycerol (n-C14:0) transporter via facilitated diffusion (periplasm)	2agpg140_p -> 2agpg140_c	ECOLIN_RS15915	0	1000	0	Transport, Inner Membrane
PGPP180pp	Phosphatidylglycerol phosphate phosphatase (periplasm, n-C18:0)	h2o_p + pgp180_p -> pi_p + pg180_p	ECOLIN_RS02525 or ECOLIN_RS07715	0	1000	0	Glycerophospholipid Metabolism
2AGPG160tipp	2-Acyl-sn-glycero-3-phosphoglycerol (n-C16:0) transporter via facilitated diffusion (periplasm)	2agpg160_p -> 2agpg160_c	ECOLIN_RS15915	0	1000	0	Transport, Inner Membrane
SERD_D	D-serine deaminase	ser__D_c -> pyr_c + nh4_c	ECOLIN_RS13620	0	1000	0	Glycine and Serine Metabolism
CLPNH141pp	Cardiolipin hydrolase (periplasm, n-C14:1)	h2o_p + clpn141_p -> h_p + pg141_p + pa141_p		0	1000	0	Glycerophospholipid Metabolism
CLPNH160pp	Cardiolipin hydrolase (periplasm, n-C16:0)	h2o_p + clpn160_p -> h_p + pg160_p + pa160_p		0	1000	0	Glycerophospholipid Metabolism
CLPNH161pp	Cardiolipin hydrolase (periplasm, n-C16:1)	h2o_p + clpn161_p -> h_p + pg161_p + pa161_p		0	1000	0	Glycerophospholipid Metabolism
AICART	Phosphoribosylaminoimidazolecarboxamide formyltransferase	aicar_c + 10fthf_c <=> fprica_c + thf_c	ECOLIN_RS23100	-1000	1000	0	Purine and Pyrimidine Biosynthesis
CLPNH181pp	Cardiolipin hydrolase (periplasm, n-C18:1)	h2o_p + clpn181_p -> h_p + pg181_p + pa181_p		0	1000	0	Glycerophospholipid Metabolism
D_LACt2pp	D-lactate transport via proton symport (periplasm)	h_p + lac__D_p <=> h_c + lac__D_c	ECOLIN_RS20570 or ECOLIN_RS17115	-1000	1000	0	Transport, Inner Membrane
PLIPA1E180pp	Phospholipase A1 (phosphatidylethanolamine, n-C18:0) (periplasm)	h2o_p + pe180_p -> h_p + ocdca_p + 2agpe180_p	ECOLIN_RS21930	0	1000	0	Glycerophospholipid Metabolism
RIBtex	Ribose transport via diffusion (extracellular to periplasm)	rib__D_e <=> rib__D_p	ECOLIN_RS01820 or ECOLIN_RS04920 or ECOLIN_RS08090 or ECOLIN_RS12935	-1000	1000	0	Transport, Outer Membrane Porin
FLVRx	Flavin reductase (NAD)	h_c + nadh_c + ribflv_c -> nad_c + rbflvrd_c	ECOLIN_RS22160	0	1000	0	Cofactor and Prosthetic Group Biosynthesis
THMtex	Thiamine transport via diffusion (extracellular to periplasm)	thm_e <=> thm_p	ECOLIN_RS01820 or ECOLIN_RS04920 or ECOLIN_RS08090 or ECOLIN_RS12935	-1000	1000	0	Transport, Outer Membrane Porin
XYLUtex	L-xylulose transport via diffusion (extracellular to periplasm)	xylu__L_e <=> xylu__L_p	ECOLIN_RS01820 or ECOLIN_RS04920 or ECOLIN_RS08090 or ECOLIN_RS12935	-1000	1000	0	Transport, Outer Membrane Porin
PLIPA1G140pp	Phospholipase A1 (phosphatidylglycerol, n-C14:0) (periplasm)	h2o_p + pg140_p -> h_p + ttdca_p + 2agpg140_p	ECOLIN_RS21930	0	1000	0	Glycerophospholipid Metabolism
PLIPA1G161pp	Phospholipase A1 (phosphatidylglycerol, n-C16:1) (periplasm)	h2o_p + pg161_p -> h_p + hdcea_p + 2agpg161_p	ECOLIN_RS21930	0	1000	0	Glycerophospholipid Metabolism
CLPNS160pp	Cardiolipin synthase (periplasmic, n-C16:0)	2 pg160_p <=> glyc_p + clpn160_p	ECOLIN_RS04205 or ECOLIN_RS07540	-1000	1000	0	Glycerophospholipid Metabolism
CLPNS161pp	Cardiolipin synthase (periplasmic, n-C16:1)	2 pg161_p <=> glyc_p + clpn161_p	ECOLIN_RS07540 or ECOLIN_RS04205	-1000	1000	0	Glycerophospholipid Metabolism
EX_manglyc_e	2(alpha-D-Mannosyl)-D-glycerate exchange	manglyc_e ->		0	1000	0	Extracellular exchange
ALLtex	Allose transport via diffusion (extracellular to periplasm)	all__D_e <=> all__D_p	ECOLIN_RS04920 or ECOLIN_RS01820 or ECOLIN_RS08090 or ECOLIN_RS12935	-1000	1000	0	Transport, Outer Membrane Porin
PG160abcpp	Phosphatidylglycerol transport via ABC system (n-C16:0, periplasm)	atp_c + h2o_c + pg160_c -> h_c + adp_c + pi_c + pg160_p	ECOLIN_RS04840	0	1000	0	Transport, Inner Membrane
FRUpts2pp	Fructose transport via PEP:Pyr PTS (f6p generating) (periplasm)	pep_c + fru_p -> pyr_c + f6p_c	ECOLIN_RS10115 and ECOLIN_RS10110 and ECOLIN_RS13880 and ECOLIN_RS10120 and ECOLIN_RS13875	0	1000	0	Transport, Inner Membrane
PGP140abcpp	Phosphatidylglycerophosphate transport via ABC system (n-C14:0, periplasm)	atp_c + h2o_c + pgp140_c -> h_c + adp_c + pi_c + pgp140_p	ECOLIN_RS04840	0	1000	0	Transport, Inner Membrane
PAPA120pp	Phosphatidate phosphatase (periplasmic, n-C12:0)	h2o_p + pa120_p -> pi_p + 12dgr120_p	ECOLIN_RS07715	0	1000	0	Glycerophospholipid Metabolism
PAPA140pp	Phosphatidate phosphatase (periplasmic, n-C14:0)	h2o_p + pa140_p -> pi_p + 12dgr140_p	ECOLIN_RS07715	0	1000	0	Glycerophospholipid Metabolism
EX_metsox_R__L_e	L-methionine-R-sulfoxide exchange	metsox_R__L_e ->		0	1000	0	Extracellular exchange
PAPA141pp	Phosphatidate phosphatase (periplasmic, n-C14:1)	h2o_p + pa141_p -> pi_p + 12dgr141_p	ECOLIN_RS07715	0	1000	0	Glycerophospholipid Metabolism
34dhpactex	Dihydroxyphenylacetaldehyde transport via diffusion (extracellular to periplasm)	34dhpac_e <=> 34dhpac_p	ECOLIN_RS01820 or ECOLIN_RS04920 or ECOLIN_RS08090 or ECOLIN_RS12935	-1000	1000	0	Transport, Outer Membrane Porin
PAPA160pp	Phosphatidate phosphatase (periplasmic, n-C16:0)	h2o_p + pa160_p -> pi_p + 12dgr160_p	ECOLIN_RS07715	0	1000	0	Glycerophospholipid Metabolism
G6Pt6_2pp	Glucose-6-phosphate transport via phosphate antiport (periplasm)	2 pi_c + g6p_p -> g6p_c + 2 pi_p	ECOLIN_RS21145	0	1000	0	Transport, Inner Membrane
PAPA161pp	Phosphatidate phosphatase (periplasmic, n-C16:1)	h2o_p + pa161_p -> pi_p + 12dgr161_p	ECOLIN_RS07715	0	1000	0	Glycerophospholipid Metabolism
MALTHXtexi	Maltohexaose transport via diffusion (extracellular to periplasm) irreversible	malthx_e -> malthx_p	ECOLIN_RS23305	0	1000	0	Transport, Outer Membrane
12PPDStpp	(S)-Propane-1,2-diol facilitated transport (periplasm)	12ppd__S_p <=> 12ppd__S_c		-1000	1000	0	Transport, Inner Membrane
PAPA180pp	Phosphatidate phosphatase (periplasmic, n-C18:0)	h2o_p + pa180_p -> pi_p + 12dgr180_p	ECOLIN_RS07715	0	1000	0	Glycerophospholipid Metabolism
PROtex	L-proline transport via diffusion (extracellular to periplasm)	pro__L_e <=> pro__L_p	ECOLIN_RS08090 or ECOLIN_RS12935 or ECOLIN_RS01820 or ECOLIN_RS04920	-1000	1000	0	Transport, Outer Membrane Porin
HPYRI	Hydroxypyruvate isomerase	hpyr_c <=> 2h3oppan_c	ECOLIN_RS02960	-1000	1000	0	Alternate Carbon Metabolism
FE3HOXUtex	Fe(III)hydroxamate unloaded secretion	h_p + fe3hox_un_c -> h_c + fe3hox_un_p		0	1000	0	Inorganic Ion Transport and Metabolism
HYD1pp	Hydrogenase (ubiquinone-8: 2 protons) (periplasm)	2 h_c + q8_c + h2_c -> q8h2_c + 2 h_p	( ECOLIN_RS05115 and ECOLIN_RS05120 and ECOLIN_RS05110 ) or ( ECOLIN_RS17250 and ECOLIN_RS17265 and ECOLIN_RS17260 and ECOLIN_RS17255 ) or ( ECOLIN_RS15210 and ECOLIN_RS15215 and ECOLIN_RS15220 and ECOLIN_RS15200 and ECOLIN_RS15205 and ECOLIN_RS15195 )	0	1000	0	Oxidative Phosphorylation
EX_cl_e	Chloride exchange	cl_e <=>		-1000	1000	0	Extracellular exchange
FE3DHBZStonex	Ferric 2,3-dihydroxybenzoylserine transport via ton system (extracellular)	h_p + fe3dhbzs_e -> h_c + fe3dhbzs_p	( ECOLIN_RS07560 and ECOLIN_RS17300 and ECOLIN_RS17305 and ECOLIN_RS04285 ) or ( ECOLIN_RS07560 and ECOLIN_RS17300 and ECOLIN_RS17305 and ECOLIN_RS12615 )	0	1000	0	Transport, Outer Membrane
AACTOOR	Aminoacetone:oxygen oxidoreductase(deaminating)(flavin-containing)	h2o_c + o2_c + aact_c -> nh4_c + mthgxl_c + h2o2_c		0	1000	0	Methylglyoxal Metabolism
H2tpp	Hydrogen transport diffusion (periplasm)	h2_p <=> h2_c	s0001	-1000	1000	0	Transport, Inner Membrane
23DAPPAtex	2,3-diaminopropionate transport via diffusion	23dappa_e <=> 23dappa_p	ECOLIN_RS01820 or ECOLIN_RS04920 or ECOLIN_RS08090 or ECOLIN_RS12935	-1000	1000	0	Transport, Outer Membrane Porin
ECAP3pp	Enterobacterial common antigen polymerase (periplasm)	unagamuf_p + eca3und_p -> h_p + udcpdp_p + eca4und_p	ECOLIN_RS21730 and ECOLIN_RS21775	0	1000	0	Lipopolysaccharide Biosynthesis / Recycling
FEOXAMtonex	Ferroxamine transport via ton system (extracellular)	h_p + feoxam_e -> h_c + feoxam_p	ECOLIN_RS00840 and ECOLIN_RS07560 and ECOLIN_RS17300 and ECOLIN_RS17305	0	1000	0	Transport, Outer Membrane
TPRDCOAS	Triphosphoribosyl-dephospho-CoA synthase	atp_c + dpcoa_c -> ade_c + 2tpr3dpcoa_c	ECOLIN_RS03350	0	1000	0	Cofactor and Prosthetic Group Biosynthesis
ACGAM1PPpp	N-acetyl-D-glucosamine 1-phosphatase (periplasm)	h2o_p + acgam1p_p -> pi_p + acgam_p		0	1000	0	Alternate Carbon Metabolism
EX_dgmp_e	DGMP exchange	dgmp_e ->		0	1000	0	Extracellular exchange
GAMptspp	D-glucosamine transport via PEP:Pyr PTS (periplasm)	pep_c + gam_p -> pyr_c + gam6p_c	ECOLIN_RS13875 and ECOLIN_RS13880 and ECOLIN_RS10120 and ECOLIN_RS10110 and ECOLIN_RS10115	0	1000	0	Transport, Inner Membrane
GSNt2pp	Guanosine transport in via proton symport (periplasm)	h_p + gsn_p -> h_c + gsn_c	ECOLIN_RS16485	0	1000	0	Transport, Inner Membrane
EX_4hoxpacd_e	4-Hydroxyphenylacetaldehyde exchange	4hoxpacd_e ->		0	1000	0	Extracellular exchange
FMNRx	FMN reductase	h_c + nadh_c + fmn_c -> nad_c + fmnh2_c	ECOLIN_RS04960 or ECOLIN_RS22160	0	1000	0	Cofactor and Prosthetic Group Biosynthesis
EX_3hpppn_e	3-(3-hydroxy-phenyl)propionate exchange	3hpppn_e ->		0	1000	0	Extracellular exchange
EX_man6p_e	D-Mannose 6-phosphate exchange	man6p_e ->		0	1000	0	Extracellular exchange
GSNtex	Guanosine transport via diffusion (extracellular to periplasm)	gsn_e <=> gsn_p	ECOLIN_RS01820 or ECOLIN_RS04920 or ECOLIN_RS08090 or ECOLIN_RS12935	-1000	1000	0	Transport, Outer Membrane Porin
SBTtex	D-sorbitol transport via diffusion (extracellular to periplasm)	sbt__D_e <=> sbt__D_p	ECOLIN_RS01820 or ECOLIN_RS04920 or ECOLIN_RS08090 or ECOLIN_RS12935	-1000	1000	0	Transport, Outer Membrane Porin
FORtex	Formate transport via diffusion (extracellular to periplasm)	for_e <=> for_p	ECOLIN_RS01820 or ECOLIN_RS04920 or ECOLIN_RS08090 or ECOLIN_RS12935	-1000	1000	0	Transport, Outer Membrane Porin
EX_tsul_e	Thiosulfate exchange	tsul_e ->		0	1000	0	Extracellular exchange
PHEt2rpp	L-phenylalanine reversible transport via proton symport (periplasm)	h_p + phe__L_p <=> h_c + phe__L_c	ECOLIN_RS03150 or ECOLIN_RS00600	-1000	1000	0	Transport, Inner Membrane
DHBS	2,3-dihydroxybenzoate adenylate synthase	h_c + atp_c + 23dhb_c -> ppi_c + 23dhba_c	ECOLIN_RS03260	0	1000	0	Cofactor and Prosthetic Group Biosynthesis
THIORDXi	Hydrogen peroxide reductase (thioredoxin)	trdrd_c + h2o2_c -> 2 h2o_c + trdox_c	( ECOLIN_RS21705 and ECOLIN_RS14155 ) or ECOLIN_RS09555 or ( ECOLIN_RS14615 and ECOLIN_RS14155 )	0	1000	0	Unassigned
EX_n2o_e	Nitrous oxide exchange	n2o_e ->		0	1000	0	Extracellular exchange
PPPGO3	Protoporphyrinogen oxidase (anaerobic)	pppg9_c + 3 fum_c -> 3 succ_c + ppp9_c	ECOLIN_RS22200	0	1000	0	Cofactor and Prosthetic Group Biosynthesis
PFK	Phosphofructokinase	atp_c + f6p_c -> h_c + adp_c + fdp_c	ECOLIN_RS22555 or ECOLIN_RS09620	0	1000	0	Glycolysis/Gluconeogenesis
PDX5POi	Pyridoxine 5'-phosphate oxidase	o2_c + pdx5p_c -> pydx5p_c + h2o2_c	ECOLIN_RS09140	0	1000	0	Cofactor and Prosthetic Group Biosynthesis
PDX5PO2	Pyridoxine 5'-phosphate oxidase (anaerboic	nad_c + pdx5p_c -> h_c + pydx5p_c + nadh_c		0	1000	0	Cofactor and Prosthetic Group Biosynthesis
MDDCP1pp	Murein D,D-carboxypeptidase (murein5px4p) (periplasm)	h2o_p + murein5px4p_p -> ala__D_p + murein4px4p_p	ECOLIN_RS03445 or ECOLIN_RS18325 or ECOLIN_RS04460 or ECOLIN_RS11905 or ECOLIN_RS02290	0	1000	0	Murein Biosynthesis
GUI2	Glucuronate isomerase (D-galacturonate)	galur_c <=> tagur_c	ECOLIN_RS17830	-1000	1000	0	Alternate Carbon Metabolism
OMBZLM	2-Octaprenyl-6-methoxy-benzoquinol methylase	amet_c + 2ombzl_c -> h_c + ahcys_c + 2ommbl_c	ECOLIN_RS22115	0	1000	0	Cofactor and Prosthetic Group Biosynthesis
PLIPA1A181pp	Phospholipase A1 (phosphatidate, n-C18:1) (periplasm)	h2o_p + pa181_p -> ocdcea_p + 2odec11eg3p_p	ECOLIN_RS21930	0	1000	0	Glycerophospholipid Metabolism
PGM	Phosphoglycerate mutase	2pg_c <=> 3pg_c	ECOLIN_RS04020 or ECOLIN_RS20615	-1000	1000	0	Glycolysis/Gluconeogenesis
LPLIPAL2A141	Lysophospholipase L2 (2-acylglycerophosphotidate, n-C14:1)	h2o_c + 2tdec7eg3p_c -> 2 h_c + glyc3p_c + ttdcea_c	ECOLIN_RS21960	0	1000	0	Glycerophospholipid Metabolism
HG2t3pp	Mercury (Hg+2) transport out via proton antiport (periplasm)	h_p + hg2_c -> h_c + hg2_p	ECOLIN_RS22550	0	1000	0	Inorganic Ion Transport and Metabolism
CYTBO3_4pp	Cytochrome oxidase bo3 (ubiquinol-8: 4 protons) (periplasm)	4 h_c + 0.5 o2_c + q8h2_c -> h2o_c + q8_c + 4 h_p	ECOLIN_RS02595 and ECOLIN_RS02590 and ECOLIN_RS02580 and ECOLIN_RS02585	0	1000	0	Oxidative Phosphorylation
EX_maltttr_e	Maltotetraose exchange	maltttr_e ->		0	1000	0	Extracellular exchange
GLYCK	Glycerate kinase	atp_c + glyc__R_c -> h_c + adp_c + 3pg_c	ECOLIN_RS02985	0	1000	0	Glyoxylate Metabolism
MLTG5	Maltodextrin glucosidase (maltoheptaose)	h2o_c + malthp_c -> glc__D_c + malthx_c	ECOLIN_RS02430	0	1000	0	Alternate Carbon Metabolism
GPDDA3	Glycerophosphodiester phosphodiesterase (Glycerophosphoserine)	h2o_c + g3ps_c -> h_c + glyc3p_c + ser__L_c	ECOLIN_RS19725	0	1000	0	Glycerophospholipid Metabolism
EAR141x	Enoyl-[acyl-carrier-protein] reductase (NADH) (n-C14:1)	h_c + nadh_c + t3c7mrseACP_c -> nad_c + tdeACP_c	ECOLIN_RS07775	0	1000	0	Cell Envelope Biosynthesis
EAR181x	Enoyl-[acyl-carrier-protein] reductase (NADH) (n-C18:1)	h_c + nadh_c + t3c11vaceACP_c -> nad_c + octeACP_c	ECOLIN_RS07775	0	1000	0	Cell Envelope Biosynthesis
TPI	Triose-phosphate isomerase	dhap_c <=> g3p_c	ECOLIN_RS22575	-1000	1000	0	Glycolysis/Gluconeogenesis
EAR181y	Enoyl-[acyl-carrier-protein] reductase (NADPH) (n-C18:1)	h_c + nadph_c + t3c11vaceACP_c -> nadp_c + octeACP_c	ECOLIN_RS07775	0	1000	0	Cell Envelope Biosynthesis
G3PAT141	Glycerol-3-phosphate acyltransferase (C14:1)	glyc3p_c + tdeACP_c -> ACP_c + 1tdec7eg3p_c	ECOLIN_RS06320 and ECOLIN_RS23325	0	1000	0	Glycerophospholipid Metabolism
2DOXG6PP	2 deoxyglucose 6 phosphatase	h2o_c + 2doxg6p_c -> pi_c + 2dglc_c	ECOLIN_RS21965 or ECOLIN_RS09640 or ECOLIN_RS13310 or ECOLIN_RS02670	0	1000	0	Alternate Carbon Metabolism
OXAMTC	Oxamate transcarbamoylase	pi_c + oxur_c -> cbp_c + oxam_c		0	1000	0	Nitrogen Metabolism
UDCPPtppi	Undecaprenyl phosphate transport (cytoplasm to periplasm)	udcpp_p -> udcpp_c		0	1000	0	Lipopolysaccharide Biosynthesis / Recycling
AGMH	N-Acetyl-D-glucosamine(anhydrous)N-Acetylmuramyl beta -1,4-N-acetylglucosaminidase	h2o_c + anhgm_c -> acgam_c + anhm_c	ECOLIN_RS06390	0	1000	0	Murein Recycling
G3PAT181	Glycerol-3-phosphate acyltransferase (C18:1)	glyc3p_c + octeACP_c -> ACP_c + 1odec11eg3p_c	ECOLIN_RS06320 and ECOLIN_RS23325	0	1000	0	Glycerophospholipid Metabolism
DASYN140	CDP-diacylglycerol synthetase (n-C14:0)	h_c + ctp_c + pa140_c -> ppi_c + cdpdtdecg_c	ECOLIN_RS00955	0	1000	0	Glycerophospholipid Metabolism
MPTG	Murein polymerizing transglycosylase	2 uaagmda_c -> 2 h_c + 2 udcpdp_c + murein5p5p_p	( ECOLIN_RS06195 and ECOLIN_RS00475 and ECOLIN_RS18455 ) or ( ECOLIN_RS19395 and ECOLIN_RS06195 and ECOLIN_RS00475 ) or ( ECOLIN_RS14310 and ECOLIN_RS06195 and ECOLIN_RS00475 ) or ( ECOLIN_RS00835 and ECOLIN_RS06195 and ECOLIN_RS00475 )	0	1000	0	Murein Biosynthesis
DASYN180	CDP-diacylglycerol synthetase (n-C18:0)	h_c + ctp_c + pa180_c -> ppi_c + cdpdodecg_c	ECOLIN_RS00955	0	1000	0	Glycerophospholipid Metabolism
MPTG2	Murein polymerizing transglycosylase 2 (three linked units)	uaagmda_c + murein5p5p_p -> h_c + udcpdp_c + murein5p5p5p_p	( ECOLIN_RS00835 and ECOLIN_RS06195 and ECOLIN_RS00475 ) or ( ECOLIN_RS06195 and ECOLIN_RS00475 and ECOLIN_RS18455 ) or ( ECOLIN_RS19395 and ECOLIN_RS06195 and ECOLIN_RS00475 ) or ( ECOLIN_RS14310 and ECOLIN_RS06195 and ECOLIN_RS00475 )	0	1000	0	Murein Biosynthesis
DASYN141	CDP-diacylglycerol synthetase (n-C14:1)	h_c + ctp_c + pa141_c -> ppi_c + cdpdtdec7eg_c	ECOLIN_RS00955	0	1000	0	Glycerophospholipid Metabolism
RPI	Ribose-5-phosphate isomerase	r5p_c <=> ru5p__D_c	ECOLIN_RS16215 or ECOLIN_RS23690	-1000	1000	0	Pentose Phosphate Pathway
MCTP1App	Murein crosslinking transpeptidase 1A:(A2pm->D-ala) (periplasm)	murein5p5p_p -> ala__D_p + murein5px4p_p	( ECOLIN_RS03460 and ECOLIN_RS00450 and ECOLIN_RS19395 ) or ( ECOLIN_RS03460 and ECOLIN_RS00450 and ECOLIN_RS00835 )	0	1000	0	Murein Biosynthesis
MCTP2App	Murein crosslinking transpeptidase 1A:(A2pm->D-ala) (periplasm)	murein5p5p5p_p -> 2 ala__D_p + murein5px4px4p_p	( ECOLIN_RS03460 and ECOLIN_RS00450 and ECOLIN_RS19395 ) or ( ECOLIN_RS03460 and ECOLIN_RS00450 and ECOLIN_RS00835 )	0	1000	0	Murein Biosynthesis
CDAPPA160	CDP-Diacylglycerol pyrophostatase (n-C16:0)	h2o_c + cdpdhdecg_c -> cmp_c + 2 h_c + pa160_c	ECOLIN_RS22570	0	1000	0	Glycerophospholipid Metabolism
CDAPPA141	CDP-Diacylglycerol pyrophostatase (n-C14:1)	h2o_c + cdpdtdec7eg_c -> cmp_c + 2 h_c + pa141_c	ECOLIN_RS22570	0	1000	0	Glycerophospholipid Metabolism
MCTP1Bpp	Murein crosslinking transpeptidase 1B:(A2pm->A2pm) (periplasm)	murein5p5p_p -> alaala_p + murein5px3p_p	ECOLIN_RS09385 or ECOLIN_RS04895	0	1000	0	Murein Biosynthesis
PERD	Erythronate 4-phosphate (4per) dehydrogenase	nad_c + 4per_c <=> h_c + nadh_c + ohpb_c	ECOLIN_RS13445	-1000	1000	0	Cofactor and Prosthetic Group Biosynthesis
MELIBt3ipp	Melibiose transport in via antiport (periplasm)	melib_c + h_p -> h_c + melib_p	ECOLIN_RS08720	0	1000	0	Transport, Inner Membrane
PGSA141	Phosphatidylglycerol synthase (n-C14:1)	glyc3p_c + cdpdtdec7eg_c -> cmp_c + h_c + pgp141_c	ECOLIN_RS10890	0	1000	0	Glycerophospholipid Metabolism
EX_alaala_e	D-Alanyl-D-alanine exchange	alaala_e ->		0	1000	0	Extracellular exchange
EX_dtmp_e	DTMP exchange	dtmp_e ->		0	1000	0	Extracellular exchange
5DOAN	5'-deoxyadenosine nuclosidase	h2o_c + dad_5_c -> ade_c + 5drib_c	ECOLIN_RS00885	0	1000	0	Cofactor and Prosthetic Group Biosynthesis
DM_5drib_c	Sink needed to allow 5'-deoxyribose to leave system	5drib_c ->		0	1000	0	Intracellular demand
EX_lipoate_e	Lipoate exchange	lipoate_e ->		0	1000	0	Extracellular exchange
EX_pydx_e	Pyridoxal exchange	pydx_e ->		0	1000	0	Extracellular exchange
EX_g1p_e	D-Glucose 1-phosphate exchange	g1p_e ->		0	1000	0	Extracellular exchange
GLCtex_copy2	Glucose transport via diffusion (extracellular to periplasm)	glc__D_e <=> glc__D_p	ECOLIN_RS01820 or ECOLIN_RS04920 or ECOLIN_RS08090 or ECOLIN_RS12935	-1000	1000	0	Transport, Outer Membrane Porin
NAt3pp	Sodium transport out via proton antiport (cytoplasm to periplasm)	h_p + na1_c -> h_c + na1_p	ECOLIN_RS04475 or ECOLIN_RS07350	0	1000	0	Inorganic Ion Transport and Metabolism
MINOHPtexi	Myo-inositol phosphate transport via diffusion (extracellular to periplasm)	minohp_e -> minohp_p		0	1000	0	Transport, Outer Membrane
12PPDRtpp	(R)-Propane-1,2-diol facilitated transport (periplasm)	12ppd__R_p <=> 12ppd__R_c		-1000	1000	0	Transport, Inner Membrane
SFGTHi	S-Formylglutathione hydralase	h2o_c + Sfglutth_c -> h_c + for_c + gthrd_c	ECOLIN_RS12610 or ECOLIN_RS02205	0	1000	0	Cofactor and Prosthetic Group Biosynthesis
PYDAMK	Pyridoxamine kinase	atp_c + pydam_c -> h_c + adp_c + pyam5p_c	ECOLIN_RS13890	0	1000	0	Cofactor and Prosthetic Group Biosynthesis
DHORDfum	Fumarate dependent DHORD	dhor__S_c + fum_c -> orot_c + succ_c		0	1000	0	Purine and Pyrimidine Biosynthesis
K2L4Aabcpp	KDO(2)-lipid IV A transport via ABC system (periplasm)	atp_c + h2o_c + kdo2lipid4_c -> h_c + adp_c + pi_c + kdo2lipid4_p	ECOLIN_RS04840	0	1000	0	Transport, Inner Membrane
FACOAE120	Fatty-acid-CoA thioesterase (dodecanoate)	h2o_c + ddcacoa_c -> h_c + coa_c + ddca_c	ECOLIN_RS02705	0	1000	0	Cell Envelope Biosynthesis
3OAR120	3-oxoacyl-[acyl-carrier-protein] reductase (n-C12:0)	h_c + nadph_c + 3oddecACP_c <=> nadp_c + 3hddecACP_c	ECOLIN_RS05445	-1000	1000	0	Cell Envelope Biosynthesis
3HAD80	3-hydroxyacyl-[acyl-carrier-protein] dehydratase (n-C8:0)	3hoctACP_c -> h2o_c + toct2eACP_c	ECOLIN_RS05010 or ECOLIN_RS00980	0	1000	0	Cell Envelope Biosynthesis
3HAD120	3-hydroxyacyl-[acyl-carrier-protein] dehydratase (n-C12:0)	3hddecACP_c -> h2o_c + tddec2eACP_c	ECOLIN_RS00980 or ECOLIN_RS05010	0	1000	0	Cell Envelope Biosynthesis
DSBCGT	DsbC:glutathione thiotransferase	2 gthrd_p + dsbcox_p -> dsbcrd_p + gthox_p	ECOLIN_RS16120	0	1000	0	Unassigned
DSBGGT	DsbG:glutathione thiotransferase	2 gthrd_p + dsbgox_p -> gthox_p + dsbgrd_p	ECOLIN_RS03315	0	1000	0	Unassigned
EAR180x	Enoyl-[acyl-carrier-protein] reductase (NADH) (n-C18:0)	h_c + nadh_c + toctd2eACP_c -> nad_c + ocdcaACP_c	ECOLIN_RS07775	0	1000	0	Cell Envelope Biosynthesis
AKGtex	Alpha-ketoglutarate transport via diffusion (extracellular to periplasm)	akg_e <=> akg_p	ECOLIN_RS01820 or ECOLIN_RS04920 or ECOLIN_RS08090 or ECOLIN_RS12935	-1000	1000	0	Transport, Outer Membrane Porin
SO4t2pp	Sulfate transport in via proton symport (periplasm to cytoplasm)	h_p + so4_p -> h_c + so4_c	ECOLIN_RS13865	0	1000	0	Inorganic Ion Transport and Metabolism
EAR180y	Enoyl-[acyl-carrier-protein] reductase (NADPH) (n-C18:0)	h_c + nadph_c + toctd2eACP_c -> nadp_c + ocdcaACP_c	ECOLIN_RS07775	0	1000	0	Cell Envelope Biosynthesis
AGPAT120	1-tetradecanoyl-sn-glycerol 3-phosphate O-acyltransferase (n-C12:0)	ddcaACP_c + 1ddecg3p_c -> ACP_c + pa120_c	ECOLIN_RS17400	0	1000	0	Glycerophospholipid Metabolism
DHNAOT4	1,4-dihydroxy-2-naphthoate octaprenyltransferase	h_c + octdp_c + dhna_c -> ppi_c + co2_c + 2dmmql8_c	ECOLIN_RS22630	0	1000	0	Cofactor and Prosthetic Group Biosynthesis
AMPMS2	4-amino-2-methyl-5-phosphomethylpyrimidine synthetase	h2o_c + nad_c + air_c -> 3 h_c + nadh_c + 2 for_c + 4ampm_c	ECOLIN_RS23040	0	1000	0	Cofactor and Prosthetic Group Biosynthesis
DM_oxam_c	Sink needed to allow oxamate to leave system	oxam_c ->		0	1000	0	Intracellular demand
ALR4x	Aldose reductase (acetol)	h_c + nadh_c + acetol_c -> nad_c + 12ppd__R_c	ECOLIN_RS22785	0	1000	0	Glycerophospholipid Metabolism
PGPP120	Phosphatidylglycerol phosphate phosphatase (n-C14:0)	h2o_c + pgp120_c -> pi_c + pg120_c	ECOLIN_RS02525 or ECOLIN_RS07715	0	1000	0	Glycerophospholipid Metabolism
DAGK120	Diacylglycerol kinase (n-C12:0)	atp_c + 12dgr120_c -> h_c + adp_c + pa120_c	ECOLIN_RS23330	0	1000	0	Glycerophospholipid Metabolism
ALLTNtex	Allantoin transport via diffusion (extracellular to periplasm)	alltn_e <=> alltn_p	ECOLIN_RS01820 or ECOLIN_RS04920 or ECOLIN_RS08090 or ECOLIN_RS12935	-1000	1000	0	Transport, Outer Membrane Porin
PSSA180	Phosphatidylserine syntase (n-C18:0)	ser__L_c + cdpdodecg_c -> cmp_c + h_c + ps180_c	ECOLIN_RS14630	0	1000	0	Glycerophospholipid Metabolism
ASNtex	L-asparagine transport via diffusion (extracellular to periplasm)	asn__L_e <=> asn__L_p	ECOLIN_RS01820 or ECOLIN_RS04920 or ECOLIN_RS08090 or ECOLIN_RS12935	-1000	1000	0	Transport, Outer Membrane Porin
PSSA161	Phosphatidylserine syntase (n-C16:1)	ser__L_c + cdpdhdec9eg_c -> cmp_c + h_c + ps161_c	ECOLIN_RS14630	0	1000	0	Glycerophospholipid Metabolism
PSSA141	Phosphatidylserine syntase (n-C14:1)	ser__L_c + cdpdtdec7eg_c -> cmp_c + h_c + ps141_c	ECOLIN_RS14630	0	1000	0	Glycerophospholipid Metabolism
PSD160	Phosphatidylserine decarboxylase (n-C16:0)	h_c + ps160_c -> co2_c + pe160_c	ECOLIN_RS24170	0	1000	0	Glycerophospholipid Metabolism
PSD161	Phosphatidylserine decarboxylase (n-C16:1)	h_c + ps161_c -> co2_c + pe161_c	ECOLIN_RS24170	0	1000	0	Glycerophospholipid Metabolism
PSD180	Phosphatidylserine decarboxylase (n-C18:0)	h_c + ps180_c -> co2_c + pe180_c	ECOLIN_RS24170	0	1000	0	Glycerophospholipid Metabolism
COLIPAabcpp	Core oligosaccharide lipid A transport via ABC system (periplasm)	atp_c + h2o_c + colipa_c -> h_c + adp_c + pi_c + colipa_p	ECOLIN_RS04840	0	1000	0	Lipopolysaccharide Biosynthesis / Recycling
LPLIPAL1G141pp	Lysophospholipase L1 (2-acylglycerophosphoglycerol, n-C14:1) (periplasm)	h2o_p + 1agpg141_p -> h_p + g3pg_p + ttdcea_p	ECOLIN_RS02920	0	1000	0	Glycerophospholipid Metabolism
LPLIPAL1G180pp	Lysophospholipase L1 (2-acylglycerophosphoglycerol, n-C18:0) (periplasm)	h2o_p + 1agpg180_p -> h_p + ocdca_p + g3pg_p	ECOLIN_RS02920	0	1000	0	Glycerophospholipid Metabolism
LPLIPAL1G181pp	Lysophospholipase L1 (2-acylglycerophosphoglycerol, n-C18:1) (periplasm)	h2o_p + 1agpg181_p -> h_p + ocdcea_p + g3pg_p	ECOLIN_RS02920	0	1000	0	Glycerophospholipid Metabolism
ACONIs	Aconitate isomerase (spontaneous)	acon_T_c <=> acon_C_c	s0001	-1000	1000	0	Unassigned
ACONTb	Aconitase (half-reaction B, Isocitrate hydro-lyase)	h2o_c + acon_C_c <=> icit_c	ECOLIN_RS00660 or ECOLIN_RS07705	-1000	1000	0	Citric Acid Cycle
GLCP2	Glycogen phosphorylase	pi_c + bglycogen_c -> g1p_c	ECOLIN_RS19515 or ECOLIN_RS19620	0	1000	0	Glycolysis/Gluconeogenesis
F6Pt6_2pp	Fructose-6-phosphate transport via phosphate antiport (periplasm)	2 pi_c + f6p_p -> f6p_c + 2 pi_p	ECOLIN_RS21145	0	1000	0	Transport, Inner Membrane
PPALtpp	Propanal transport via channel (periplasm)	ppal_c <=> ppal_p		-1000	1000	0	Transport, Inner Membrane
PLIPA2A140pp	Phospholipase A2 (phosphatidate, n-C14:0) (periplasm)	h2o_p + pa140_p -> h_p + ttdca_p + 1tdecg3p_p	ECOLIN_RS21930	0	1000	0	Glycerophospholipid Metabolism
PLIPA2A141pp	Phospholipase A2 (phosphatidate, n-C14:1) (periplasm)	h2o_p + pa141_p -> h_p + ttdcea_p + 1tdec7eg3p_p	ECOLIN_RS21930	0	1000	0	Glycerophospholipid Metabolism
PLIPA2A180pp	Phospholipase A2 (phosphatidate, n-C18:0) (periplasm)	h2o_p + pa180_p -> h_p + ocdca_p + 1odecg3p_p	ECOLIN_RS21930	0	1000	0	Glycerophospholipid Metabolism
GAM6Pt6_2pp	D-Glucosamine 6-phosphate transport via phosphate antiport (periplasm)	2 pi_c + gam6p_p -> gam6p_c + 2 pi_p	ECOLIN_RS21145	0	1000	0	Transport, Inner Membrane
PLIPA2E141pp	Phospholipase A2 (phosphatidylethanolamine, n-C14:1) (periplasm)	h2o_p + pe141_p -> h_p + ttdcea_p + 1agpe141_p	ECOLIN_RS21930	0	1000	0	Glycerophospholipid Metabolism
FE3HOXabcpp	Ferric-dicitrate transport via ABC system (periplasm)	atp_c + h2o_c + fe3hox_p -> h_c + adp_c + pi_c + fe3hox_c	ECOLIN_RS00845 and ECOLIN_RS00850 and ECOLIN_RS00855	0	1000	0	Inorganic Ion Transport and Metabolism
PLIPA2E181pp	Phospholipase A2 (phosphatidylethanolamine, n-C18:1) (periplasm)	h2o_p + pe181_p -> h_p + ocdcea_p + 1agpe181_p	ECOLIN_RS21930	0	1000	0	Glycerophospholipid Metabolism
PLIPA2G140pp	Phospholipase A2 (phosphatidylglycerol, n-C14:0) (periplasm)	h2o_p + pg140_p -> h_p + ttdca_p + 1agpg140_p	ECOLIN_RS21930	0	1000	0	Glycerophospholipid Metabolism
PPALtex	Propanal transport via diffusion (extracellular to periplasm)	ppal_e <=> ppal_p	ECOLIN_RS01820 or ECOLIN_RS04920 or ECOLIN_RS08090 or ECOLIN_RS12935	-1000	1000	0	Transport, Outer Membrane Porin
CA2tex	Calcium (Ca+2) transport via diffusion (extracellular to periplasm)	ca2_e <=> ca2_p	ECOLIN_RS01820 or ECOLIN_RS04920 or ECOLIN_RS08090 or ECOLIN_RS12935	-1000	1000	0	Transport, Outer Membrane Porin
CUtex	Copper (Cu+1) transport via diffusion (extracellular to periplasm)	cu_e <=> cu_p	ECOLIN_RS01820 or ECOLIN_RS04920 or ECOLIN_RS08090 or ECOLIN_RS12935	-1000	1000	0	Transport, Outer Membrane Porin
3HAD161	3-hydroxyacyl-[acyl-carrier-protein] dehydratase (n-C16:1)	3hcpalm9eACP_c -> h2o_c + t3c9palmeACP_c	ECOLIN_RS05010 or ECOLIN_RS00980	0	1000	0	Cell Envelope Biosynthesis
PLIPA2G160pp	Phospholipase A2 (phosphatidylglycerol, n-C16:0) (periplasm)	h2o_p + pg160_p -> h_p + hdca_p + 1agpg160_p	ECOLIN_RS21930	0	1000	0	Glycerophospholipid Metabolism
CU1Opp	Cuprous Oxidase (Cu+1)	4 h_p + o2_p + 4 cu_p -> 2 h2o_p + 4 cu2_p	ECOLIN_RS00685	0	1000	0	Inorganic Ion Transport and Metabolism
PLIPA2G181pp	Phospholipase A2 (phosphatidylglycerol, n-C18:1) (periplasm)	h2o_p + pg181_p -> h_p + ocdcea_p + 1agpg181_p	ECOLIN_RS21930	0	1000	0	Glycerophospholipid Metabolism
SUCDi	Succinate dehydrogenase (irreversible)	q8_c + succ_c -> q8h2_c + fum_c	ECOLIN_RS03845 and ECOLIN_RS03850 and ECOLIN_RS03855 and ECOLIN_RS03860	0	1000	0	Oxidative Phosphorylation
FADRx2	FAD reductase	h_c + nadph_c + fad_c -> nadp_c + fadh2_c	ECOLIN_RS15410 and ECOLIN_RS15405	0	1000	0	Cofactor and Prosthetic Group Biosynthesis
LPLIPAL1E141pp	Lysophospholipase L1 (2-acylglycerophosphoethanolamine, n-C14:1) (periplasm)	h2o_p + 1agpe141_p -> h_p + g3pe_p + ttdcea_p	ECOLIN_RS02920	0	1000	0	Glycerophospholipid Metabolism
LALDO2x	D-Lactaldehyde:NAD+ 1-oxidoreductase	h_c + nadh_c + mthgxl_c -> nad_c + lald__D_c	ECOLIN_RS22785	0	1000	0	Methylglyoxal Metabolism
12PPDRtex	(R)-Propane-1,2-diol transport via diffusion (extracellular to periplasm)	12ppd__R_e <=> 12ppd__R_p	ECOLIN_RS01820 or ECOLIN_RS04920 or ECOLIN_RS08090 or ECOLIN_RS12935	-1000	1000	0	Transport, Outer Membrane Porin
LPLIPAL1E160pp	Lysophospholipase L1 (2-acylglycerophosphoethanolamine, n-C16:0) (periplasm)	h2o_p + 1agpe160_p -> h_p + hdca_p + g3pe_p	ECOLIN_RS02920	0	1000	0	Glycerophospholipid Metabolism
LPLIPAL1E180pp	Lysophospholipase L1 (2-acylglycerophosphoethanolamine, n-C18:0) (periplasm)	h2o_p + 1agpe180_p -> h_p + ocdca_p + g3pe_p	ECOLIN_RS02920	0	1000	0	Glycerophospholipid Metabolism
ASNS1	Asparagine synthase (glutamine-hydrolysing)	atp_c + h2o_c + asp__L_c + gln__L_c -> h_c + ppi_c + glu__L_c + amp_c + asn__L_c	ECOLIN_RS03600	0	1000	0	Alanine and Aspartate Metabolism
EAR80y	Enoyl-[acyl-carrier-protein] reductase (NADPH) (n-C8:0)	h_c + nadph_c + toct2eACP_c -> nadp_c + ocACP_c	ECOLIN_RS07775	0	1000	0	Cell Envelope Biosynthesis
EAR120y	Enoyl-[acyl-carrier-protein] reductase (NADPH) (n-C12:0)	h_c + nadph_c + tddec2eACP_c -> nadp_c + ddcaACP_c	ECOLIN_RS07775	0	1000	0	Cell Envelope Biosynthesis
3OAR181	3-oxoacyl-[acyl-carrier-protein] reductase (n-C18:1)	h_c + nadph_c + 3ocvac11eACP_c -> nadp_c + 3hcvac11eACP_c	ECOLIN_RS05445	0	1000	0	Cell Envelope Biosynthesis
3HAD121	3-hydroxyacyl-[acyl-carrier-protein] dehydratase (n-C12:1)	3hcddec5eACP_c -> h2o_c + t3c5ddeceACP_c	ECOLIN_RS05010 or ECOLIN_RS00980	0	1000	0	Cell Envelope Biosynthesis
EAR121y	Enoyl-[acyl-carrier-protein] reductase (NADPH) (n-C12:1)	h_c + nadph_c + t3c5ddeceACP_c -> nadp_c + cddec5eACP_c	ECOLIN_RS07775	0	1000	0	Cell Envelope Biosynthesis
LPLIPAL1E181pp	Lysophospholipase L1 (2-acylglycerophosphoethanolamine, n-C18:1) (periplasm)	h2o_p + 1agpe181_p -> h_p + ocdcea_p + g3pe_p	ECOLIN_RS02920	0	1000	0	Glycerophospholipid Metabolism
LPLIPAL1G160pp	Lysophospholipase L1 (2-acylglycerophosphoglycerol, n-C16:0) (periplasm)	h2o_p + 1agpg160_p -> h_p + hdca_p + g3pg_p	ECOLIN_RS02920	0	1000	0	Glycerophospholipid Metabolism
LPLIPAL1G161pp	Lysophospholipase L1 (2-acylglycerophosphoglycerol, n-C16:1) (periplasm)	h2o_p + 1agpg161_p -> h_p + g3pg_p + hdcea_p	ECOLIN_RS02920	0	1000	0	Glycerophospholipid Metabolism
GTHRDHpp	Glutathione hydralase (periplasmic)	h2o_p + gthrd_p -> glu__L_p + cgly_p	ECOLIN_RS19715	0	1000	0	Cofactor and Prosthetic Group Biosynthesis
EX_o2_e	O2 exchange	o2_e <=>		-18.5	1000	0	Extracellular exchange
PROGLYtex	L-Prolinylglycine transport via diffusion (extracellular to periplasm)	progly_e <=> progly_p	ECOLIN_RS01820 or ECOLIN_RS04920 or ECOLIN_RS08090 or ECOLIN_RS12935	-1000	1000	0	Transport, Outer Membrane Porin
EX_progly_e	L-Prolinylglycine exchange	progly_e ->		0	1000	0	Extracellular exchange
MDDCP2pp	Murein D,D-carboxypeptidase (murein5px4px4p) (periplasm)	h2o_p + murein5px4px4p_p -> ala__D_p + murein4px4px4p_p	ECOLIN_RS03445 or ECOLIN_RS18325 or ECOLIN_RS04460 or ECOLIN_RS11905 or ECOLIN_RS02290	0	1000	0	Murein Biosynthesis
LPLIPAL1G120pp	Lysophospholipase L1 (2-acylglycerophosphoglycerol, n-C12:0) (periplasm)	h2o_p + 1agpg120_p -> h_p + ddca_p + g3pg_p	ECOLIN_RS02920	0	1000	0	Glycerophospholipid Metabolism
PLIPA2E140pp	Phospholipase A2 (phosphatidylethanolamine, n-C14:0) (periplasm)	h2o_p + pe140_p -> h_p + ttdca_p + 1agpe140_p	ECOLIN_RS21930	0	1000	0	Glycerophospholipid Metabolism
PLIPA2E160pp	Phospholipase A2 (phosphatidylethanolamine, n-C16:0) (periplasm)	h2o_p + pe160_p -> h_p + hdca_p + 1agpe160_p	ECOLIN_RS21930	0	1000	0	Glycerophospholipid Metabolism
PLIPA2A161pp	Phospholipase A2 (phosphatidate, n-C16:1) (periplasm)	h2o_p + pa161_p -> h_p + hdcea_p + 1hdec9eg3p_p	ECOLIN_RS21930	0	1000	0	Glycerophospholipid Metabolism
PLIPA2A181pp	Phospholipase A2 (phosphatidate, n-C18:1) (periplasm)	h2o_p + pa181_p -> h_p + ocdcea_p + 1odec11eg3p_p	ECOLIN_RS21930	0	1000	0	Glycerophospholipid Metabolism
F6Ptex	Fructose 6-phosphate transport via diffusion (extracellular to periplasm)	f6p_e <=> f6p_p	ECOLIN_RS01820 or ECOLIN_RS04920 or ECOLIN_RS08090 or ECOLIN_RS12935	-1000	1000	0	Transport, Outer Membrane Porin
MDDCP3pp	Murein D,D-carboxypeptidase (murein5p5p) (periplasm)	h2o_p + murein5p5p_p -> ala__D_p + murein5p4p_p	ECOLIN_RS03445 or ECOLIN_RS18325 or ECOLIN_RS04460 or ECOLIN_RS11905 or ECOLIN_RS02290	0	1000	0	Murein Biosynthesis
EAR140x	Enoyl-[acyl-carrier-protein] reductase (NADH) (n-C14:0)	h_c + nadh_c + tmrs2eACP_c -> nad_c + myrsACP_c	ECOLIN_RS07775	0	1000	0	Cell Envelope Biosynthesis
EAR40y	Enoyl-[acyl-carrier-protein] reductase (NADPH) (n-C4:0)	h_c + nadph_c + but2eACP_c -> nadp_c + butACP_c	ECOLIN_RS07775	0	1000	0	Cell Envelope Biosynthesis
GAMAN6Ptex	D-glucosamine 6-phosphate transport via diffusion (extracellular to periplasm)	gam6p_e <=> gam6p_p	ECOLIN_RS01820 or ECOLIN_RS04920 or ECOLIN_RS08090 or ECOLIN_RS12935	-1000	1000	0	Transport, Outer Membrane Porin
EX_gal_bD_e	Beta D-Galactose exchange	gal_bD_e ->		0	1000	0	Extracellular exchange
3OAS181	3-oxoacyl-[acyl-carrier-protein] synthase (n-C18:1)	h_c + malACP_c + hdeACP_c -> co2_c + ACP_c + 3ocvac11eACP_c	ECOLIN_RS06325	0	1000	0	Cell Envelope Biosynthesis
EAR161y	Enoyl-[acyl-carrier-protein] reductase (NADPH) (n-C16:1)	h_c + nadph_c + t3c9palmeACP_c -> nadp_c + hdeACP_c	ECOLIN_RS07775	0	1000	0	Cell Envelope Biosynthesis
G3PAT140	Glycerol-3-phosphate acyltransferase (C14:0)	glyc3p_c + myrsACP_c -> ACP_c + 1tdecg3p_c	ECOLIN_RS06320 and ECOLIN_RS23325	0	1000	0	Glycerophospholipid Metabolism
G3PAT160	Glycerol-3-phosphate acyltransferase (C16:0)	glyc3p_c + palmACP_c -> ACP_c + 1hdecg3p_c	ECOLIN_RS06320 and ECOLIN_RS23325	0	1000	0	Glycerophospholipid Metabolism
G3PAT161	Glycerol-3-phosphate acyltransferase (C16:1)	glyc3p_c + hdeACP_c -> ACP_c + 1hdec9eg3p_c	ECOLIN_RS06320 and ECOLIN_RS23325	0	1000	0	Glycerophospholipid Metabolism
AGPAT160	1-hexadecanoyl-sn-glycerol 3-phosphate O-acyltransferase (n-C16:0)	palmACP_c + 1hdecg3p_c -> ACP_c + pa160_c	ECOLIN_RS17400	0	1000	0	Glycerophospholipid Metabolism
AGPAT140	1-tetradecanoyl-sn-glycerol 3-phosphate O-acyltransferase (n-C14:0)	myrsACP_c + 1tdecg3p_c -> ACP_c + pa140_c	ECOLIN_RS17400	0	1000	0	Glycerophospholipid Metabolism
PGSA160	Phosphatidylglycerol synthase (n-C16:0)	glyc3p_c + cdpdhdecg_c -> cmp_c + h_c + pgp160_c	ECOLIN_RS10890	0	1000	0	Glycerophospholipid Metabolism
MLDCP2Bpp	Murein L,D-carboxypeptidase (murein4p3p) (periplasm)	h2o_p + murein4p3p_p -> ala__D_p + murein3p3p_p	ECOLIN_RS06420 or ECOLIN_RS04365 or ECOLIN_RS11615 or ECOLIN_RS09385 or ECOLIN_RS04895	0	1000	0	Murein Biosynthesis
3OAS140	3-oxoacyl-[acyl-carrier-protein] synthase (n-C14:0)	h_c + malACP_c + ddcaACP_c -> co2_c + ACP_c + 3omrsACP_c	ECOLIN_RS13460 or ECOLIN_RS06325	0	1000	0	Cell Envelope Biosynthesis
3OAR140	3-oxoacyl-[acyl-carrier-protein] reductase (n-C14:0)	h_c + nadph_c + 3omrsACP_c <=> nadp_c + 3hmrsACP_c	ECOLIN_RS05445	-1000	1000	0	Cell Envelope Biosynthesis
CDAPPA140	CDP-Diacylglycerol pyrophostatase (n-C14:0)	h2o_c + cdpdtdecg_c -> cmp_c + 2 h_c + pa140_c	ECOLIN_RS22570	0	1000	0	Glycerophospholipid Metabolism
MLDCP1App	Murein L,D-carboxypeptidase (murein5px4p) (periplasm)	h2o_p + murein5px4p_p -> alaala_p + murein3px4p_p	ECOLIN_RS04895 or ECOLIN_RS11615 or ECOLIN_RS06420 or ECOLIN_RS09385 or ECOLIN_RS04365	0	1000	0	Murein Biosynthesis
EAR160y	Enoyl-[acyl-carrier-protein] reductase (NADPH) (n-C16:0)	h_c + nadph_c + tpalm2eACP_c -> nadp_c + palmACP_c	ECOLIN_RS07775	0	1000	0	Cell Envelope Biosynthesis
3OAR160	3-oxoacyl-[acyl-carrier-protein] reductase (n-C16:0)	h_c + nadph_c + 3opalmACP_c <=> nadp_c + 3hpalmACP_c	ECOLIN_RS05445	-1000	1000	0	Cell Envelope Biosynthesis
PGSA161	Phosphatidylglycerol synthase (n-C16:1)	glyc3p_c + cdpdhdec9eg_c -> cmp_c + h_c + pgp161_c	ECOLIN_RS10890	0	1000	0	Glycerophospholipid Metabolism
3HAD181	3-hydroxyacyl-[acyl-carrier-protein] dehydratase (n-C18:1)	3hcvac11eACP_c -> h2o_c + t3c11vaceACP_c	ECOLIN_RS05010 or ECOLIN_RS00980	0	1000	0	Cell Envelope Biosynthesis
PGPP160	Phosphatidylglycerol phosphate phosphatase (n-C16:0)	h2o_c + pgp160_c -> pi_c + pg160_c	ECOLIN_RS02525 or ECOLIN_RS07715	0	1000	0	Glycerophospholipid Metabolism
EAR100y	Enoyl-[acyl-carrier-protein] reductase (NADPH) (n-C10:0)	h_c + nadph_c + tdec2eACP_c -> nadp_c + dcaACP_c	ECOLIN_RS07775	0	1000	0	Cell Envelope Biosynthesis
3OAR141	3-oxoacyl-[acyl-carrier-protein] reductase (n-C14:1)	h_c + nadph_c + 3ocmrs7eACP_c -> nadp_c + 3hcmrs7eACP_c	ECOLIN_RS05445	0	1000	0	Cell Envelope Biosynthesis
3OAR161	3-oxoacyl-[acyl-carrier-protein] reductase (n-C16:1)	h_c + nadph_c + 3ocpalm9eACP_c -> nadp_c + 3hcpalm9eACP_c	ECOLIN_RS05445	0	1000	0	Cell Envelope Biosynthesis
3HAD141	3-hydroxyacyl-[acyl-carrier-protein] dehydratase (n-C14:1)	3hcmrs7eACP_c -> h2o_c + t3c7mrseACP_c	ECOLIN_RS05010 or ECOLIN_RS00980	0	1000	0	Cell Envelope Biosynthesis
EAR121x	Enoyl-[acyl-carrier-protein] reductase (NADH) (n-C12:1)	h_c + nadh_c + t3c5ddeceACP_c -> nad_c + cddec5eACP_c	ECOLIN_RS07775	0	1000	0	Cell Envelope Biosynthesis
PGPP180	Phosphatidylglycerol phosphate phosphatase (n-C18:0)	h2o_c + pgp180_c -> pi_c + pg180_c	ECOLIN_RS02525 or ECOLIN_RS07715	0	1000	0	Glycerophospholipid Metabolism
PGPP161	Phosphatidylglycerol phosphate phosphatase (n-C16:1)	h2o_c + pgp161_c -> pi_c + pg161_c	ECOLIN_RS02525 or ECOLIN_RS07715	0	1000	0	Glycerophospholipid Metabolism
PGPP181	Phosphatidylglycerol phosphate phosphatase (n-C18:1)	h2o_c + pgp181_c -> pi_c + pg181_c	ECOLIN_RS07715 or ECOLIN_RS02525	0	1000	0	Glycerophospholipid Metabolism
PSD140	Phosphatidylserine decarboxylase (n-C14:0)	h_c + ps140_c -> co2_c + pe140_c	ECOLIN_RS24170	0	1000	0	Glycerophospholipid Metabolism
MICITDr	2-methylisocitrate dehydratase	h2o_c + 2mcacn_c <=> micit_c	ECOLIN_RS00660	-1000	1000	0	Alternate Carbon Metabolism
CDAPPA180	CDP-Diacylglycerol pyrophostatase (n-C18:0)	h2o_c + cdpdodecg_c -> cmp_c + 2 h_c + pa180_c	ECOLIN_RS22570	0	1000	0	Glycerophospholipid Metabolism
AGM4PH	N-Acetyl-D-glucosamine(anhydrous)N-Acetylmuramyl-tetrapeptide beta -1,4-N-acetylglucosaminidase	h2o_c + anhgm4p_c -> acgam_c + anhm4p_c	ECOLIN_RS06390	0	1000	0	Murein Recycling
NTP12	Nucleoside-triphosphatase (XTP)	h2o_c + xtp_c -> h_c + pi_c + xdp_c	ECOLIN_RS25220	0	1000	0	Nucleotide Salvage Pathway
PE141abcpp	Phosphatidylethanolamine transport via ABC system (n-C14:1, periplasm)	atp_c + h2o_c + pe141_c -> h_c + adp_c + pi_c + pe141_p	ECOLIN_RS04840	0	1000	0	Transport, Inner Membrane
CDAPPA181	CDP-Diacylglycerol pyrophostatase (n-C18:1)	h2o_c + cdpdodec11eg_c -> cmp_c + 2 h_c + pa181_c	ECOLIN_RS22570	0	1000	0	Glycerophospholipid Metabolism
PGSA140	Phosphatidylglycerol synthase (n-C14:0)	glyc3p_c + cdpdtdecg_c -> cmp_c + h_c + pgp140_c	ECOLIN_RS10890	0	1000	0	Glycerophospholipid Metabolism
LPLIPAL1A141pp	Lysophospholipase L1 (2-acylglycerophosphotidate, n-C14:1) (periplasm)	h2o_p + 1tdec7eg3p_p -> h_p + glyc3p_p + ttdcea_p	ECOLIN_RS02920	0	1000	0	Glycerophospholipid Metabolism
LPLIPAL1A180pp	Lysophospholipase L1 (2-acylglycerophosphotidate, n-C18:0) (periplasm)	h2o_p + 1odecg3p_p -> h_p + glyc3p_p + ocdca_p	ECOLIN_RS02920	0	1000	0	Glycerophospholipid Metabolism
LPLIPAL1E140pp	Lysophospholipase L1 (2-acylglycerophosphoethanolamine, n-C14:0) (periplasm)	h2o_p + 1agpe140_p -> h_p + ttdca_p + g3pe_p	ECOLIN_RS02920	0	1000	0	Glycerophospholipid Metabolism
LPLIPAL1E161pp	Lysophospholipase L1 (2-acylglycerophosphoethanolamine, n-C16:1) (periplasm)	h2o_p + 1agpe161_p -> h_p + g3pe_p + hdcea_p	ECOLIN_RS02920	0	1000	0	Glycerophospholipid Metabolism
LPLIPAL1G140pp	Lysophospholipase L1 (2-acylglycerophosphoglycerol, n-C14:0) (periplasm)	h2o_p + 1agpg140_p -> h_p + ttdca_p + g3pg_p	ECOLIN_RS02920	0	1000	0	Glycerophospholipid Metabolism
PE160abcpp	Phosphatidylethanolamine transport via ABC system (n-C16:0, periplasm)	atp_c + h2o_c + pe160_c -> h_c + adp_c + pi_c + pe160_p	ECOLIN_RS04840	0	1000	0	Transport, Inner Membrane
PE161abcpp	Phosphatidylethanolamine transport via ABC system (n-C16:1, periplasm)	atp_c + h2o_c + pe161_c -> h_c + adp_c + pi_c + pe161_p	ECOLIN_RS04840	0	1000	0	Transport, Inner Membrane
PSD141	Phosphatidylserine decarboxylase (n-C14:1)	h_c + ps141_c -> co2_c + pe141_c	ECOLIN_RS24170	0	1000	0	Glycerophospholipid Metabolism
PG140abcpp	Phosphatidylglycerol transport via ABC system (n-C14:0, periplasm)	atp_c + h2o_c + pg140_c -> h_c + adp_c + pi_c + pg140_p	ECOLIN_RS04840	0	1000	0	Transport, Inner Membrane
PG141abcpp	Phosphatidylglycerol transport via ABC system (n-C14:1, periplasm)	atp_c + h2o_c + pg141_c -> h_c + adp_c + pi_c + pg141_p	ECOLIN_RS04840	0	1000	0	Transport, Inner Membrane
ACONTa	Aconitase (half-reaction A, Citrate hydro-lyase)	cit_c <=> h2o_c + acon_C_c	ECOLIN_RS00660 or ECOLIN_RS07705	-1000	1000	0	Citric Acid Cycle
MLDCP2App	Murein L,D-carboxypeptidase (murein5p5p) (periplasm)	h2o_p + murein5p5p_p -> alaala_p + murein5p3p_p	ECOLIN_RS06420 or ECOLIN_RS09385 or ECOLIN_RS04365 or ECOLIN_RS04895 or ECOLIN_RS11615	0	1000	0	Murein Biosynthesis
12DGR140tipp	1,2 diacylglycerol transport via flipping (periplasm to cytoplasm, n-C14:0)	12dgr140_p -> 12dgr140_c		0	1000	0	Transport, Inner Membrane
PG180abcpp	Phosphatidylglycerol transport via ABC system (n-C18:0, periplasm)	atp_c + h2o_c + pg180_c -> h_c + adp_c + pi_c + pg180_p	ECOLIN_RS04840	0	1000	0	Transport, Inner Membrane
12DGR160tipp	1,2 diacylglycerol transport via flipping (periplasm to cytoplasm, n-C16:0)	12dgr160_p -> 12dgr160_c		0	1000	0	Transport, Inner Membrane
PG181abcpp	Phosphatidylglycerol transport via ABC system (n-C18:1, periplasm)	atp_c + h2o_c + pg181_c -> h_c + adp_c + pi_c + pg181_p	ECOLIN_RS04840	0	1000	0	Transport, Inner Membrane
AM4PA	Anhydrous-N-Acetylmuramyl-tetrapeptide amidase	h2o_c + anhm4p_c -> LalaDgluMdapDala_c + anhm_c	ECOLIN_RS00590	0	1000	0	Murein Recycling
PGP141abcpp	Phosphatidylglycerophosphate transport via ABC system (n-C14:1, periplasm)	atp_c + h2o_c + pgp141_c -> h_c + adp_c + pi_c + pgp141_p	ECOLIN_RS04840	0	1000	0	Transport, Inner Membrane
PGP160abcpp	Phosphatidylglycerophosphate transport via ABC system (n-C16:0, periplasm)	atp_c + h2o_c + pgp160_c -> h_c + adp_c + pi_c + pgp160_p	ECOLIN_RS04840	0	1000	0	Transport, Inner Membrane
12DGR180tipp	1,2 diacylglycerol transport via flipping (periplasm to cytoplasm, n-C18:0)	12dgr180_p -> 12dgr180_c		0	1000	0	Transport, Inner Membrane
PGPP120pp	Phosphatidylglycerol phosphate phosphatase (periplasm, n-C14:0)	h2o_p + pgp120_p -> pi_p + pg120_p	ECOLIN_RS02525 or ECOLIN_RS07715	0	1000	0	Glycerophospholipid Metabolism
PGPP181pp	Phosphatidylglycerol phosphate phosphatase (periplasm, n-C18:1)	h2o_p + pgp181_p -> pi_p + pg181_p	ECOLIN_RS02525 or ECOLIN_RS07715	0	1000	0	Glycerophospholipid Metabolism
CLPNH120pp	Cardiolipin hydrolase (periplasm, n-C12:0)	h2o_p + clpn120_p -> h_p + pa120_p + pg120_p		0	1000	0	Glycerophospholipid Metabolism
PGP180abcpp	Phosphatidylglycerophosphate transport via ABC system (n-C18:0, periplasm)	atp_c + h2o_c + pgp180_c -> h_c + adp_c + pi_c + pgp180_p	ECOLIN_RS04840	0	1000	0	Transport, Inner Membrane
EX_dump_e	DUMP exchange	dump_e ->		0	1000	0	Extracellular exchange
PAPA181pp	Phosphatidate phosphatase (periplasmic, n-C18:1)	h2o_p + pa181_p -> pi_p + 12dgr181_p	ECOLIN_RS07715	0	1000	0	Glycerophospholipid Metabolism
PA140abcpp	Phosphatidate transport via ABC system (n-C14:0, periplasm)	atp_c + h2o_c + pa140_c -> h_c + adp_c + pi_c + pa140_p	ECOLIN_RS04840	0	1000	0	Transport, Inner Membrane
CLPNH140pp	Cardiolipin hydrolase (periplasm, n-C14:0)	h2o_p + clpn140_p -> h_p + pg140_p + pa140_p		0	1000	0	Glycerophospholipid Metabolism
EX_12ppd__R_e	(R)-Propane-1,2-diol exchange	12ppd__R_e ->		0	1000	0	Extracellular exchange
PGSA181	Phosphatidylglycerol synthase (n-C18:1)	glyc3p_c + cdpdodec11eg_c -> cmp_c + h_c + pgp181_c	ECOLIN_RS10890	0	1000	0	Glycerophospholipid Metabolism
PGPP140	Phosphatidylglycerol phosphate phosphatase (n-C14:0)	h2o_c + pgp140_c -> pi_c + pg140_c	ECOLIN_RS02525 or ECOLIN_RS07715	0	1000	0	Glycerophospholipid Metabolism
PGPP141	Phosphatidylglycerol phosphate phosphatase (n-C14:1)	h2o_c + pgp141_c -> pi_c + pg141_c	ECOLIN_RS02525 or ECOLIN_RS07715	0	1000	0	Glycerophospholipid Metabolism
MDDCP5pp	Murein D,D-carboxypeptidase (murein5p3p) (periplasm)	h2o_p + murein5p3p_p -> ala__D_p + murein4p3p_p	ECOLIN_RS03445 or ECOLIN_RS18325 or ECOLIN_RS04460 or ECOLIN_RS11905 or ECOLIN_RS02290	0	1000	0	Murein Biosynthesis
MLTGY3pp	Murein lytic transglycosylase (murein3p3p) (periplasm)	murein3p3p_p -> 2 anhgm3p_p	ECOLIN_RS25210 or ECOLIN_RS15675 or ECOLIN_RS15070 or ECOLIN_RS07205 or ECOLIN_RS16480 or ECOLIN_RS14475 or ECOLIN_RS01155	0	1000	0	Murein Recycling
12DGR120tipp	1,2 diacylglycerol transport via flipping (periplasm to cytoplasm, n-C12:0)	12dgr120_p -> 12dgr120_c		0	1000	0	Transport, Inner Membrane
MDDCP4pp	Murein D,D-carboxypeptidase (murein5p4p) (periplasm)	h2o_p + murein5p4p_p -> ala__D_p + murein4p4p_p	ECOLIN_RS03445 or ECOLIN_RS18325 or ECOLIN_RS04460 or ECOLIN_RS11905 or ECOLIN_RS02290	0	1000	0	Murein Biosynthesis
CLPNS140pp	Cardiolipin synthase (periplasmic, n-C14:0)	2 pg140_p <=> glyc_p + clpn140_p	ECOLIN_RS07540 or ECOLIN_RS04205	-1000	1000	0	Glycerophospholipid Metabolism
CLPNS141pp	Cardiolipin synthase (periplasmic, n-C14:1)	2 pg141_p <=> glyc_p + clpn141_p	ECOLIN_RS07540 or ECOLIN_RS04205	-1000	1000	0	Glycerophospholipid Metabolism
G3PAT180	Glycerol-3-phosphate acyltransferase (C18:0)	glyc3p_c + ocdcaACP_c -> ACP_c + 1odecg3p_c	ECOLIN_RS06320 and ECOLIN_RS23325	0	1000	0	Glycerophospholipid Metabolism
EX_o2s_e	Superoxide anion exchange	o2s_e ->		0	1000	0	Extracellular exchange
PLIPA1G160pp	Phospholipase A1 (phosphatidylglycerol, n-C16:0) (periplasm)	h2o_p + pg160_p -> h_p + hdca_p + 2agpg160_p	ECOLIN_RS21930	0	1000	0	Glycerophospholipid Metabolism
PG120abcpp	Phosphatidylglycerol transport via ABC system (n-C12:0, periplasm)	atp_c + h2o_c + pg120_c -> h_c + adp_c + pi_c + pg120_p	ECOLIN_RS04840	0	1000	0	Transport, Inner Membrane
EX_gal1p_e	Alpha-D-Galactose 1-phosphate exchange	gal1p_e ->		0	1000	0	Extracellular exchange
PE140abcpp	Phosphatidylethanolamine transport via ABC system (n-C14:0, periplasm)	atp_c + h2o_c + pe140_c -> h_c + adp_c + pi_c + pe140_p	ECOLIN_RS04840	0	1000	0	Transport, Inner Membrane
CFAS160E	Cyclopropane fatty acid synthase (Phosphatidylethanolamine, n-C16:0)	2 amet_c + pe161_c -> 2 h_c + 2 ahcys_c + cpe160_c	ECOLIN_RS09260	0	1000	0	Glycerophospholipid Metabolism
PLIPA1G141pp	Phospholipase A1 (phosphatidylglycerol, n-C14:1) (periplasm)	h2o_p + pg141_p -> h_p + 2agpg141_p + ttdcea_p	ECOLIN_RS21930	0	1000	0	Glycerophospholipid Metabolism
LPLIPAL2E160	Lysophospholipase L2 (2-acylglycerophosphoethanolamine, n-C16:0)	h2o_c + 2agpe160_c -> h_c + hdca_c + g3pe_c	ECOLIN_RS21960	0	1000	0	Glycerophospholipid Metabolism
LPLIPAL2G140	Lysophospholipase L2 (2-acylglycerophosphoglycerol, n-C14:0)	h2o_c + 2agpg140_c -> h_c + ttdca_c + g3pg_c	ECOLIN_RS21960	0	1000	0	Glycerophospholipid Metabolism
LPLIPAL2G160	Lysophospholipase L2 (2-acylglycerophosphoglycerol, n-C16:0)	h2o_c + 2agpg160_c -> h_c + hdca_c + g3pg_c	ECOLIN_RS21960	0	1000	0	Glycerophospholipid Metabolism
[truncated: 985 more rows]

## Sheet: Metabolite List
Metabolite ID	Description	Charged formula	Charge	Compartment
cytd_c	Cytidine	C9H13N3O5	0	Cytosol
gtp_c	GTP C10H12N5O14P3	C10H12N5O14P3	-4	Cytosol
cmp_c	CMP C9H12N3O8P	C9H12N3O8P	-2	Cytosol
gdp_c	GDP C10H12N5O11P2	C10H12N5O11P2	-3	Cytosol
h_c	H+	H	1	Cytosol
prpp_c	5-Phospho-alpha-D-ribose 1-diphosphate	C5H8O14P3	-5	Cytosol
xan_c	Xanthine	C5H4N4O2	0	Cytosol
ppi_c	Diphosphate	HO7P2	-3	Cytosol
xmp_c	Xanthosine 5'-phosphate	C10H11N4O9P	-2	Cytosol
hxan_c	Hypoxanthine	C5H4N4O	0	Cytosol
imp_c	IMP C10H11N4O8P	C10H11N4O8P	-2	Cytosol
atp_c	ATP C10H12N5O13P3	C10H12N5O13P3	-4	Cytosol
dgdp_c	DGDP C10H12N5O10P2	C10H12N5O10P2	-3	Cytosol
adp_c	ADP C10H12N5O10P2	C10H12N5O10P2	-3	Cytosol
dgtp_c	DGTP C10H12N5O13P3	C10H12N5O13P3	-4	Cytosol
3dhsk_c	3-Dehydroshikimate	C7H7O5	-1	Cytosol
nadph_c	Nicotinamide adenine dinucleotide phosphate - reduced	C21H26N7O17P3	-4	Cytosol
nadp_c	Nicotinamide adenine dinucleotide phosphate	C21H25N7O17P3	-3	Cytosol
skm_c	Shikimate	C7H9O5	-1	Cytosol
dudp_c	DUDP C9H11N2O11P2	C9H11N2O11P2	-3	Cytosol
dutp_c	DUTP C9H11N2O14P3	C9H11N2O14P3	-4	Cytosol
dadp_c	DADP C10H12N5O9P2	C10H12N5O9P2	-3	Cytosol
datp_c	DATP C10H12N5O12P3	C10H12N5O12P3	-4	Cytosol
dhor__S_c	(S)-Dihydroorotate	C5H5N2O4	-1	Cytosol
h2o_c	H2O H2O	H2O	0	Cytosol
cbasp_c	N-Carbamoyl-L-aspartate	C5H6N2O5	-2	Cytosol
orot5p_c	Orotidine 5'-phosphate	C10H10N2O11P	-3	Cytosol
co2_c	CO2 CO2	CO2	0	Cytosol
ump_c	UMP C9H11N2O9P	C9H11N2O9P	-2	Cytosol
pi_c	Phosphate	HO4P	-2	Cytosol
uri_c	Uridine	C9H12N2O6	0	Cytosol
r1p_c	Alpha-D-Ribose 1-phosphate	C5H9O8P	-2	Cytosol
ura_c	Uracil	C4H4N2O2	0	Cytosol
glu5p_c	L-Glutamate 5-phosphate	C5H8NO7P	-2	Cytosol
glu5sa_c	L-Glutamate 5-semialdehyde	C5H9NO3	0	Cytosol
accoa_c	Acetyl-CoA	C23H34N7O17P3S	-4	Cytosol
oaa_c	Oxaloacetate	C4H2O5	-2	Cytosol
cit_c	Citrate	C6H5O7	-3	Cytosol
coa_c	Coenzyme A	C21H32N7O16P3S	-4	Cytosol
icit_c	Isocitrate	C6H5O7	-3	Cytosol
akg_c	2-Oxoglutarate	C5H4O5	-2	Cytosol
ala__L_c	L-Alanine	C3H7NO2	0	Cytosol
pydx5p_c	Pyridoxal 5'-phosphate	C8H8NO6P	-2	Cytosol
pyam5p_c	Pyridoxamine 5'-phosphate	C8H12N2O5P	-1	Cytosol
pyr_c	Pyruvate	C3H3O3	-1	Cytosol
duri_c	Deoxyuridine	C9H12N2O5	0	Cytosol
2dr1p_c	2-Deoxy-D-ribose 1-phosphate	C5H9O7P	-2	Cytosol
acald_c	Acetaldehyde	C2H4O	0	Cytosol
nad_c	Nicotinamide adenine dinucleotide	C21H26N7O14P2	-1	Cytosol
nadh_c	Nicotinamide adenine dinucleotide - reduced	C21H27N7O14P2	-2	Cytosol
ptrc_c	Putrescine	C4H14N2	2	Cytosol
4abutn_c	4-Aminobutanal	C4H10NO	1	Cytosol
glu__L_c	L-Glutamate	C5H8NO4	-1	Cytosol
ac_c	Acetate	C2H3O2	-1	Cytosol
amp_c	AMP C10H12N5O7P	C10H12N5O7P	-2	Cytosol
cys__L_c	L-Cysteine	C3H7NO2S	0	Cytosol
h2s_c	Hydrogen sulfide	H2S	0	Cytosol
nh4_c	Ammonium	H4N	1	Cytosol
man6p_c	D-Mannose 6-phosphate	C6H11O9P	-2	Cytosol
f6p_c	D-Fructose 6-phosphate	C6H11O9P	-2	Cytosol
5apru_c	5-Amino-6-(5'-phosphoribosylamino)uracil	C9H13N4O9P	-2	Cytosol
5aprbu_c	5-Amino-6-(5'-phosphoribitylamino)uracil	C9H15N4O9P	-2	Cytosol
trp__L_c	L-Tryptophan	C11H12N2O2	0	Cytosol
indole_c	Indole	C8H7N	0	Cytosol
pep_c	Phosphoenolpyruvate	C3H2O6P	-3	Cytosol
mal__L_c	L-Malate	C4H4O5	-2	Cytosol
ru5p__D_c	D-Ribulose 5-phosphate	C5H9O8P	-2	Cytosol
db4p_c	3,4-dihydroxy-2-butanone 4-phosphate	C4H7O6P	-2	Cytosol
for_c	Formate	CH1O2	-1	Cytosol
ala__D_c	D-Alanine	C3H7NO2	0	Cytosol
ribflv_c	Riboflavin C17H20N4O6	C17H20N4O6	0	Cytosol
fmn_c	FMN C17H19N4O9P	C17H19N4O9P	-2	Cytosol
xylu__D_c	D-Xylulose	C5H10O5	0	Cytosol
xu5p__D_c	D-Xylulose 5-phosphate	C5H9O8P	-2	Cytosol
rib__D_c	D-Ribose	C5H10O5	0	Cytosol
r5p_c	Alpha-D-Ribose 5-phosphate	C5H9O8P	-2	Cytosol
glyc_c	Glycerol	C3H8O3	0	Cytosol
glyc3p_c	Glycerol 3-phosphate	C3H7O6P	-2	Cytosol
asp__L_c	L-Aspartate	C4H6NO4	-1	Cytosol
dmlz_c	6,7-Dimethyl-8-(1-D-ribityl)lumazine	C13H18N4O6	0	Cytosol
4r5au_c	4-(1-D-Ribitylamino)-5-aminouracil	C9H16N4O6	0	Cytosol
gmp_c	GMP C10H12N5O8P	C10H12N5O8P	-2	Cytosol
cdp_c	CDP C9H12N3O11P2	C9H12N3O11P2	-3	Cytosol
udp_c	UDP C9H11N2O12P2	C9H11N2O12P2	-3	Cytosol
fdp_c	D-Fructose 1,6-bisphosphate	C6H10O12P2	-4	Cytosol
pi_e	Phosphate	HO4P	-2	Extracellular
g1p_c	D-Glucose 1-phosphate	C6H11O9P	-2	Cytosol
adpglc_c	ADPglucose C16H23N5O15P2	C16H23N5O15P2	-2	Cytosol
dscl_c	Dihydrosirohydrochlorin	C42H41N4O16	-7	Cytosol
scl_c	Sirohydrochlorin	C42H39N4O16	-7	Cytosol
co2_e	CO2 CO2	CO2	0	Extracellular
ara5p_c	D-Arabinose 5-phosphate	C5H9O8P	-2	Cytosol
cpppg3_c	Coproporphyrinogen III	C36H40N4O8	-4	Cytosol
o2_c	O2 O2	O2	0	Cytosol
pppg9_c	Protoporphyrinogen IX	C34H38N4O4	-2	Cytosol
met__L_e	L-Methionine	C5H11NO2S	0	Extracellular
gthox_c	Oxidized glutathione	C20H30N6O12S2	-2	Cytosol
gthrd_c	Reduced glutathione	C10H16N3O6S	-1	Cytosol
ile__L_c	L-Isoleucine	C6H13NO2	0	Cytosol
3mop_c	(S)-3-Methyl-2-oxopentanoate	C6H9O3	-1	Cytosol
mqn8_c	Menaquinone 8	C51H72O2	0	Cytosol
mql8_c	Menaquinol 8	C51H74O2	0	Cytosol
orot_c	Orotate C5H3N2O4	C5H3N2O4	-1	Cytosol
metsox_S__L_e	L-Methionine Sulfoxide	C5H11NO3S	0	Extracellular
glyclt_c	Glycolate C2H3O3	C2H3O3	-1	Cytosol
q8_c	Ubiquinone-8	C49H74O4	0	Cytosol
glx_c	Glyoxylate	C2H1O3	-1	Cytosol
q8h2_c	Ubiquinol-8	C49H76O4	0	Cytosol
val__L_c	L-Valine	C5H11NO2	0	Cytosol
3mob_c	3-Methyl-2-oxobutanoate	C5H7O3	-1	Cytosol
2ippm_c	2-Isopropylmaleate	C7H8O4	-2	Cytosol
3c3hmp_c	3-Carboxy-3-hydroxy-4-methylpentanoate	C7H10O5	-2	Cytosol
2dmmq8_c	2-Demethylmenaquinone 8	C50H70O2	0	Cytosol
2dmmql8_c	2-Demethylmenaquinol 8	C50H72O2	0	Cytosol
2obut_c	2-Oxobutanoate	C4H5O3	-1	Cytosol
2ahbut_c	(S)-2-Aceto-2-hydroxybutanoate	C6H9O4	-1	Cytosol
s7p_c	Sedoheptulose 7-phosphate	C7H13O10P	-2	Cytosol
s17bp_c	Sedoheptulose 1,7-bisphosphate	C7H12O13P2	-4	Cytosol
23dhmp_c	(R)-2,3-Dihydroxy-3-methylpentanoate	C6H11O4	-1	Cytosol
alac__S_c	(S)-2-Acetolactate	C5H7O4	-1	Cytosol
ser__L_c	L-Serine	C3H7NO3	0	Cytosol
skm5p_c	Shikimate 5-phosphate	C7H8O8P	-3	Cytosol
3psme_c	5-O-(1-Carboxyvinyl)-3-phosphoshikimate	C10H9O10P	-4	Cytosol
dhap_c	Dihydroxyacetone phosphate	C3H5O6P	-2	Cytosol
glc__D_c	D-Glucose	C6H12O6	0	Cytosol
acgam_e	N-Acetyl-D-glucosamine	C8H15NO6	0	Extracellular
chor_c	Chorismate	C10H8O6	-2	Cytosol
gln__L_c	L-Glutamine	C5H10N2O3	0	Cytosol
anth_c	Anthranilate	C7H6NO2	-1	Cytosol
fum_c	Fumarate	C4H2O4	-2	Cytosol
succ_c	Succinate	C4H4O4	-2	Cytosol
pran_c	N-(5-Phospho-D-ribosyl)anthranilate	C12H13NO9P	-3	Cytosol
pphn_c	Prephenate	C10H8O6	-2	Cytosol
actp_c	Acetyl phosphate	C2H3O5P	-2	Cytosol
2cpr5p_c	1-(2-Carboxyphenylamino)-1-deoxy-D-ribulose 5-phosphate	C12H13NO9P	-3	Cytosol
3ig3p_c	C'-(3-Indolyl)-glycerol 3-phosphate	C11H12NO6P	-2	Cytosol
cellb_e	Cellobiose	C12H22O11	0	Extracellular
crn_e	L-Carnitine	C7H15NO3	0	Extracellular
hxan_e	Hypoxanthine	C5H4N4O	0	Extracellular
ile__L_e	L-Isoleucine	C6H13NO2	0	Extracellular
chol_e	Choline C5H14NO	C5H14NO	1	Extracellular
fe3_e	Iron (Fe3+)	Fe	3	Extracellular
4mop_c	4-Methyl-2-oxopentanoate	C6H9O3	-1	Cytosol
leu__L_c	L-Leucine	C6H13NO2	0	Cytosol
lac__L_e	L-Lactate	C3H5O3	-1	Extracellular
leu__L_e	L-Leucine	C6H13NO2	0	Extracellular
glcn_e	D-Gluconate	C6H11O7	-1	Extracellular
no3_e	Nitrate	NO3	-1	Extracellular
h_e	H+	H	1	Extracellular
dmpp_c	Dimethylallyl diphosphate	C5H9O7P2	-3	Cytosol
ipdp_c	Isopentenyl diphosphate	C5H9O7P2	-3	Cytosol
grdp_c	Geranyl diphosphate	C10H17O7P2	-3	Cytosol
orn_e	Ornithine	C5H13N2O2	1	Extracellular
frdp_c	Farnesyl diphosphate	C15H25O7P2	-3	Cytosol
gln__L_e	L-Glutamine	C5H10N2O3	0	Extracellular
hmbil_c	Hydroxymethylbilane	C40H38N4O17	-8	Cytosol
uppg3_c	Uroporphyrinogen III	C40H36N4O16	-8	Cytosol
pro__L_e	L-Proline	C5H9NO2	0	Extracellular
glyc_e	Glycerol	C3H8O3	0	Extracellular
man_e	D-Mannose	C6H12O6	0	Extracellular
thymd_c	Thymidine C10H14N2O5	C10H14N2O5	0	Cytosol
thym_c	Thymine C5H6N2O2	C5H6N2O2	0	Cytosol
ade_e	Adenine	C5H5N5	0	Extracellular
mn2_e	Manganese	Mn	2	Extracellular
4abut_e	4-Aminobutanoate	C4H9NO2	0	Extracellular
ac_e	Acetate	C2H3O2	-1	Extracellular
akg_e	2-Oxoglutarate	C5H4O5	-2	Extracellular
ala__L_e	L-Alanine	C3H7NO2	0	Extracellular
arg__L_e	L-Arginine	C6H15N4O2	1	Extracellular
asp__L_e	L-Aspartate	C4H6NO4	-1	Extracellular
pyr_e	Pyruvate	C3H3O3	-1	Extracellular
succ_e	Succinate	C4H4O4	-2	Extracellular
thymd_e	Thymidine C10H14N2O5	C10H14N2O5	0	Extracellular
rib__D_e	D-Ribose	C5H10O5	0	Extracellular
tyr__L_e	L-Tyrosine	C9H11NO3	0	Extracellular
cytd_e	Cytidine	C9H13N3O5	0	Extracellular
dcyt_e	Deoxycytidine	C9H13N3O4	0	Extracellular
ckdo_c	CMP-3-deoxy-D-manno-octulosonate	C17H24N3O15P	-2	Cytosol
lipidA_c	2,3,2'3'-Tetrakis(beta-hydroxymyristoyl)-D-glucosaminyl-1,6-beta-D-glucosamine 1,4'-bisphosphate	C68H126N2O23P2	-4	Cytosol
kdolipid4_c	KDO-lipid IV(A)	C76H137N2O30P2	-5	Cytosol
fum_e	Fumarate	C4H2O4	-2	Extracellular
sbt__D_e	D-Sorbitol	C6H14O6	0	Extracellular
glu__L_e	L-Glutamate	C5H8NO4	-1	Extracellular
udcpdp_c	Undecaprenyl diphosphate	C55H89O7P2	-3	Cytosol
3htdcoa_c	(S)-3-Hydroxytetradecanoyl-CoA	C35H58N7O18P3S	-4	Cytosol
td2coa_c	Trans-Tetradec-2-enoyl-CoA	C35H56N7O17P3S	-4	Cytosol
u23ga_c	UDP-2,3-bis(3-hydroxytetradecanoyl)glucosamine	C43H75N3O20P2	-2	Cytosol
lipidX_c	2,3-Bis(3-hydroxytetradecanoyl)-beta-D-glucosaminyl 1-phosphate	C34H64NO12P	-2	Cytosol
gua_e	Guanine	C5H5N5O	0	Extracellular
2pg_c	D-Glycerate 2-phosphate	C3H4O7P	-3	Cytosol
g3p_c	Glyceraldehyde 3-phosphate	C3H5O6P	-2	Cytosol
hco3_c	Bicarbonate	CHO3	-1	Cytosol
mthgxl_c	Methylglyoxal	C3H4O2	0	Cytosol
fprica_c	5-Formamido-1-(5-phospho-D-ribosyl)imidazole-4-carboxamide	C10H13N4O9P	-2	Cytosol
3hdcoa_c	(S)-3-Hydroxydecanoyl-CoA	C31H50N7O18P3S	-4	Cytosol
dc2coa_c	Trans-Dec-2-enoyl-CoA	C31H48N7O17P3S	-4	Cytosol
lipidAds_c	Lipid A Disaccharide	C68H127N2O20P	-2	Cytosol
trnaglu_c	TRNA (Glu)	R	0	Cytosol
glutrna_c	L-Glutamyl-tRNA(Glu)	C5H7NO3R	0	Cytosol
g6p_c	D-Glucose 6-phosphate	C6H11O9P	-2	Cytosol
2mahmp_c	2-Methyl-4-amino-5-hydroxymethylpyrimidine diphosphate	C6H8N3O7P2	-3	Cytosol
4mpetz_c	4-Methyl-5-(2-phosphoethyl)-thiazole	C6H8NO4PS	-2	Cytosol
thmmp_c	Thiamin monophosphate	C12H16N4O4PS	-1	Cytosol
btn_e	Biotin	C10H15N2O3S	-1	Extracellular
3pg_c	3-Phospho-D-glycerate	C3H4O7P	-3	Cytosol
13dpg_c	3-Phospho-D-glyceroyl phosphate	C3H4O10P2	-4	Cytosol
ptrc_e	Putrescine	C4H14N2	2	Extracellular
2ddg6p_c	2-Dehydro-3-deoxy-D-gluconate 6-phosphate	C6H8O9P	-3	Cytosol
spmd_e	Spermidine	C7H22N3	3	Extracellular
thym_e	Thymine C5H6N2O2	C5H6N2O2	0	Extracellular
xtsn_e	Xanthosine	C10H12N4O6	0	Extracellular
dgmp_c	DGMP C10H12N5O7P	C10H12N5O7P	-2	Cytosol
6pgl_c	6-phospho-D-glucono-1,5-lactone	C6H9O9P	-2	Cytosol
6pgc_c	6-Phospho-D-gluconate	C6H10O10P	-3	Cytosol
dgsn_c	Deoxyguanosine	C10H13N5O4	0	Cytosol
pppi_c	Inorganic triphosphate	HO10P3	-4	Cytosol
gsn_c	Guanosine	C10H13N5O5	0	Cytosol
3dhq_c	3-Dehydroquinate	C7H9O6	-1	Cytosol
3c2hmp_c	3-Carboxy-2-hydroxy-4-methylpentanoate	C7H10O5	-2	Cytosol
3c4mop_c	3-Carboxy-4-methyl-2-oxopentanoate	C7H8O5	-2	Cytosol
5aizc_c	5-amino-1-(5-phospho-D-ribosyl)imidazole-4-carboxylate	C9H11N3O9P	-3	Cytosol
5caiz_c	5-phosphoribosyl-5-carboxyaminoimidazole	C9H11N3O9P	-3	Cytosol
e4p_c	D-Erythrose 4-phosphate	C4H7O7P	-2	Cytosol
adn_c	Adenosine	C10H13N5O4	0	Cytosol
ade_c	Adenine	C5H5N5	0	Cytosol
dad_2_c	Deoxyadenosine	C10H13N5O3	0	Cytosol
gua_c	Guanine	C5H5N5O	0	Cytosol
25aics_c	(S)-2-[5-Amino-1-(5-phospho-D-ribosyl)imidazole-4-carboxamido]succinate	C13H15N4O12P	-4	Cytosol
aicar_c	5-Amino-1-(5-Phospho-D-ribosyl)imidazole-4-carboxamide	C9H13N4O8P	-2	Cytosol
fe2_e	Fe2+ mitochondria	Fe	2	Extracellular
ins_c	Inosine	C10H12N4O5	0	Cytosol
din_c	Deoxyinosine	C10H12N4O4	0	Cytosol
xtsn_c	Xanthosine	C10H12N4O6	0	Cytosol
gam6p_c	D-Glucosamine 6-phosphate	C6H13NO8P	-1	Cytosol
trdrd_c	Reduced thioredoxin	XH2	0	Cytosol
trdox_c	Oxidized thioredoxin	X	0	Cytosol
etoh_c	Ethanol	C2H6O	0	Cytosol
dcdp_c	DCDP C9H12N3O10P2	C9H12N3O10P2	-3	Cytosol
dump_c	DUMP C9H11N2O8P	C9H11N2O8P	-2	Cytosol
mlthf_c	5,10-Methylenetetrahydrofolate	C20H21N7O6	-2	Cytosol
dhf_c	7,8-Dihydrofolate	C19H19N7O6	-2	Cytosol
dtmp_c	DTMP C10H13N2O8P	C10H13N2O8P	-2	Cytosol
rmn_c	L-Rhamnose	C6H12O5	0	Cytosol
rml_c	L-Rhamnulose	C6H12O5	0	Cytosol
lys__L_c	L-Lysine	C6H15N2O2	1	Cytosol
36dahx_c	(3S)-3,6-Diaminohexanoate	C6H15N2O2	1	Cytosol
4ppcys_c	N-((R)-4-Phosphopantothenoyl)-L-cysteine	C12H20N2O9PS	-3	Cytosol
pan4p_c	Pantetheine 4'-phosphate	C11H21N2O7PS	-2	Cytosol
10fthf_c	10-Formyltetrahydrofolate	C20H21N7O7	-2	Cytosol
thf_c	5,6,7,8-Tetrahydrofolate	C19H21N7O6	-2	Cytosol
glc__D_e	D-Glucose	C6H12O6	0	Extracellular
23dhmb_c	(R)-2,3-Dihydroxy-3-methylbutanoate	C5H9O4	-1	Cytosol
alltn_e	Allantoin	C4H6N4O3	0	Extracellular
ura_e	Uracil	C4H4N2O2	0	Extracellular
val__L_e	L-Valine	C5H11NO2	0	Extracellular
itp_c	ITP C10H11N4O14P3	C10H11N4O14P3	-4	Cytosol
idp_c	IDP C10H11N4O11P2	C10H11N4O11P2	-3	Cytosol
4abut_c	4-Aminobutanoate	C4H9NO2	0	Cytosol
sucsal_c	Succinic semialdehyde	C4H5O3	-1	Cytosol
xan_e	Xanthine	C5H4N4O2	0	Extracellular
fad_c	Flavin adenine dinucleotide oxidized	C27H31N9O15P2	-2	Cytosol
pydxn_c	Pyridoxine	C8H11NO3	0	Cytosol
pdx5p_c	Pyridoxine 5'-phosphate	C8H10NO6P	-2	Cytosol
h2o2_c	Hydrogen peroxide	H2O2	0	Cytosol
ohpb_c	2-Oxo-3-hydroxy-4-phosphobutanoate	C4H4O8P	-3	Cytosol
phthr_c	O-Phospho-4-hydroxy-L-threonine	C4H8NO7P	-2	Cytosol
dgsn_e	Deoxyguanosine	C10H13N5O4	0	Extracellular
nmn_c	NMN C11H14N2O8P	C11H14N2O8P	-1	Cytosol
arab__L_e	L-Arabinose	C5H10O5	0	Extracellular
fru_e	D-Fructose	C6H12O6	0	Extracellular
thr__L_c	L-Threonine	C4H9NO3	0	Cytosol
2aobut_c	L-2-Amino-3-oxobutanoate	C4H7NO3	0	Cytosol
man_c	D-Mannose	C6H12O6	0	Cytosol
gal_e	D-Galactose	C6H12O6	0	Extracellular
xyl__D_e	D-Xylose	C5H10O5	0	Extracellular
4ahmmp_c	4-Amino-5-hydroxymethyl-2-methylpyrimidine	C6H9N3O	0	Cytosol
4ampm_c	4-Amino-2-methyl-5-phosphomethylpyrimidine	C6H8N3O4P	-2	Cytosol
duri_e	Deoxyuridine	C9H12N2O5	0	Extracellular
for_e	Formate	CH1O2	-1	Extracellular
gly_e	Glycine	C2H5NO2	0	Extracellular
h2_e	Hydrogen	H2	0	Extracellular
lys__L_e	L-Lysine	C6H15N2O2	1	Extracellular
malcoa_c	Malonyl CoA C24H33N7O19P3S	C24H33N7O19P3S	-5	Cytosol
2h3oppan_c	2-Hydroxy-3-oxopropanoate	C3H3O4	-1	Cytosol
ichor_c	Isochorismate	C10H8O6	-2	Cytosol
2shchc_c	2-Succinyl-6-hydroxy-2,4-cyclohexadiene-1-carboxylate	C11H10O6	-2	Cytosol
sucbz_c	O-Succinylbenzoate	C11H8O5	-2	Cytosol
23ddhb_c	2,3-Dihydro-2,3-dihydroxybenzoate	C7H7O4	-1	Cytosol
23dhb_c	2,3-Dihydroxybenzoate	C7H5O4	-1	Cytosol
ser__L_e	L-Serine	C3H7NO3	0	Extracellular
thm_e	Thiamin	C12H17N4OS	1	Extracellular
trp__L_e	L-Tryptophan	C11H12N2O2	0	Extracellular
glu1sa_c	L-Glutamate 1-semialdehyde	C5H9NO3	0	Cytosol
glycogen_c	Glycogen C6H10O5	C6H10O5	0	Cytosol
din_e	Deoxyinosine	C10H12N4O4	0	Extracellular
rbl__L_c	L-Ribulose	C5H10O5	0	Cytosol
ru5p__L_c	L-Ribulose 5-phosphate	C5H9O8P	-2	Cytosol
tartr__L_c	L-tartrate	C4H4O6	-2	Cytosol
5dh4dglc_c	5-Dehydro-4-deoxy-D-glucarate	C6H6O7	-2	Cytosol
fmn_e	FMN C17H19N4O9P	C17H19N4O9P	-2	Extracellular
gthox_e	Oxidized glutathione	C20H30N6O12S2	-2	Extracellular
acACP_c	Acetyl-ACP	C13H23N2O8PRS	-1	Cytosol
malACP_c	Malonyl-[acyl-carrier protein]	C14H22N2O10PRS	-2	Cytosol
ACP_c	Acyl carrier protein	C11H21N2O7PRS	-1	Cytosol
actACP_c	Acetoacetyl-ACP	C15H25N2O9PRS	-1	Cytosol
pheme_c	Protoheme C34H30FeN4O4	C34H30FeN4O4	-2	Cytosol
hemeO_c	Heme O C49H56FeN4O5	C49H56FeN4O5	-2	Cytosol
amet_c	S-Adenosyl-L-methionine	C15H23N6O5S	1	Cytosol
ametam_c	S-Adenosylmethioninamine	C14H24N6O3S	2	Cytosol
agm_c	Agmatine	C5H16N4	2	Cytosol
urea_c	Urea CH4N2O	CH4N2O	0	Cytosol
damp_c	DAMP C10H12N5O6P	C10H12N5O6P	-2	Cytosol
lgt__S_c	(R)-S-Lactoylglutathione	C13H20N3O8S	-1	Cytosol
pydx_c	Pyridoxal	C8H9NO3	0	Cytosol
arg__L_c	L-Arginine	C6H15N4O2	1	Cytosol
3otdcoa_c	3-Oxotetradecanoyl-CoA	C35H56N7O18P3S	-4	Cytosol
3hbcoa_c	(S)-3-Hydroxybutanoyl-CoA	C25H38N7O18P3S	-4	Cytosol
b2coa_c	Crotonoyl-CoA	C25H36N7O17P3S	-4	Cytosol
3hhcoa_c	(S)-3-Hydroxyhexanoyl-CoA	C27H42N7O18P3S	-4	Cytosol
hx2coa_c	Trans-Hex-2-enoyl-CoA	C27H40N7O17P3S	-4	Cytosol
citr__L_c	L-Citrulline	C6H13N3O3	0	Cytosol
argsuc_c	N(omega)-(L-Arginino)succinate	C10H17N4O6	-1	Cytosol
acg5sa_c	N-Acetyl-L-glutamate 5-semialdehyde	C7H10NO4	-1	Cytosol
acg5p_c	N-Acetyl-L-glutamyl 5-phosphate	C7H9NO8P	-3	Cytosol
5mta_c	5-Methylthioadenosine	C11H15N5O3S	0	Cytosol
spmd_c	Spermidine	C7H22N3	3	Cytosol
5aop_c	5-Amino-4-oxopentanoate	C5H9NO3	0	Cytosol
ctp_c	CTP C9H12N3O14P3	C9H12N3O14P3	-4	Cytosol
kdo_c	3-Deoxy-D-manno-2-octulosonate	C8H13O8	-1	Cytosol
3hocoa_c	(S)-3-Hydroxyoctanoyl-CoA	C29H46N7O18P3S	-4	Cytosol
oc2coa_c	Trans-Oct-2-enoyl-CoA	C29H44N7O17P3S	-4	Cytosol
gal1p_c	Alpha-D-Galactose 1-phosphate	C6H11O9P	-2	Cytosol
udpg_c	UDPglucose	C15H22N2O17P2	-2	Cytosol
udpgal_c	UDPgalactose	C15H22N2O17P2	-2	Cytosol
ddcaACP_c	Dodecanoyl-ACP (n-C12:0ACP)	C23H43N2O8PRS	-1	Cytosol
kdo2lipid4_c	KDO(2)-lipid IV(A)	C84H148N2O37P2	-6	Cytosol
kdo2lipid4L_c	KDO(2)-lipid IV(A) with laurate	C96H170N2O38P2	-6	Cytosol
dxyl5p_c	1-deoxy-D-xylulose 5-phosphate	C5H9O7P	-2	Cytosol
mana_c	D-Mannonate	C6H11O7	-1	Cytosol
2ddglcn_c	2-Dehydro-3-deoxy-D-gluconate	C6H9O6	-1	Cytosol
4c2me_c	4-(cytidine 5'-diphospho)-2-C-methyl-D-erythritol	C14H23N3O14P2	-2	Cytosol
2p4c2me_c	2-phospho-4-(cytidine 5'-diphospho)-2-C-methyl-D-erythritol	C14H22N3O17P3	-4	Cytosol
myrsACP_c	Myristoyl-ACP (n-C14:0ACP)	C25H47N2O8PRS	-1	Cytosol
lipa_c	KDO(2)-lipid (A)	C110H196N2O39P2	-6	Cytosol
altrn_c	D-Altronate	C6H11O7	-1	Cytosol
2mecdp_c	2-C-methyl-D-erythritol 2,4-cyclodiphosphate	C5H10O9P2	-2	Cytosol
glcur_c	D-Glucuronate	C6H9O7	-1	Cytosol
fruur_c	D-Fructuronate	C6H9O7	-1	Cytosol
hdeACP_c	Cis-hexadec-9-enoyl-[acyl-carrier protein] (n-C16:1)	C27H49N2O8PRS	-1	Cytosol
kdo2lipid4p_c	KDO(2)-lipid IV(A) with palmitoleoyl	C100H176N2O38P2	-6	Cytosol
gam1p_c	D-Glucosamine 1-phosphate	C6H13NO8P	-1	Cytosol
lipa_cold_c	Cold adapted KDO(2)-lipid (A)	C114H202N2O39P2	-6	Cytosol
fru_c	D-Fructose	C6H12O6	0	Cytosol
man1p_c	D-Mannose 1-phosphate	C6H11O9P	-2	Cytosol
acgam1p_c	N-Acetyl-D-glucosamine 1-phosphate	C8H14NO9P	-2	Cytosol
utp_c	UTP C9H11N2O15P3	C9H11N2O15P3	-4	Cytosol
uacgam_c	UDP-N-acetyl-D-glucosamine	C17H25N3O17P2	-2	Cytosol
uaccg_c	UDP-N-acetyl-3-O-(1-carboxyvinyl)-D-glucosamine	C20H26N3O19P2	-3	Cytosol
glu__D_c	D-Glutamate	C5H8NO4	-1	Cytosol
tmao_e	Trimethylamine N-oxide	C3H9NO	0	Extracellular
uacmam_c	UDP-N-acetyl-D-mannosamine	C17H25N3O17P2	-2	Cytosol
acald_e	Acetaldehyde	C2H4O	0	Extracellular
gly_c	Glycine	C2H5NO2	0	Cytosol
csn_c	Cytosine	C4H5N3O	0	Cytosol
quln_c	Quinolinate	C7H3NO4	-2	Cytosol
nicrnt_c	Nicotinate D-ribonucleotide	C11H12NO9P	-2	Cytosol
melib_e	Melibiose C12H22O11	C12H22O11	0	Extracellular
2omhmbl_c	2-Octaprenyl-3-methyl-5-hydroxy-6-methoxy-1,4-benzoquinol	C48H74O4	0	Cytosol
ahcys_c	S-Adenosyl-L-homocysteine	C14H20N6O5S	0	Cytosol
lcts_c	Lactose C12H22O11	C12H22O11	0	Cytosol
gal_c	D-Galactose	C6H12O6	0	Cytosol
tre6p_c	Alpha,alpha'-Trehalose 6-phosphate	C12H21O14P	-2	Cytosol
xyl__D_c	D-Xylose	C5H10O5	0	Cytosol
sucr_e	Sucrose C12H22O11	C12H22O11	0	Extracellular
btal_c	Butanal C4H8O	C4H8O	0	Cytosol
but_c	Butyrate (n-C4:0)	C4H7O2	-1	Cytosol
3odcoa_c	3-Oxodecanoyl-CoA	C31H48N7O18P3S	-4	Cytosol
tre_e	Trehalose	C12H22O11	0	Extracellular
zn2_e	Zinc	Zn	2	Extracellular
3oddcoa_c	3-Oxododecanoyl-CoA	C33H52N7O18P3S	-4	Cytosol
3hddcoa_c	(S)-3-Hydroxydodecanoyl-CoA	C33H54N7O18P3S	-4	Cytosol
3ohdcoa_c	3-Oxohexadecanoyl-CoA	C37H60N7O18P3S	-4	Cytosol
3hhdcoa_c	(S)-3-Hydroxyhexadecanoyl-CoA	C37H62N7O18P3S	-4	Cytosol
gdpofuc_c	GDP-4-oxo-L-fucose	C16H21N5O15P2	-2	Cytosol
gdpfuc_c	GDP-L-fucose	C16H23N5O15P2	-2	Cytosol
dhpmp_c	Dihydroneopterin monophosphate	C9H12N5O7P	-2	Cytosol
dhnpt_c	Dihydroneopterin	C9H13N5O4	0	Cytosol
6hmhpt_c	6-hydroxymethyl dihydropterin	C7H9N5O2	0	Cytosol
6hmhptpp_c	6-hydroxymethyl-dihydropterin pyrophosphate	C7H8N5O8P2	-3	Cytosol
dpcoa_c	Dephospho-CoA	C21H33N7O13P2S	-2	Cytosol
25drapp_c	2,5-Diamino-6-(ribosylamino)-4-(3H)-pyrimidinone 5'-phosphate	C9H14N5O8P	-2	Cytosol
so4_c	Sulfate	O4S	-2	Cytosol
aps_c	Adenosine 5'-phosphosulfate	C10H12N5O10PS	-2	Cytosol
3ophb_c	3-Octaprenyl-4-hydroxybenzoate	C47H69O3	-1	Cytosol
2oph_c	2-Octaprenylphenol	C46H70O	0	Cytosol
ttdca_c	Tetradecanoate (n-C14:0)	C14H27O2	-1	Cytosol
2ohph_c	2-Octaprenyl-6-hydroxyphenol	C46H70O2	0	Cytosol
2omph_c	2-Octaprenyl-6-methoxyphenol	C47H72O2	0	Cytosol
lald__L_c	L-Lactaldehyde	C3H6O2	0	Cytosol
12ppd__S_c	(S)-Propane-1,2-diol	C3H8O2	0	Cytosol
glyald_c	D-Glyceraldehyde	C3H6O3	0	Cytosol
rml1p_c	L-Rhamnulose 1-phosphate	C6H11O8P	-2	Cytosol
sbt6p_c	D-Sorbitol 6-phosphate	C6H13O9P	-2	Cytosol
tag6p__D_c	D-Tagatose 6-phosphate	C6H11O9P	-2	Cytosol
tagdp__D_c	D-Tagatose 1,6-biphosphate	C6H10O12P2	-4	Cytosol
galt1p_c	Galactitol 1-phosphate	C6H13O9P	-2	Cytosol
hdcea_e	Hexadecenoate (n-C16:1)	C16H29O2	-1	Extracellular
acac_c	Acetoacetate	C4H5O3	-1	Cytosol
aacoa_c	Acetoacetyl-CoA	C25H36N7O18P3S	-4	Cytosol
sl26da_c	N-Succinyl-LL-2,6-diaminoheptanedioate	C11H16N2O7	-2	Cytosol
26dap_LL_c	LL-2,6-Diaminoheptanedioate	C7H14N2O4	0	Cytosol
btcoa_c	Butanoyl-CoA	C25H38N7O17P3S	-4	Cytosol
tagur_c	D-Tagaturonate	C6H9O7	-1	Cytosol
dmso_c	Dimethyl sulfoxide	C2H6OS	0	Cytosol
dms_c	Dimethyl sulfide	C2H6S	0	Cytosol
2pglyc_c	2-Phosphoglycolate	C2H2O6P	-3	Cytosol
2dhguln_c	2-Dehydro-L-gulonate	C6H9O7	-1	Cytosol
idon__L_c	L-Idonate	C6H11O7	-1	Cytosol
25dkglcn_c	2,5-diketo-D-gluconate	C6H7O7	-1	Cytosol
5dglcn_c	5-Dehydro-D-gluconate	C6H9O7	-1	Cytosol
dttp_c	DTTP C10H13N2O14P3	C10H13N2O14P3	-4	Cytosol
dtdpglu_c	DTDPglucose	C16H24N2O16P2	-2	Cytosol
dtdp4d6dg_c	DTDP-4-dehydro-6-deoxy-D-glucose	C16H22N2O15P2	-2	Cytosol
4adcho_c	4-amino-4-deoxychorismate	C10H10NO5	-1	Cytosol
4abz_c	4-Aminobenzoate	C7H6NO2	-1	Cytosol
dha_c	Dihydroxyacetone	C3H6O3	0	Cytosol
lac__D_e	D-Lactate	C3H5O3	-1	Extracellular
5prdmbz_c	N1-(5-Phospho-alpha-D-ribosyl)-5,6-dimethylbenzimidazole	C14H17N2O7P	-2	Cytosol
rdmbzi_c	N1-(alpha-D-ribosyl)-5,6-dimethylbenzimidazole	C14H18N2O4	0	Cytosol
2dh3dgal6p_c	2-Dehydro-3-deoxy-D-galactonate 6-phosphate	C6H8O9P	-3	Cytosol
alltn_c	Allantoin	C4H6N4O3	0	Cytosol
alltt_c	Allantoate	C4H7N4O4	-1	Cytosol
uamr_c	UDP-N-acetylmuramate	C20H28N3O19P2	-3	Cytosol
udcpp_c	Undecaprenyl phosphate	C55H89O4P	-2	Cytosol
ugmda_c	UDP-N-acetylmuramoyl-L-alanyl-D-glutamyl-meso-2,6-diaminopimeloyl-D-alanyl-D-alanine	C41H61N9O28P2	-4	Cytosol
uagmda_c	Undecaprenyl-diphospho-N-acetylmuramoyl-L-alanyl-D-glutamyl-meso-2,6-diaminopimeloyl-D-alanyl-D-alanine	C87H139N7O23P2	-4	Cytosol
uaagmda_c	Undecaprenyl-diphospho-N-acetylmuramoyl-(N-acetylglucosamine)-L-ala-D-glu-meso-2,6-diaminopimeloyl-D-ala-D-ala	C95H152N8O28P2	-4	Cytosol
dctp_c	DCTP C9H12N3O13P3	C9H12N3O13P3	-4	Cytosol
aact_c	Aminoacetone	C3H8NO	1	Cytosol
gmhep17bp_c	D-Glycero-D-manno-heptose 1,7-bisphosphate	C7H12O13P2	-4	Cytosol
gmhep1p_c	D-Glycero-D-manno-heptose 1-phosphate	C7H13O10P	-2	Cytosol
gmhep7p_c	D-Glycero-D-manno-heptose 7-phosphate	C7H13O10P	-2	Cytosol
ttdcea_e	Tetradecenoate (n-C14:1)	C14H25O2	-1	Extracellular
adphep_DD_c	ADP-D-glycero-D-manno-heptose	C17H25N5O16P2	-2	Cytosol
adphep_LD_c	ADP-L-glycero-D-manno-heptose	C17H25N5O16P2	-2	Cytosol
bbtcoa_c	Gamma-butyrobetainyl-CoA	C28H46N8O17P3S	-3	Cytosol
crn_c	L-Carnitine	C7H15NO3	0	Cytosol
crncoa_c	L-Carnitinyl-CoA	C28H46N8O18P3S	-3	Cytosol
gbbtn_c	Gamma-butyrobetaine	C7H15NO2	0	Cytosol
ctbtcoa_c	Crotonobetainyl-CoA	C28H44N8O17P3S	-3	Cytosol
ctbt_c	Crotonobetaine	C7H13NO2	0	Cytosol
h2s_e	Hydrogen sulfide	H2S	0	Extracellular
gthrd_e	Reduced glutathione	C10H16N3O6S	-1	Extracellular
fadh2_c	Flavin adenine dinucleotide reduced	C27H33N9O15P2	-2	Cytosol
gdptp_c	Guanosine 3'-diphosphate 5'-triphosphate	C10H11N5O20P5	-7	Cytosol
adprib_c	ADPribose C15H21N5O14P2	C15H21N5O14P2	-2	Cytosol
ncam_c	Nicotinamide	C6H6N2O	0	Cytosol
hpyr_c	Hydroxypyruvate	C3H3O4	-1	Cytosol
glyc__R_c	(R)-Glycerate	C3H5O4	-1	Cytosol
dtdp_c	DTDP C10H13N2O11P2	C10H13N2O11P2	-3	Cytosol
acorn_c	N2-Acetyl-L-ornithine	C7H14N2O3	0	Cytosol
orn_c	Ornithine	C5H13N2O2	1	Cytosol
fe2_c	Fe2+ mitochondria	Fe	2	Cytosol
ppp9_c	Protoporphyrin	C34H32N4O4	-2	Cytosol
4hbz_c	4-Hydroxybenzoate	C7H5O3	-1	Cytosol
octdp_c	All-trans-Octaprenyl diphosphate	C40H65O7P2	-3	Cytosol
pnto__R_c	(R)-Pantothenate	C9H16NO5	-1	Cytosol
4ppan_c	D-4'-Phosphopantothenate	C9H15NO8P	-3	Cytosol
dcamp_c	N6-(1,2-Dicarboxyethyl)-AMP	C14H14N5O11P	-4	Cytosol
acgam6p_c	N-Acetyl-D-glucosamine 6-phosphate	C8H14NO9P	-2	Cytosol
asn__L_c	L-Asparagine	C4H8N2O3	0	Cytosol
4mhetz_c	4-Methyl-5-(2-hydroxyethyl)-thiazole	C6H9NOS	0	Cytosol
cbp_c	Carbamoyl phosphate	CH2NO5P	-2	Cytosol
kdo8p_c	3-Deoxy-D-manno-octulosonate 8-phosphate	C8H12O11P	-3	Cytosol
h2mb4p_c	1-hydroxy-2-methyl-2-(E)-butenyl 4-diphosphate	C5H9O8P2	-3	Cytosol
26dap__M_e	Meso-2,6-Diaminoheptanedioate	C7H14N2O4	0	Extracellular
succoa_c	Succinyl-CoA	C25H35N7O19P3S	-5	Cytosol
sucarg_c	N2-Succinyl-L-arginine	C10H17N4O5	-1	Cytosol
sucglu_c	N2-Succinyl-L-glutamate	C9H10NO7	-3	Cytosol
26dap__M_c	Meso-2,6-Diaminoheptanedioate	C7H14N2O4	0	Cytosol
23dhdp_c	2,3-Dihydrodipicolinate	C7H5NO4	-2	Cytosol
thdp_c	2,3,4,5-Tetrahydrodipicolinate	C7H7NO4	-2	Cytosol
acnam_e	N-Acetylneuraminate	C11H18NO9	-1	Extracellular
hom__L_c	L-Homoserine	C4H9NO3	0	Cytosol
phom_c	O-Phospho-L-homoserine	C4H8NO6P	-2	Cytosol
sl2a6o_c	N-Succinyl-2-L-amino-6-oxoheptanedioate	C11H12NO8	-3	Cytosol
gtspmd_c	Glutathionylspermidine	C17H36N6O5S	2	Cytosol
amp_e	AMP C10H12N5O7P	C10H12N5O7P	-2	Extracellular
suchms_c	O-Succinyl-L-homoserine	C8H12NO6	-1	Cytosol
phpyr_c	Phenylpyruvate	C9H7O3	-1	Cytosol
tmao_c	Trimethylamine N-oxide	C3H9NO	0	Cytosol
tma_c	Trimethylamine	C3H10N	1	Cytosol
2dda7p_c	2-Dehydro-3-deoxy-D-arabino-heptonate 7-phosphate	C7H10O10P	-3	Cytosol
nac_c	Nicotinate	C6H4NO2	-1	Cytosol
1pyr5c_c	1-Pyrroline-5-carboxylate	C5H6NO2	-1	Cytosol
f1p_c	D-Fructose 1-phosphate	C6H11O9P	-2	Cytosol
N1aspmd_c	N1-Acetylspermidine	C9H23N3O	2	Cytosol
rhcys_c	S-Ribosyl-L-homocysteine	C9H17NO6S	0	Cytosol
dhptd_c	4,5-dihydroxy-2,3-pentanedione	C5H8O4	0	Cytosol
hcys__L_c	L-Homocysteine	C4H9NO2S	0	Cytosol
dha_e	Dihydroxyacetone	C3H6O3	0	Extracellular
3dhgulnp_c	3-keto-L-gulonate-6-phosphate	C6H8O10P	-3	Cytosol
xu5p__L_c	L-Xylulose 5-phosphate	C5H9O8P	-2	Cytosol
n8aspmd_c	N8-Acetylspermidine	C9H23N3O	2	Cytosol
dtdp4addg_c	DTDP-4-amino-4,6-dideoxy-D-galactose	C16H26N3O14P2	-1	Cytosol
dtdp4aaddg_c	DTDP-4-acetamido-4,6-dideoxy-D-galactose	C18H27N3O15P2	-2	Cytosol
23doguln_c	2,3-Dioxo-L-gulonate	C6H7O7	-1	Cytosol
3dhguln_c	3-Dehydro-L-gulonate	C6H9O7	-1	Cytosol
tre_c	Trehalose	C12H22O11	0	Cytosol
fuc__L_e	L-Fucose	C6H12O5	0	Extracellular
met__D_e	D-Methionine	C5H10NO2S	0	Extracellular
tartr__L_e	L-tartrate	C4H4O6	-2	Extracellular
betald_c	Betaine aldehyde	C5H12NO	1	Cytosol
glyb_c	Glycine betaine	C5H11NO2	0	Cytosol
maltpt_c	Maltopentaose	C30H52O26	0	Cytosol
maltttr_c	Maltotetraose	C24H42O21	0	Cytosol
taur_e	Taurine C2H7NO3S	C2H7NO3S	0	Extracellular
maltpt_e	Maltopentaose	C30H52O26	0	Extracellular
glyald_e	D-Glyceraldehyde	C3H6O3	0	Extracellular
glcur_e	D-Glucuronate	C6H9O7	-1	Extracellular
ttdcea_c	Tetradecenoate (n-C14:1)	C14H25O2	-1	Cytosol
tdeACP_c	Cis-tetradec-7-enoyl-[acyl-carrier protein] (n-C14:1)	C25H45N2O8PRS	-1	Cytosol
fmnh2_c	Reduced FMN	C17H21N4O9P	-2	Cytosol
apoACP_c	Apoprotein [acyl carrier protein]	RHO	0	Cytosol
pap_c	Adenosine 3',5'-bisphosphate	C10H11N5O10P2	-4	Cytosol
nmn_e	NMN C11H14N2O8P	C11H14N2O8P	-1	Extracellular
urea_e	Urea CH4N2O	CH4N2O	0	Extracellular
arab__L_c	L-Arabinose	C5H10O5	0	Cytosol
mnl1p_c	D-Mannitol 1-phosphate	C6H13O9P	-2	Cytosol
melib_c	Melibiose C12H22O11	C12H22O11	0	Cytosol
fuc__L_c	L-Fucose	C6H12O5	0	Cytosol
fcl__L_c	L-fuculose	C6H12O5	0	Cytosol
fc1p_c	L-Fuculose 1-phosphate	C6H11O8P	-2	Cytosol
ppa_c	Propionate (n-C3:0)	C3H5O2	-1	Cytosol
ppcoa_c	Propanoyl-CoA	C24H36N7O17P3S	-4	Cytosol
hdca_c	Hexadecanoate (n-C16:0)	C16H31O2	-1	Cytosol
palmACP_c	Palmitoyl-ACP (n-C16:0ACP)	C27H51N2O8PRS	-1	Cytosol
3hmrsACP_c	(R)-3-Hydroxytetradecanoyl-[acyl-carrier protein]	C25H47N2O9PRS	-1	Cytosol
u3hga_c	UDP-3-O-(3-hydroxytetradecanoyl)-D-glucosamine	C29H50N3O18P2	-1	Cytosol
f6p_e	D-Fructose 6-phosphate	C6H11O9P	-2	Extracellular
uamag_c	UDP-N-acetylmuramoyl-L-alanyl-D-glutamate	C28H39N5O23P2	-4	Cytosol
ugmd_c	UDP-N-acetylmuramoyl-L-alanyl-D-gamma-glutamyl-meso-2,6-diaminopimelate	C35H51N7O26P2	-4	Cytosol
hdcea_c	Hexadecenoate (n-C16:1)	C16H29O2	-1	Cytosol
uama_c	UDP-N-acetylmuramoyl-L-alanine	C23H33N4O20P2	-3	Cytosol
urdglyc_c	(-)-Ureidoglycolate	C3H5N2O4	-1	Cytosol
dcmp_c	DCMP C9H12N3O7P	C9H12N3O7P	-2	Cytosol
rmn_e	L-Rhamnose	C6H12O5	0	Extracellular
pro__L_c	L-Proline	C5H9NO2	0	Cytosol
cyan_c	Hydrogen cyanide	CHN	0	Cytosol
tsul_c	Thiosulfate	O3S2	-2	Cytosol
so3_c	Sulfite	O3S	-2	Cytosol
tcynt_c	Thiocyanate	CNS	-1	Cytosol
ttdca_e	Tetradecanoate (n-C14:0)	C14H27O2	-1	Extracellular
gdpmann_c	GDP-D-mannose	C16H23N5O16P2	-2	Cytosol
gdpddman_c	GDP-4-dehydro-6-deoxy-D-mannose	C16H21N5O15P2	-2	Cytosol
ala_B_c	Beta-Alanine	C3H7NO2	0	Cytosol
alaala_c	D-Alanyl-D-alanine	C6H12N2O3	0	Cytosol
dcyt_c	Deoxycytidine	C9H13N3O4	0	Cytosol
dann_c	7,8-Diaminononanoate	C9H21N2O2	1	Cytosol
dtbt_c	Dethiobiotin	C10H17N2O3	-1	Cytosol
u3aga_c	UDP-3-O-(3-hydroxytetradecanoyl)-N-acetylglucosamine	C31H51N3O19P2	-2	Cytosol
acmana_c	N-Acetyl-D-mannosamine	C8H15NO6	0	Cytosol
acmanap_c	N-Acetyl-D-mannosamine 6-phosphate	C8H14NO9P	-2	Cytosol
prbatp_c	1-(5-Phosphoribosyl)-ATP	C15H19N5O20P4	-6	Cytosol
histd_c	L-Histidinol	C6H12N3O	1	Cytosol
his__L_c	L-Histidine	C6H9N3O2	0	Cytosol
aspsa_c	L-Aspartate 4-semialdehyde	C4H7NO3	0	Cytosol
eig3p_c	D-erythro-1-(Imidazol-4-yl)glycerol 3-phosphate	C6H9N2O6P	-2	Cytosol
imacp_c	3-(Imidazol-4-yl)-2-oxopropyl phosphate	C6H7N2O5P	-2	Cytosol
glyclt_e	Glycolate C2H3O3	C2H3O3	-1	Extracellular
glucys_c	Gamma-L-Glutamyl-L-cysteine	C8H13N2O5S	-1	Cytosol
prbamp_c	1-(5-Phosphoribosyl)-AMP	C15H19N5O14P2	-4	Cytosol
prfp_c	1-(5-Phosphoribosyl)-5-[(5-phosphoribosylamino)methylideneamino]imidazole-4-carboxamide	C15H21N5O15P2	-4	Cytosol
prlp_c	5-[(5-phospho-1-deoxyribulos-1-ylamino)methylideneamino]-1-(5-phosphoribosyl)imidazole-4-carboxamide	C15H21N5O15P2	-4	Cytosol
pram_c	5-Phospho-beta-D-ribosylamine	C5H11NO7P	-1	Cytosol
g6p_e	D-Glucose 6-phosphate	C6H11O9P	-2	Extracellular
acser_c	O-Acetyl-L-serine	C5H9NO4	0	Cytosol
dnad_c	Deamino-NAD+	C21H24N6O15P2	-2	Cytosol
2ddglcn_e	2-Dehydro-3-deoxy-D-gluconate	C6H9O6	-1	Extracellular
paps_c	3'-Phosphoadenylyl sulfate	C10H11N5O13P2S	-4	Cytosol
4pasp_c	4-Phospho-L-aspartate	C4H6NO7P	-2	Cytosol
mmet_e	S-Methyl-L-methionine	C6H14NO2S	1	Extracellular
no2_c	Nitrite	NO2	-1	Cytosol
gar_c	N1-(5-Phospho-D-ribosyl)glycinamide	C7H14N2O8P	-1	Cytosol
fgam_c	N2-Formyl-N1-(5-phospho-D-ribosyl)glycinamide	C8H13N2O9P	-2	Cytosol
g3pc_c	Sn-Glycero-3-phosphocholine	C8H20NO6P	0	Cytosol
chol_c	Choline C5H14NO	C5H14NO	1	Cytosol
g3pe_c	Sn-Glycero-3-phosphoethanolamine	C5H14NO6P	0	Cytosol
etha_c	Ethanolamine	C2H8NO	1	Cytosol
phe__L_c	L-Phenylalanine	C9H11NO2	0	Cytosol
34hpp_c	3-(4-Hydroxyphenyl)pyruvate	C9H7O4	-1	Cytosol
met__L_c	L-Methionine	C5H11NO2S	0	Cytosol
ascb6p_c	L-ascorbate-6-phosphate	C6H7O9P	-2	Cytosol
adocbip_c	Adenosyl cobinamide phosphate	C58H83CoN16O14P	-1	Cytosol
agdpcbi_c	Adenosine-GDP-cobinamide	C68H95CoN21O21P2	-1	Cytosol
adocbl_c	Adenosylcobalamin	C72H100CoN18O17P	0	Cytosol
galct__D_e	D-Galactarate	C6H8O8	-2	Extracellular
adocbi_c	Adenosyl cobinamide	C58H84CoN16O11	1	Cytosol
thmpp_c	Thiamine diphosphate	C12H16N4O7P2S	-2	Cytosol
micit_c	Methylisocitrate	C7H7O7	-3	Cytosol
dxyl_c	1-deoxy-D-xylulose	C5H10O4	0	Cytosol
sucorn_c	N2-Succinyl-L-ornithine	C9H15N2O5	-1	Cytosol
sucgsa_c	N2-Succinyl-L-glutamate 5-semialdehyde	C9H11NO6	-2	Cytosol
idon__L_e	L-Idonate	C6H11O7	-1	Extracellular
ppap_c	Propanoyl phosphate	C3H5O5P	-2	Cytosol
indole_e	Indole	C8H7N	0	Extracellular
g3pi_c	Sn-Glycero-3-phospho-1-inositol	C9H18O11P	-1	Cytosol
inost_c	Myo-Inositol	C6H12O6	0	Cytosol
ppbng_c	Porphobilinogen	C10H13N2O4	-1	Cytosol
23dhba_c	(2,3-Dihydroxybenzoyl)adenylate	C17H17N5O10P	-1	Cytosol
seramp_c	L-seryl-AMP	C13H19N6O9P	0	Cytosol
enter_c	Enterochelin	C30H27N3O15	0	Cytosol
oxur_c	Oxalureate	C3H3N2O4	-1	Cytosol
fpram_c	2-(Formamido)-N1-(5-phospho-D-ribosyl)acetamidine	C8H15N3O8P	-1	Cytosol
3hcinnm_e	3-hydroxycinnamic acid	C9H7O3	-1	Extracellular
acmum6p_c	N-acetylmuramate 6-phosphate	C11H17NO11P	-3	Cytosol
lac__D_c	D-Lactate	C3H5O3	-1	Cytosol
acac_e	Acetoacetate	C4H5O3	-1	Extracellular
3php_c	3-Phosphohydroxypyruvate	C3H2O7P	-3	Cytosol
pser__L_c	O-Phospho-L-serine	C3H6NO6P	-2	Cytosol
ap4a_c	P1,P4-Bis(5'-adenosyl) tetraphosphate	C20H24N10O19P4	-4	Cytosol
acmana_e	N-Acetyl-D-mannosamine	C8H15NO6	0	Extracellular
ap5a_c	P1,P5-Bis(5'-adenosyl) pentaphosphate	C20H24N10O22P5	-5	Cytosol
camp_c	CAMP C10H11N5O6P	C10H11N5O6P	-1	Cytosol
air_c	5-amino-1-(5-phospho-D-ribosyl)imidazole	C8H12N3O7P	-2	Cytosol
mi1p__D_c	1D-myo-Inositol 1-phosphate	C6H11O9P	-2	Cytosol
galur_e	D-Galacturonate	C6H9O7	-1	Extracellular
2mcit_c	2-Methylcitrate	C7H7O7	-3	Cytosol
taur_c	Taurine C2H7NO3S	C2H7NO3S	0	Cytosol
aacald_c	Aminoacetaldehyde	C2H6NO	1	Cytosol
amob_c	S-Adenosyl-4-methylthio-2-oxobutanoate	C15H19N5O6S	0	Cytosol
2dr5p_c	2-Deoxy-D-ribose 5-phosphate	C5H9O7P	-2	Cytosol
adn_e	Adenosine	C10H13N5O4	0	Extracellular
ins_e	Inosine	C10H12N4O5	0	Extracellular
mg2_e	Magnesium	Mg	2	Extracellular
2dhp_c	2-Dehydropantoate	C6H9O4	-1	Cytosol
glyc3p_e	Glycerol 3-phosphate	C3H7O6P	-2	Extracellular
malttr_c	Maltotriose C18H32O16	C18H32O16	0	Cytosol
but_e	Butyrate (n-C4:0)	C4H7O2	-1	Extracellular
malt_c	Maltose C12H22O11	C12H22O11	0	Cytosol
malthx_c	Maltohexaose	C36H62O31	0	Cytosol
malthp_c	Maltoheptaose	C42H72O36	0	Cytosol
lcts_e	Lactose C12H22O11	C12H22O11	0	Extracellular
ocdca_e	Octadecanoate (n-C18:0)	C18H35O2	-1	Extracellular
cbl1_e	Cob(I)alamin	C62H88CoN13O14P	-1	Extracellular
o2s_c	Superoxide anion	O2	-1	Cytosol
acnam_c	N-Acetylneuraminate	C11H18NO9	-1	Cytosol
thm_c	Thiamin	C12H17N4OS	1	Cytosol
nac_e	Nicotinate	C6H4NO2	-1	Extracellular
udpglcur_c	UDP-D-glucuronate	C15H19N2O18P2	-3	Cytosol
glcr_c	D-Glucarate	C6H8O8	-2	Cytosol
26dap__M_p	Meso-2,6-Diaminoheptanedioate	C7H14N2O4	0	Periplasm
3hcinnm_p	3-hydroxycinnamic acid	C9H7O3	-1	Periplasm
3hpppn_e	3-(3-hydroxy-phenyl)propionate	C9H9O3	-1	Extracellular
3hpppn_p	3-(3-hydroxy-phenyl)propionate	C9H9O3	-1	Periplasm
ac_p	Acetate	C2H3O2	-1	Periplasm
acald_p	Acetaldehyde	C2H4O	0	Periplasm
uacmamu_c	UDP-N-acetyl-D-mannosaminouronate	C17H22N3O18P2	-3	Cytosol
lac__L_c	L-Lactate	C3H5O3	-1	Cytosol
acmana_p	N-Acetyl-D-mannosamine	C8H15NO6	0	Periplasm
acmum_e	N-Acetylmuramate	C11H18NO8	-1	Extracellular
acmum_p	N-Acetylmuramate	C11H18NO8	-1	Periplasm
tdcoa_c	Tetradecanoyl-CoA (n-C14:0CoA)	C35H58N7O17P3S	-4	Cytosol
3ohcoa_c	3-Oxohexanoyl-CoA	C27H40N7O18P3S	-4	Cytosol
btnso_c	D-biotin d-sulfoxide	C10H15N2O4S	-1	Cytosol
btn_c	Biotin	C10H15N2O3S	-1	Cytosol
hxcoa_c	Hexanoyl-CoA (n-C6:0CoA)	C27H42N7O17P3S	-4	Cytosol
3oocoa_c	3-Oxooctanoyl-CoA	C29H44N7O18P3S	-4	Cytosol
occoa_c	Octanoyl-CoA (n-C8:0CoA)	C29H46N7O17P3S	-4	Cytosol
h_p	H+	H	1	Periplasm
succ_p	Succinate	C4H4O4	-2	Periplasm
fum_p	Fumarate	C4H2O4	-2	Periplasm
cyst__L_c	L-Cystathionine	C7H14N2O4S	0	Cytosol
unaga_c	Undecaprenyl diphospho N-acetyl-glucosamine	C63H103NO12P2	-2	Cytosol
unagamu_c	Undecaprenyl-diphospho-N-acetylglucosamine-N-acetylmannosaminuronate	C71H113N2O18P2	-3	Cytosol
sucr_p	Sucrose C12H22O11	C12H22O11	0	Periplasm
suc6p_c	Sucrose 6-phosphate	C12H21O14P	-2	Cytosol
so4_p	Sulfate	O4S	-2	Periplasm
tsul_p	Thiosulfate	O3S2	-2	Periplasm
tartr__L_p	L-tartrate	C4H4O6	-2	Periplasm
dad_2_e	Deoxyadenosine	C10H13N5O3	0	Extracellular
ser__D_e	D-Serine	C3H7NO3	0	Extracellular
2dh3dgal_c	2-Dehydro-3-deoxy-D-galactonate	C6H9O6	-1	Cytosol
gam6p_e	D-Glucosamine 6-phosphate	C6H13NO8P	-1	Extracellular
15dap_e	1,5-Diaminopentane	C5H16N2	2	Extracellular
arbt6p_c	Arbutin 6-phosphate	C12H15O10P	-2	Cytosol
hqn_c	Hydroquinone	C6H6O2	0	Cytosol
ocdcea_e	Octadecenoate (n-C18:1)	C18H33O2	-1	Extracellular
cynt_e	Cyanate	CNO	-1	Extracellular
galctn__D_e	D-Galactonate	C6H11O7	-1	Extracellular
glyb_e	Glycine betaine	C5H11NO2	0	Extracellular
S2hglut_c	(S)-2-Hydroxyglutarate	C5H6O5	-2	Cytosol
taur_p	Taurine C2H7NO3S	C2H7NO3S	0	Periplasm
thymd_p	Thymidine C10H14N2O5	C10H14N2O5	0	Periplasm
nmn_p	NMN C11H14N2O8P	C11H14N2O8P	-1	Periplasm
ca2_e	Calcium	Ca	2	Extracellular
so3_e	Sulfite	O3S	-2	Extracellular
glu__L_p	L-Glutamate	C5H8NO4	-1	Periplasm
k_p	Potassium	K	1	Periplasm
k_c	Potassium	K	1	Cytosol
gly_p	Glycine	C2H5NO2	0	Periplasm
gp4g_c	P1,P4-Bis(5'-guanosyl) tetraphosphate	C20H24N10O21P4	-4	Cytosol
glyald_p	D-Glyceraldehyde	C3H6O3	0	Periplasm
akg_p	2-Oxoglutarate	C5H4O5	-2	Periplasm
ascb__L_e	L-Ascorbate	C6H8O6	0	Extracellular
glyb_p	Glycine betaine	C5H11NO2	0	Periplasm
glyc_p	Glycerol	C3H8O3	0	Periplasm
glyc3p_p	Glycerol 3-phosphate	C3H7O6P	-2	Periplasm
glyclt_p	Glycolate C2H3O3	C2H3O3	-1	Periplasm
gtp_e	GTP C10H12N5O14P3	C10H12N5O14P3	-4	Extracellular
gtp_p	GTP C10H12N5O14P3	C10H12N5O14P3	-4	Periplasm
gua_p	Guanine	C5H5N5O	0	Periplasm
ala_B_e	Beta-Alanine	C3H7NO2	0	Extracellular
agm_e	Agmatine	C5H16N4	2	Extracellular
minohp_e	Myo-Inositol hexakisphosphate	C6H6O24P6	-12	Extracellular
ppt_e	Phosphonate	HO3P	-2	Extracellular
hxa_e	Hexanoate (n-C6:0)	C6H11O2	-1	Extracellular
h2_p	Hydrogen	H2	0	Periplasm
h2o_e	H2O H2O	H2O	0	Extracellular
h2o_p	H2O H2O	H2O	0	Periplasm
unagamuf_c	Undecaprenyl-diphospho N-acetylglucosamine-N-acetylmannosaminuronate-N-acetamido-4,6-dideoxy-D-galactose	C79H126N3O22P2	-3	Cytosol
hdca_p	Hexadecanoate (n-C16:0)	C16H31O2	-1	Periplasm
pmtcoa_c	Palmitoyl-CoA (n-C16:0CoA)	C37H62N7O17P3S	-4	Cytosol
ocdca_p	Octadecanoate (n-C18:0)	C18H35O2	-1	Periplasm
stcoa_c	Stearoyl-CoA (n-C18:0CoA)	C39H66N7O17P3S	-4	Cytosol
o2s_p	Superoxide anion	O2	-1	Periplasm
h2o2_p	Hydrogen peroxide	H2O2	0	Periplasm
o2_p	O2 O2	O2	0	Periplasm
lyx__L_e	L-Lyxose	C5H10O5	0	Extracellular
dca_e	Decanoate (n-C10:0)	C10H19O2	-1	Extracellular
all__D_e	D-Allose	C6H12O6	0	Extracellular
no3_p	Nitrate	NO3	-1	Periplasm
no2_p	Nitrite	NO2	-1	Periplasm
octa_e	Octanoate (n-C8:0)	C8H15O2	-1	Extracellular
minohp_p	Myo-Inositol hexakisphosphate	C6H6O24P6	-12	Periplasm
inost_p	Myo-Inositol	C6H12O6	0	Periplasm
pi_p	Phosphate	HO4P	-2	Periplasm
gbbtn_e	Gamma-butyrobetaine	C7H15NO2	0	Extracellular
ppt_p	Phosphonate	HO3P	-2	Periplasm
pyr_p	Pyruvate	C3H3O3	-1	Periplasm
no3_c	Nitrate	NO3	-1	Cytosol
xylu__L_e	L-Xylulose	C5H10O5	0	Extracellular
gdp_e	GDP C10H12N5O11P2	C10H12N5O11P2	-3	Extracellular
gdp_p	GDP C10H12N5O11P2	C10H12N5O11P2	-3	Periplasm
thm_p	Thiamin	C12H17N4OS	1	Periplasm
thr__L_p	L-Threonine	C4H9NO3	0	Periplasm
tre_p	Trehalose	C12H22O11	0	Periplasm
tmao_p	Trimethylamine N-oxide	C3H9NO	0	Periplasm
tma_p	Trimethylamine	C3H10N	1	Periplasm
xan_p	Xanthine	C5H4N4O2	0	Periplasm
15dap_p	1,5-Diaminopentane	C5H16N2	2	Periplasm
trp__L_p	L-Tryptophan	C11H12N2O2	0	Periplasm
tyr__L_p	L-Tyrosine	C9H11NO3	0	Periplasm
tyr__L_c	L-Tyrosine	C9H11NO3	0	Cytosol
tma_e	Trimethylamine	C3H10N	1	Extracellular
uri_p	Uridine	C9H12N2O6	0	Periplasm
val__L_p	L-Valine	C5H11NO2	0	Periplasm
12ppd__S_e	(S)-Propane-1,2-diol	C3H8O2	0	Extracellular
12ppd__S_p	(S)-Propane-1,2-diol	C3H8O2	0	Periplasm
2ddglcn_p	2-Dehydro-3-deoxy-D-gluconate	C6H9O6	-1	Periplasm
xtsn_p	Xanthosine	C10H12N4O6	0	Periplasm
xyl__D_p	D-Xylose	C5H10O5	0	Periplasm
xylu__L_p	L-Xylulose	C5H10O5	0	Periplasm
xylu__L_c	L-Xylulose	C5H10O5	0	Cytosol
na1_p	Sodium	Na	1	Periplasm
na1_c	Sodium	Na	1	Cytosol
galur_p	D-Galacturonate	C6H9O7	-1	Periplasm
ahdt_c	2-Amino-4-hydroxy-6-(erythro-1,2,3-trihydroxypropyl)dihydropteridine triphosphate	C9H12N5O13P3	-4	Cytosol
isetac_c	Isethionic acid	C2H5O4S	-1	Cytosol
gcald_c	Glycolaldehyde	C2H4O2	0	Cytosol
feoxam_p	Generic ferrioxamine-Fe-III	C25H46FeN6O8	1	Periplasm
feoxam_c	Generic ferrioxamine-Fe-III	C25H46FeN6O8	1	Cytosol
fruur_e	D-Fructuronate	C6H9O7	-1	Extracellular
gal_p	D-Galactose	C6H12O6	0	Periplasm
cbl1_p	Cob(I)alamin	C62H88CoN13O14P	-1	Periplasm
cbl1_c	Cob(I)alamin	C62H88CoN13O14P	-1	Cytosol
malttr_e	Maltotriose C18H32O16	C18H32O16	0	Extracellular
acac_p	Acetoacetate	C4H5O3	-1	Periplasm
acgam_p	N-Acetyl-D-glucosamine	C8H15NO6	0	Periplasm
acnam_p	N-Acetylneuraminate	C11H18NO9	-1	Periplasm
galct__D_p	D-Galactarate	C6H8O8	-2	Periplasm
galctn__D_p	D-Galactonate	C6H11O7	-1	Periplasm
galt_e	Galactitol	C6H14O6	0	Extracellular
galt_p	Galactitol	C6H14O6	0	Periplasm
cbi_e	Cobinamide	C48H72CoN11O8	0	Extracellular
arbtn_fe3_e	Aerobactin	C22H33FeN4O13	0	Extracellular
cpgn_e	Coprogen	C35H52N6O13Fe	-1	Extracellular
ch4_e	Methane	CH4	0	Extracellular
feenter_p	Fe-enterobactin	C30H27FeN3O15	3	Periplasm
feenter_c	Fe-enterobactin	C30H27FeN3O15	3	Cytosol
adocbl_e	Adenosylcobalamin	C72H100CoN18O17P	0	Extracellular
fecrm_p	Ferrichrome	C27H42FeN9O12	0	Periplasm
fecrm_c	Ferrichrome	C27H42FeN9O12	0	Cytosol
gam_e	D-Glucosamine	C6H14NO5	1	Extracellular
gam_p	D-Glucosamine	C6H14NO5	1	Periplasm
gbbtn_p	Gamma-butyrobetaine	C7H15NO2	0	Periplasm
indole_p	Indole	C8H7N	0	Periplasm
arab__L_p	L-Arabinose	C5H10O5	0	Periplasm
lac__L_p	L-Lactate	C3H5O3	-1	Periplasm
ade_p	Adenine	C5H5N5	0	Periplasm
co2_p	CO2 CO2	CO2	0	Periplasm
dha_p	Dihydroxyacetone	C3H6O3	0	Periplasm
dmso_p	Dimethyl sulfoxide	C2H6OS	0	Periplasm
dms_p	Dimethyl sulfide	C2H6S	0	Periplasm
arg__L_p	L-Arginine	C6H15N4O2	1	Periplasm
adn_p	Adenosine	C10H13N5O4	0	Periplasm
ala__L_p	L-Alanine	C3H7NO2	0	Periplasm
all__D_p	D-Allose	C6H12O6	0	Periplasm
all__D_c	D-Allose	C6H12O6	0	Cytosol
alltn_p	Allantoin	C4H6N4O3	0	Periplasm
agm_p	Agmatine	C5H16N4	2	Periplasm
ascb__L_p	L-Ascorbate	C6H8O6	0	Periplasm
asn__L_p	L-Asparagine	C4H8N2O3	0	Periplasm
asp__L_p	L-Aspartate	C4H6NO4	-1	Periplasm
3hodcoa_c	(S)-3-Hydroxyoctadecanoyl-CoA	C39H66N7O18P3S	-4	Cytosol
od2coa_c	Trans-Octadec-2-enoyl-CoA	C39H64N7O17P3S	-4	Cytosol
glc__D_p	D-Glucose	C6H12O6	0	Periplasm
glcn_p	D-Gluconate	C6H11O7	-1	Periplasm
h2_c	Hydrogen	H2	0	Cytosol
hxan_p	Hypoxanthine	C5H4N4O	0	Periplasm
nac_p	Nicotinate	C6H4NO2	-1	Periplasm
his__L_e	L-Histidine	C6H9N3O2	0	Extracellular
his__L_p	L-Histidine	C6H9N3O2	0	Periplasm
fe3dcit_p	Fe(III)dicitrate	C12H10FeO14	-3	Periplasm
fe3_c	Iron (Fe3+)	Fe	3	Cytosol
hxa_p	Hexanoate (n-C6:0)	C6H11O2	-1	Periplasm
idon__L_p	L-Idonate	C6H11O7	-1	Periplasm
ile__L_p	L-Isoleucine	C6H13NO2	0	Periplasm
inost_e	Myo-Inositol	C6H12O6	0	Extracellular
ins_p	Inosine	C10H12N4O5	0	Periplasm
k_e	Potassium	K	1	Extracellular
glcr_e	D-Glucarate	C6H8O8	-2	Extracellular
glcr_p	D-Glucarate	C6H8O8	-2	Periplasm
glcur_p	D-Glucuronate	C6H9O7	-1	Periplasm
gln__L_p	L-Glutamine	C5H10N2O3	0	Periplasm
o2_e	O2 O2	O2	0	Extracellular
ppa_e	Propionate (n-C3:0)	C3H5O2	-1	Extracellular
octa_p	Octanoate (n-C8:0)	C8H15O2	-1	Periplasm
lac__D_p	D-Lactate	C3H5O3	-1	Periplasm
dgmp_p	DGMP C10H12N5O7P	C10H12N5O7P	-2	Periplasm
dgsn_p	Deoxyguanosine	C10H13N5O4	0	Periplasm
orn_p	Ornithine	C5H13N2O2	1	Periplasm
frulys_e	Fructoselysine	C12H25N2O7	1	Extracellular
frulys_p	Fructoselysine	C12H25N2O7	1	Periplasm
malt_e	Maltose C12H22O11	C12H22O11	0	Extracellular
malt_p	Maltose C12H22O11	C12H22O11	0	Periplasm
dd2coa_c	Trans-Dodec-2-enoyl-CoA	C33H52N7O17P3S	-4	Cytosol
dhpt_c	Dihydropteroate	C14H13N6O3	-1	Cytosol
crn_p	L-Carnitine	C7H15NO3	0	Periplasm
ni2_e	Nickel	Ni	2	Extracellular
no_e	Nitric oxide	NO	0	Extracellular
chol_p	Choline C5H14NO	C5H14NO	1	Periplasm
fe3dcit_e	Fe(III)dicitrate	C12H10FeO14	-3	Extracellular
din_p	Deoxyinosine	C10H12N4O4	0	Periplasm
duri_p	Deoxyuridine	C9H12N2O5	0	Periplasm
fe2_p	Fe2+ mitochondria	Fe	2	Periplasm
fru_p	D-Fructose	C6H12O6	0	Periplasm
fuc__L_p	L-Fucose	C6H12O5	0	Periplasm
fad_e	Flavin adenine dinucleotide oxidized	C27H31N9O15P2	-2	Extracellular
galct__D_c	D-Galactarate	C6H8O8	-2	Cytosol
4abut_p	4-Aminobutanoate	C4H9NO2	0	Periplasm
phe__L_e	L-Phenylalanine	C9H11NO2	0	Extracellular
phe__L_p	L-Phenylalanine	C9H11NO2	0	Periplasm
feenter_e	Fe-enterobactin	C30H27FeN3O15	3	Extracellular
csn_p	Cytosine	C4H5N3O	0	Periplasm
cys__L_p	L-Cysteine	C3H7NO2S	0	Periplasm
sbt__D_p	D-Sorbitol	C6H14O6	0	Periplasm
cytd_p	Cytidine	C9H13N3O5	0	Periplasm
dad_2_p	Deoxyadenosine	C10H13N5O3	0	Periplasm
dcyt_p	Deoxycytidine	C9H13N3O4	0	Periplasm
acgam_c	N-Acetyl-D-glucosamine	C8H15NO6	0	Cytosol
rmn_p	L-Rhamnose	C6H12O5	0	Periplasm
meoh_e	Methanol	CH4O1	0	Extracellular
fe3hox_e	Fe(III)hydroxamate	C9H18O6N3Fe	0	Extracellular
fecrm_e	Ferrichrome	C27H42FeN9O12	0	Extracellular
feoxam_e	Generic ferrioxamine-Fe-III	C25H46FeN6O8	1	Extracellular
malttr_p	Maltotriose C18H32O16	C18H32O16	0	Periplasm
maltttr_e	Maltotetraose	C24H42O21	0	Extracellular
maltttr_p	Maltotetraose	C24H42O21	0	Periplasm
maltpt_p	Maltopentaose	C30H52O26	0	Periplasm
5mthf_c	5-Methyltetrahydrofolate	C20H24N7O6	-1	Cytosol
iasp_c	Iminoaspartate	C4H3NO4	-2	Cytosol
3amp_e	3 AMP C10H12N5O7P	C10H12N5O7P	-2	Extracellular
3gmp_e	Guanosine 3 phosphate C10H12N5O8P	C10H12N5O8P	-2	Extracellular
3ump_e	3 UMP C9H11N2O9P	C9H11N2O9P	-2	Extracellular
cu2_e	Copper	Cu	2	Extracellular
lcts_p	Lactose C12H22O11	C12H22O11	0	Periplasm
leu__L_p	L-Leucine	C6H13NO2	0	Periplasm
lys__L_p	L-Lysine	C6H15N2O2	1	Periplasm
glyc__R_e	(R)-Glycerate	C3H5O4	-1	Extracellular
eca4colipa_e	(enterobacterial common antigen)x4 core oligosaccharide lipid A	C272H447N14O160P4	-15	Extracellular
ethso3_c	Ethanesulfonate	C2H5O3S	-1	Cytosol
lyx__L_p	L-Lyxose	C5H10O5	0	Periplasm
man_p	D-Mannose	C6H12O6	0	Periplasm
man6p_e	D-Mannose 6-phosphate	C6H11O9P	-2	Extracellular
man6p_p	D-Mannose 6-phosphate	C6H11O9P	-2	Periplasm
butso3_c	Butanesulfonate	C4H9O3S	-1	Cytosol
butso3_p	Butanesulfonate	C4H9O3S	-1	Periplasm
ethso3_p	Ethanesulfonate	C2H5O3S	-1	Periplasm
melib_p	Melibiose C12H22O11	C12H22O11	0	Periplasm
dmso_e	Dimethyl sulfoxide	C2H6OS	0	Extracellular
mal__D_e	D-Malate	C4H4O5	-2	Extracellular
sel_e	Selenate	O4Se	-2	Extracellular
hg2_e	Mercury charged 2 Hg	Hg	2	Extracellular
dcacoa_c	Decanoyl-CoA (n-C10:0CoA)	C31H50N7O17P3S	-4	Cytosol
acmalt_c	Acetyl-maltose	C14H24O12	0	Cytosol
23dhbzs_c	2,3-dihydroxybenzoylserine	C10H10NO6	-1	Cytosol
no2_e	Nitrite	NO2	-1	Extracellular
feoxam_un_p	Ferroxamine minus Fe(3)	C25H46N6O8	-2	Periplasm
feoxam_un_e	Ferroxamine minus Fe(3)	C25H46N6O8	-2	Extracellular
arbtn_c	Aerobactin minus Fe3	C22H33N4O13	-3	Cytosol
arbtn_p	Aerobactin minus Fe3	C22H33N4O13	-3	Periplasm
methf_c	5,10-Methenyltetrahydrofolate	C20H20N7O6	-1	Cytosol
arbtn_e	Aerobactin minus Fe3	C22H33N4O13	-3	Extracellular
lyx__L_c	L-Lyxose	C5H10O5	0	Cytosol
15dap_c	1,5-Diaminopentane	C5H16N2	2	Cytosol
23camp_e	2',3'-Cyclic AMP	C10H11N5O6P	-1	Extracellular
23camp_p	2',3'-Cyclic AMP	C10H11N5O6P	-1	Periplasm
23ccmp_e	2',3'-Cyclic CMP	C9H11N3O7P	-1	Extracellular
23ccmp_p	2',3'-Cyclic CMP	C9H11N3O7P	-1	Periplasm
23cump_e	2',3'-Cyclic UMP	C9H10N2O8P	-1	Extracellular
23cump_p	2',3'-Cyclic UMP	C9H10N2O8P	-1	Periplasm
23cgmp_e	2',3'-Cyclic GMP	C10H11N5O7P	-1	Extracellular
23cgmp_p	2',3'-Cyclic GMP	C10H11N5O7P	-1	Periplasm
3amp_p	3 AMP C10H12N5O7P	C10H12N5O7P	-2	Periplasm
3cmp_e	3 CMP C9H12N3O8P	C9H12N3O8P	-2	Extracellular
3cmp_p	3 CMP C9H12N3O8P	C9H12N3O8P	-2	Periplasm
cobalt2_e	Co2+	Co	2	Extracellular
LalaDglu_c	L-alanine-D-glutamate	C8H13N2O5	-1	Cytosol
LalaLglu_c	L-alanine-L-glutamate	C8H13N2O5	-1	Cytosol
enter_p	Enterochelin	C30H27N3O15	0	Periplasm
pheme_e	Protoheme C34H30FeN4O4	C34H30FeN4O4	-2	Extracellular
enter_e	Enterochelin	C30H27N3O15	0	Extracellular
fe3hox_un_p	Fe(III)hydoxamate, unloaded	C9H18O6N3	-3	Periplasm
fe3hox_un_e	Fe(III)hydoxamate, unloaded	C9H18O6N3	-3	Extracellular
feoxam_un_c	Ferroxamine minus Fe(3)	C25H46N6O8	-2	Cytosol
fecrm_un_c	Ferrichrome minus Fe(III)	C27H42N9O12	-3	Cytosol
fecrm_un_p	Ferrichrome minus Fe(III)	C27H42N9O12	-3	Periplasm
fe3hox_c	Fe(III)hydroxamate	C9H18O6N3Fe	0	Cytosol
fe3hox_un_c	Fe(III)hydoxamate, unloaded	C9H18O6N3	-3	Cytosol
ddcacoa_c	Dodecanoyl-CoA (n-C12:0CoA)	C33H54N7O17P3S	-4	Cytosol
ptrc_p	Putrescine	C4H14N2	2	Periplasm
pnto__R_e	(R)-Pantothenate	C9H16NO5	-1	Extracellular
pnto__R_p	(R)-Pantothenate	C9H16NO5	-1	Periplasm
sulfac_c	Sulfoacetate	C2H2O5S	-2	Cytosol
tsul_e	Thiosulfate	O3S2	-2	Extracellular
ura_p	Uracil	C4H4N2O2	0	Periplasm
urea_p	Urea CH4N2O	CH4N2O	0	Periplasm
uri_e	Uridine	C9H12N2O6	0	Extracellular
sulfac_p	Sulfoacetate	C2H2O5S	-2	Periplasm
ethso3_e	Ethanesulfonate	C2H5O3S	-1	Extracellular
butso3_e	Butanesulfonate	C4H9O3S	-1	Extracellular
lipoate_e	Lipoate	C8H14O2S2	0	Extracellular
lipoate_p	Lipoate	C8H14O2S2	0	Periplasm
cyan_p	Hydrogen cyanide	CHN	0	Periplasm
so3_p	Sulfite	O3S	-2	Periplasm
tcynt_p	Thiocyanate	CNS	-1	Periplasm
mercppyr_c	Mercaptopyruvate	C3H3O3S	-1	Cytosol
pppn_e	Phenylpropanoate	C9H9O2	-1	Extracellular
pppn_p	Phenylpropanoate	C9H9O2	-1	Periplasm
for_p	Formate	CH1O2	-1	Periplasm
pheme_p	Protoheme C34H30FeN4O4	C34H30FeN4O4	-2	Periplasm
metsox_S__L_p	L-Methionine Sulfoxide	C5H11NO3S	0	Periplasm
metsox_S__L_c	L-Methionine Sulfoxide	C5H11NO3S	0	Cytosol
gal_bD_e	Beta D-Galactose	C6H12O6	0	Extracellular
gal_bD_p	Beta D-Galactose	C6H12O6	0	Periplasm
colipa_e	Core oligosaccharide lipid A	C176H303N2O100P4	-11	Extracellular
hdca_e	Hexadecanoate (n-C16:0)	C16H31O2	-1	Extracellular
hacolipa_e	Hepta-acylated core oligosaccharide lipid A (E. coli)	C192H333N2O101P4	-11	Extracellular
ditp_c	DITP(4-)	C10H11N4O13P3	-4	Cytosol
icolipa_c	Inner core oligosaccharide lipid A (E coli)	C145H251N2O74P4	-11	Cytosol
gicolipa_c	Glucosyl-inner core oligosaccharide lipid A	C151H261N2O79P4	-11	Cytosol
lipa_p	KDO(2)-lipid (A)	C110H196N2O39P2	-6	Periplasm
lipa_e	KDO(2)-lipid (A)	C110H196N2O39P2	-6	Extracellular
halipa_e	Hepta-acylated KDO(2)-lipid (A)	C126H226N2O40P2	-6	Extracellular
lipa_cold_p	Cold adapted KDO(2)-lipid (A)	C114H202N2O39P2	-6	Periplasm
unagamuf_p	Undecaprenyl-diphospho N-acetylglucosamine-N-acetylmannosaminuronate-N-acetamido-4,6-dideoxy-D-galactose	C79H126N3O22P2	-3	Periplasm
eca2und_p	(enterobacterial common antigen)x2 undecaprenyl-diphosphate	C103H162N6O37P2	-4	Periplasm
udcpdp_p	Undecaprenyl diphosphate	C55H89O7P2	-3	Periplasm
udcpp_p	Undecaprenyl phosphate	C55H89O4P	-2	Periplasm
mso3_e	Methanesulfonate	CH3O3S	-1	Extracellular
eca3und_p	(enterobacterial common antigen)x3 undecaprenyl-diphosphate	C127H198N9O52P2	-5	Periplasm
rbflvrd_c	Reduced riboflavin	C17H22N4O6	0	Cytosol
no_c	Nitric oxide	NO	0	Cytosol
cu_c	Cu+	Cu	1	Cytosol
cu_p	Cu+	Cu	1	Periplasm
hg2_c	Mercury charged 2 Hg	Hg	2	Cytosol
hg2_p	Mercury charged 2 Hg	Hg	2	Periplasm
sulfac_e	Sulfoacetate	C2H2O5S	-2	Extracellular
ggagicolipa_c	Glucosyl-galactosyl-glucosyl-inner core oligosaccharide lipid A	C163H281N2O89P4	-11	Cytosol
gggagicolipa_c	Glucosyl-glucosyl-galactosyl-glucosyl-inner core oligosaccharide lipid A	C169H291N2O94P4	-11	Cytosol
ser__D_p	D-Serine	C3H7NO3	0	Periplasm
uLa4n_p	Undecaprenyl phosphate-4-amino-4-deoxy-L-arabinose	C60H100N1O7P1	0	Periplasm
colipa_p	Core oligosaccharide lipid A	C176H303N2O100P4	-11	Periplasm
acolipa_p	4-Amino-4-deoxy-L-arabinose modified core oligosaccharide lipid A	C181H314N3O103P4	-9	Periplasm
ser__L_p	L-Serine	C3H7NO3	0	Periplasm
no_p	Nitric oxide	NO	0	Periplasm
n2o_c	Nitrous oxide	N2O	0	Cytosol
n2o_p	Nitrous oxide	N2O	0	Periplasm
n2o_e	Nitrous oxide	N2O	0	Extracellular
crn__D_c	D-Carnitine	C7H15NO3	0	Cytosol
crn__D_p	D-Carnitine	C7H15NO3	0	Periplasm
ctbt_p	Crotonobetaine	C7H13NO2	0	Periplasm
pacald_p	Phenylacetaldehyde	C8H8O	0	Periplasm
pacald_c	Phenylacetaldehyde	C8H8O	0	Cytosol
peamn_e	Phenethylamine	C8H12N	1	Extracellular
peamn_p	Phenethylamine	C8H12N	1	Periplasm
pacald_e	Phenylacetaldehyde	C8H8O	0	Extracellular
lipoate_c	Lipoate	C8H14O2S2	0	Cytosol
anhgm4p_c	N-Acetyl-D-glucosamine(anhydrous)N-Acetylmuramyl-tetrapeptide	C37H57N7O20	-2	Cytosol
LalaDgluMdapDala_c	L-alanine-D-glutamate-meso-2,6-diaminoheptanedioate-D-alanine	C18H30N5O9	-1	Cytosol
anhgm_c	N-Acetyl-D-glucosamine(anhydrous)N-Acetylmuramic acid	C19H29N2O12	-1	Cytosol
grxrd_c	Glutaredoxin (reduced)	XH2	0	Cytosol
grxox_c	Glutaredoxin (oxidized)	X	0	Cytosol
acgal1p_e	N-Acetyl-D-galactosamine 1-phosphate	C8H14NO9P	-2	Extracellular
acgal1p_p	N-Acetyl-D-galactosamine 1-phosphate	C8H14NO9P	-2	Periplasm
acgal_e	N-Acetyl-D-galactosamine	C8H15NO6	0	Extracellular
acgal_p	N-Acetyl-D-galactosamine	C8H15NO6	0	Periplasm
glcur1p_e	D-Glucuronate 1-phosphate	C6H8O10P	-3	Extracellular
glcur1p_p	D-Glucuronate 1-phosphate	C6H8O10P	-3	Periplasm
udpglcur_e	UDP-D-glucuronate	C15H19N2O18P2	-3	Extracellular
udpglcur_p	UDP-D-glucuronate	C15H19N2O18P2	-3	Periplasm
udpgal_p	UDPgalactose	C15H22N2O17P2	-2	Periplasm
gal1p_p	Alpha-D-Galactose 1-phosphate	C6H11O9P	-2	Periplasm
ump_p	UMP C9H11N2O9P	C9H11N2O9P	-2	Periplasm
uacgam_p	UDP-N-acetyl-D-glucosamine	C17H25N3O17P2	-2	Periplasm
acgam1p_p	N-Acetyl-D-glucosamine 1-phosphate	C8H14NO9P	-2	Periplasm
udpacgal_p	UDP-N-acetyl-D-galactosamine	C17H25N3O17P2	-2	Periplasm
fe3_p	Iron (Fe3+)	Fe	3	Periplasm
isetac_p	Isethionic acid	C2H5O4S	-1	Periplasm
isetac_e	Isethionic acid	C2H5O4S	-1	Extracellular
udpg_e	UDPglucose	C15H22N2O17P2	-2	Extracellular
udpg_p	UDPglucose	C15H22N2O17P2	-2	Periplasm
udpgal_e	UDPgalactose	C15H22N2O17P2	-2	Extracellular
acgam1p_e	N-Acetyl-D-glucosamine 1-phosphate	C8H14NO9P	-2	Extracellular
uacgam_e	UDP-N-acetyl-D-glucosamine	C17H25N3O17P2	-2	Extracellular
udpacgal_e	UDP-N-acetyl-D-galactosamine	C17H25N3O17P2	-2	Extracellular
anhm4p_c	1,6-anhydrous-N-Acetylmuramyl-tetrapeptide	C29H44N6O15	-2	Cytosol
anhm3p_c	1,6-anhydrous-N-Acetylmuramyl-tripeptide	C26H39N5O14	-2	Cytosol
anhm_c	1,6-anhydrous-N-Acetylmuramate	C11H16NO7	-1	Cytosol
LalaDgluMdap_c	L-alanine-D-glutamate-meso-2,6-diaminoheptanedioate	C15H25N4O8	-1	Cytosol
um4p_c	UDP-N-acetylmuramoyl-L-alanyl-D-gamma-glutamyl-meso-2,6-diaminopimelate-D-alanine	C38H56N8O27P2	-4	Cytosol
nh4_p	Ammonium	H4N	1	Periplasm
anhgm3p_c	N-Acetyl-D-glucosamine(anhydrous)N-Acetylmuramyl-tripeptide	C34H52N6O19	-2	Cytosol
cyan_e	Hydrogen cyanide	CHN	0	Extracellular
tcynt_e	Thiocyanate	CNS	-1	Extracellular
acanth_c	N-Acetylanthranilate	C9H8NO3	-1	Cytosol
metsox_R__L_p	L-methionine-R-sulfoxide	C5H11NO3S	0	Periplasm
metsox_R__L_c	L-methionine-R-sulfoxide	C5H11NO3S	0	Cytosol
metsox_R__L_e	L-methionine-R-sulfoxide	C5H11NO3S	0	Extracellular
3ump_p	3 UMP C9H11N2O9P	C9H11N2O9P	-2	Periplasm
mso3_p	Methanesulfonate	CH3O3S	-1	Periplasm
mso3_c	Methanesulfonate	CH3O3S	-1	Cytosol
LalaDgluMdap_p	L-alanine-D-glutamate-meso-2,6-diaminoheptanedioate	C15H25N4O8	-1	Periplasm
LalaDgluMdapDala_p	L-alanine-D-glutamate-meso-2,6-diaminoheptanedioate-D-alanine	C18H30N5O9	-1	Periplasm
3gmp_p	Guanosine 3 phosphate C10H12N5O8P	C10H12N5O8P	-2	Periplasm
fald_p	Formaldehyde	CH2O	0	Periplasm
fald_c	Formaldehyde	CH2O	0	Cytosol
tym_e	Tyramine	C8H12NO	1	Extracellular
anhgm3p_p	N-Acetyl-D-glucosamine(anhydrous)N-Acetylmuramyl-tripeptide	C34H52N6O19	-2	Periplasm
so4_e	Sulfate	O4S	-2	Extracellular
anhgm4p_p	N-Acetyl-D-glucosamine(anhydrous)N-Acetylmuramyl-tetrapeptide	C37H57N7O20	-2	Periplasm
anhgm_p	N-Acetyl-D-glucosamine(anhydrous)N-Acetylmuramic acid	C19H29N2O12	-1	Periplasm
fecrm_un_e	Ferrichrome minus Fe(III)	C27H42N9O12	-3	Extracellular
arbtn_fe3_c	Aerobactin	C22H33FeN4O13	0	Cytosol
23dappa_c	2,3-diaminopropionate	C3H9N2O2	1	Cytosol
cgly_c	Cys Gly C5H10N2O3S	C5H10N2O3S	0	Cytosol
imp_e	IMP C10H11N4O8P	C10H11N4O8P	-2	Extracellular
dopa_e	Dopamine	C8H12NO2	1	Extracellular
dopa_p	Dopamine	C8H12NO2	1	Periplasm
4hoxpacd_e	4-Hydroxyphenylacetaldehyde	C8H8O2	0	Extracellular
4hoxpacd_p	4-Hydroxyphenylacetaldehyde	C8H8O2	0	Periplasm
spmd_p	Spermidine	C7H22N3	3	Periplasm
g3pc_p	Sn-Glycero-3-phosphocholine	C8H20NO6P	0	Periplasm
g3pi_p	Sn-Glycero-3-phospho-1-inositol	C9H18O11P	-1	Periplasm
g3ps_e	Glycerophosphoserine	C6H13NO8P	-1	Extracellular
g3ps_p	Glycerophosphoserine	C6H13NO8P	-1	Periplasm
thrp_p	L-Threonine O-3-phosphate	C4H8NO6P	-2	Periplasm
arab__D_c	D Arabinose C5H10O5	C5H10O5	0	Cytosol
rbl__D_c	D-Ribulose	C5H10O5	0	Cytosol
ag_c	Silver	Ag	1	Cytosol
ag_e	Silver	Ag	1	Extracellular
cd2_c	Cadmium	Cd	2	Cytosol
cd2_p	Cadmium	Cd	2	Periplasm
zn2_p	Zinc	Zn	2	Periplasm
zn2_c	Zinc	Zn	2	Cytosol
skm_p	Shikimate	C7H9O5	-1	Periplasm
glyc2p_e	Glycerol 2-phosphate	C3H7O6P	-2	Extracellular
glyc2p_p	Glycerol 2-phosphate	C3H7O6P	-2	Periplasm
pser__L_e	O-Phospho-L-serine	C3H6NO6P	-2	Extracellular
pser__L_p	O-Phospho-L-serine	C3H6NO6P	-2	Periplasm
r5p_e	Alpha-D-Ribose 5-phosphate	C5H9O8P	-2	Extracellular
r5p_p	Alpha-D-Ribose 5-phosphate	C5H9O8P	-2	Periplasm
thrp_e	L-Threonine O-3-phosphate	C4H8NO6P	-2	Extracellular
tyrp_e	Phosphotyrosine	C9H10NO6P	-2	Extracellular
tyrp_p	Phosphotyrosine	C9H10NO6P	-2	Periplasm
rib__D_p	D-Ribose	C5H10O5	0	Periplasm
r15bp_c	D-Ribose 1,5-bisphosphate	C5H8O11P2	-4	Cytosol
odecoa_c	Octadecenoyl-CoA (n-C18:1CoA)	C39H64N7O17P3S	-4	Cytosol
ocdcea_c	Octadecenoate (n-C18:1)	C18H33O2	-1	Cytosol
mal__L_p	L-Malate	C4H4O5	-2	Periplasm
cpgn_c	Coprogen	C35H52N6O13Fe	-1	Cytosol
cpgn_un_c	Coprogen unloaded (no Fe(III))	C35H52N6O13	-4	Cytosol
thr__L_e	L-Threonine	C4H9NO3	0	Extracellular
cpgn_un_p	Coprogen unloaded (no Fe(III))	C35H52N6O13	-4	Periplasm
cpgn_un_e	Coprogen unloaded (no Fe(III))	C35H52N6O13	-4	Extracellular
malthx_p	Maltohexaose	C36H62O31	0	Periplasm
14glucan_c	1,4-alpha-D-glucan	C36H62O31	0	Cytosol
14glucan_p	1,4-alpha-D-glucan	C36H62O31	0	Periplasm
ppgpp_c	Guanosine 3',5'-bis(diphosphate)	C10H11N5O17P4	-6	Cytosol
cpgn_p	Coprogen	C35H52N6O13Fe	-1	Periplasm
cbi_p	Cobinamide	C48H72CoN11O8	0	Periplasm
cbi_c	Cobinamide	C48H72CoN11O8	0	Cytosol
met__L_p	L-Methionine	C5H11NO2S	0	Periplasm
cit_e	Citrate	C6H5O7	-3	Extracellular
cit_p	Citrate	C6H5O7	-3	Periplasm
ddca_e	Dodecanoate (n-C12:0)	C12H23O2	-1	Extracellular
ddca_p	Dodecanoate (n-C12:0)	C12H23O2	-1	Periplasm
ttdca_p	Tetradecanoate (n-C14:0)	C14H27O2	-1	Periplasm
35cgmp_c	3',5'-Cyclic GMP	C10H11N5O7P	-1	Cytosol
23dappa_e	2,3-diaminopropionate	C3H9N2O2	1	Extracellular
met__D_p	D-Methionine	C5H10NO2S	0	Periplasm
mnl_p	D-Mannitol	C6H14O6	0	Periplasm
sarcs_c	Sarcosine C3H7NO2	C3H7NO2	0	Cytosol
xtp_c	XTP	C10H11N4O15P3	-4	Cytosol
cd2_e	Cadmium	Cd	2	Extracellular
met__D_c	D-Methionine	C5H10NO2S	0	Cytosol
pro__L_p	L-Proline	C5H9NO2	0	Periplasm
mnl_e	D-Mannitol	C6H14O6	0	Extracellular
ocdcea_p	Octadecenoate (n-C18:1)	C18H33O2	-1	Periplasm
g6p_p	D-Glucose 6-phosphate	C6H11O9P	-2	Periplasm
dimp_c	DIMP C10H12N4O7P	C10H11N4O7P	-2	Cytosol
tungs_p	Tungstate	O4W1	-2	Periplasm
tungs_c	Tungstate	O4W1	-2	Cytosol
na1_e	Sodium	Na	1	Extracellular
mobd_p	Molybdate	MoO4	-2	Periplasm
mobd_c	Molybdate	MoO4	-2	Cytosol
mobd_e	Molybdate	MoO4	-2	Extracellular
ni2_p	Nickel	Ni	2	Periplasm
ni2_c	Nickel	Ni	2	Cytosol
arbtn_fe3_p	Aerobactin	C22H33FeN4O13	0	Periplasm
adocbl_p	Adenosylcobalamin	C72H100CoN18O17P	0	Periplasm
cgly_e	Cys Gly C5H10N2O3S	C5H10N2O3S	0	Extracellular
xmp_p	Xanthosine 5'-phosphate	C10H11N4O9P	-2	Periplasm
dump_p	DUMP C9H11N2O8P	C9H11N2O8P	-2	Periplasm
chtbs_e	N,N'-diacetylchitobiose	C16H28N2O11	0	Extracellular
gmp_e	GMP C10H12N5O8P	C10H12N5O8P	-2	Extracellular
dcmp_p	DCMP C9H12N3O7P	C9H12N3O7P	-2	Periplasm
cmp_p	CMP C9H12N3O8P	C9H12N3O8P	-2	Periplasm
dtmp_p	DTMP C10H13N2O8P	C10H13N2O8P	-2	Periplasm
h2o2_e	Hydrogen peroxide	H2O2	0	Extracellular
ump_e	UMP C9H11N2O9P	C9H11N2O9P	-2	Extracellular
pydam_e	Pyridoxamine	C8H13N2O2	1	Extracellular
damp_p	DAMP C10H12N5O6P	C10H12N5O6P	-2	Periplasm
amp_p	AMP C10H12N5O7P	C10H12N5O7P	-2	Periplasm
gmp_p	GMP C10H12N5O8P	C10H12N5O8P	-2	Periplasm
gsn_p	Guanosine	C10H13N5O5	0	Periplasm
nh4_e	Ammonium	H4N	1	Extracellular
all6p_c	D-Allose 6-phosphate	C6H11O9P	-2	Cytosol
allul6p_c	Allulose 6-phosphate	C6H11O9P	-2	Cytosol
bglycogen_c	Branching glycogen	C6H10O5	0	Cytosol
aso4_c	Arsenate	AsO4	-3	Cytosol
aso3_c	Arsenite	AsO3	-3	Cytosol
aso3_e	Arsenite	AsO3	-3	Extracellular
aso3_p	Arsenite	AsO3	-3	Periplasm
ala_B_p	Beta-Alanine	C3H7NO2	0	Periplasm
ala__D_e	D-Alanine	C3H7NO2	0	Extracellular
ala__D_p	D-Alanine	C3H7NO2	0	Periplasm
manglyc_e	2(alpha-D-Mannosyl)-D-glycerate	C9H15O9	-1	Extracellular
manglyc_p	2(alpha-D-Mannosyl)-D-glycerate	C9H15O9	-1	Periplasm
fruur_p	D-Fructuronate	C6H9O7	-1	Periplasm
dca_p	Decanoate (n-C10:0)	C10H19O2	-1	Periplasm
gfgaragund_c	Galactofuranosyl-glucosyl-O-acetyl-rhamanosyl-N-acetylglucosamyl-undecaprenyl diphosphate	C83H135N1O27P2	-2	Cytosol
o16aund_c	O16 antigen undecaprenyl diphosphate	C89H145N1O32P2	-2	Cytosol
g3pg_p	Glycerophosphoglycerol	C6H14O8P	-1	Periplasm
g3pe_p	Sn-Glycero-3-phosphoethanolamine	C5H14NO6P	0	Periplasm
etha_p	Ethanolamine	C2H8NO	1	Periplasm
glyc__R_p	(R)-Glycerate	C3H5O4	-1	Periplasm
enlipa_e	Phosphoethanolamine KDO(2)-lipid (A)	C112H202N3O42P3	-6	Extracellular
but_p	Butyrate (n-C4:0)	C4H7O2	-1	Periplasm
fe3hox_p	Fe(III)hydroxamate	C9H18O6N3Fe	0	Periplasm
cu2_c	Copper	Cu	2	Cytosol
cu2_p	Copper	Cu	2	Periplasm
cobalt2_c	Co2+	Co	2	Cytosol
cobalt2_p	Co2+	Co	2	Periplasm
mg2_p	Magnesium	Mg	2	Periplasm
mg2_c	Magnesium	Mg	2	Cytosol
hmgth_c	Hydroxymethylglutathione	C11H18N3O7S	-1	Cytosol
Sfglutth_c	S-Formylglutathione	C11H16N3O7S	-1	Cytosol
mmet_p	S-Methyl-L-methionine	C6H14NO2S	1	Periplasm
etha_e	Ethanolamine	C2H8NO	1	Extracellular
acglu_c	N-Acetyl-L-glutamate	C7H9NO5	-2	Cytosol
14glucan_e	1,4-alpha-D-glucan	C36H62O31	0	Extracellular
dhmptp_c	Dihydromonapterin-triphosphate	C9H12N5O13P3	-4	Cytosol
lald__D_c	D-Lactaldehyde	C3H6O2	0	Cytosol
12ppd__R_c	(R)-Propane-1,2-diol	C3H8O2	0	Cytosol
dimp_p	DIMP C10H12N4O7P	C10H11N4O7P	-2	Periplasm
dimp_e	DIMP C10H12N4O7P	C10H11N4O7P	-2	Extracellular
glcn_c	D-Gluconate	C6H11O7	-1	Cytosol
dms_e	Dimethyl sulfide	C2H6S	0	Extracellular
pydam_c	Pyridoxamine	C8H13N2O2	1	Cytosol
2me4p_c	2-C-methyl-D-erythritol 4-phosphate	C5H11O7P	-2	Cytosol
galur_c	D-Galacturonate	C6H9O7	-1	Cytosol
csn_e	Cytosine	C4H5N3O	0	Extracellular
pppn_c	Phenylpropanoate	C9H9O2	-1	Cytosol
hisp_c	L-Histidinol phosphate	C6H11N3O4P	-1	Cytosol
cynt_p	Cyanate	CNO	-1	Periplasm
acon_T_c	Trans-Aconitate	C6H3O6	-3	Cytosol
aconm_c	E-3-carboxy-2-pentenedioate 6-methyl ester	C7H6O6	-2	Cytosol
cys__L_e	L-Cysteine	C3H7NO2S	0	Extracellular
LalaDgluMdapDala_e	L-alanine-D-glutamate-meso-2,6-diaminoheptanedioate-D-alanine	C18H30N5O9	-1	Extracellular
seln_c	Selenide	HSe	-1	Cytosol
selnp_c	Selenophosphate	H2O3PSe	-1	Cytosol
etoh_e	Ethanol	C2H6O	0	Extracellular
etoh_p	Ethanol	C2H6O	0	Periplasm
Nmtrp_c	N-Methyltryptophan	C12H14N2O2	0	Cytosol
crnDcoa_c	D-carnitinyl-CoA	C28H46N8O18P3S	-3	Cytosol
asn__L_e	L-Asparagine	C4H8N2O3	0	Extracellular
mal__L_e	L-Malate	C4H4O5	-2	Extracellular
urate_c	Urate C5H4N4O3	C5H4N4O3	0	Cytosol
dmbzid_c	5,6-Dimethylbenzimidazole	C9H10N2	0	Cytosol
athr__L_c	L-Allo-threonine	C4H9NO3	0	Cytosol
h2s_p	Hydrogen sulfide	H2S	0	Periplasm
4per_c	4-Phospho-D-erythronate	C4H6O8P	-3	Cytosol
5mtr_c	5-Methylthio-D-ribose	C6H12O4S	0	Cytosol
pant__R_c	(R)-Pantoate	C6H11O4	-1	Cytosol
octeACP_c	Cis-octadec-11-enoyl-[acyl-carrier protein] (n-C18:1)	C29H53N2O8PRS	-1	Cytosol
cmp_e	CMP C9H12N3O8P	C9H12N3O8P	-2	Extracellular
malthx_e	Maltohexaose	C36H62O31	0	Extracellular
udpLa4o_c	UDP-4-keto-pyranose	C14H18N2O16P2	-2	Cytosol
8aonn_c	8-Amino-7-oxononanoate	C9H17NO3	0	Cytosol
tym_p	Tyramine	C8H12NO	1	Periplasm
g3pe_e	Sn-Glycero-3-phosphoethanolamine	C5H14NO6P	0	Extracellular
dump_e	DUMP C9H11N2O8P	C9H11N2O8P	-2	Extracellular
xmp_e	Xanthosine 5'-phosphate	C10H11N4O9P	-2	Extracellular
LalaDgluMdap_e	L-alanine-D-glutamate-meso-2,6-diaminoheptanedioate	C15H25N4O8	-1	Extracellular
anhgm_e	N-Acetyl-D-glucosamine(anhydrous)N-Acetylmuramic acid	C19H29N2O12	-1	Extracellular
malt6p_c	Maltose 6'-phosphate	C12H21O14P	-2	Cytosol
udpLa4n_c	Uridine 5''-diphospho-{beta}-4-deoxy-4-amino-L-arabinose	C14H22N3O15P2	-1	Cytosol
udpLa4fn_c	Uridine 5''-diphospho-{beta}-4-deoxy-4-formamido-L-arabinose	C15H21N3O16P2	-2	Cytosol
imp_p	IMP C10H11N4O8P	C10H11N4O8P	-2	Periplasm
uLa4fn_c	Undecaprenyl phosphate-4-amino-4-formyl-L-arabinose	C61H99N1O8P1	-1	Cytosol
uLa4n_c	Undecaprenyl phosphate-4-amino-4-deoxy-L-arabinose	C60H100N1O7P1	0	Cytosol
hlipa_c	Heptosyl-kdo2-lipidA	C117H208N2O45P2	-6	Cytosol
fald_e	Formaldehyde	CH2O	0	Extracellular
2mcacn_c	Cis-2-Methylaconitate	C7H5O6	-3	Cytosol
acglc__D_c	6-Acetyl-D-glucose	C8H14O7	0	Cytosol
acetol_c	Acetol cytosol	C3H6O2	0	Cytosol
hhlipa_c	Heptosyl-heptosyl-kdo2-lipidA	C124H220N2O51P2	-6	Cytosol
cl_e	Chloride	Cl	-1	Extracellular
cl_p	Chloride	Cl	-1	Periplasm
cys__D_e	D-Cysteine	C3H7NO2S	0	Extracellular
cys__D_p	D-Cysteine	C3H7NO2S	0	Periplasm
cys__D_c	D-Cysteine	C3H7NO2S	0	Cytosol
pydxn_e	Pyridoxine	C8H11NO3	0	Extracellular
so2_e	Sulfur dioxide	O2S	0	Extracellular
g3pi_e	Sn-Glycero-3-phospho-1-inositol	C9H18O11P	-1	Extracellular
g3pg_e	Glycerophosphoglycerol	C6H14O8P	-1	Extracellular
g3pc_e	Sn-Glycero-3-phosphocholine	C8H20NO6P	0	Extracellular
g1p_e	D-Glucose 1-phosphate	C6H11O9P	-2	Extracellular
g1p_p	D-Glucose 1-phosphate	C6H11O9P	-2	Periplasm
cu_e	Cu+	Cu	1	Extracellular
skm_e	Shikimate	C7H9O5	-1	Extracellular
mn2_p	Manganese	Mn	2	Periplasm
mn2_c	Manganese	Mn	2	Cytosol
gal1p_e	Alpha-D-Galactose 1-phosphate	C6H11O9P	-2	Extracellular
gagicolipa_c	Galactosyl-glucosyl-inner core oligosaccharide lipid A	C157H271N2O84P4	-11	Cytosol
o2s_e	Superoxide anion	O2	-1	Extracellular
phhlipa_c	Phospho-heptosyl-heptosyl-kdo2-lipidA	C124H219N2O54P3	-8	Cytosol
hphhlipa_c	Heptosyl-phospho-heptosyl-heptosyl-kdo2-lipidA	C131H231N2O60P3	-8	Cytosol
phphhlipa_c	Phospho-heptosyl-phospho-heptosyl-heptosyl-kdo2-lipidA	C131H230N2O63P4	-10	Cytosol
ppal_c	Propanal	C3H6O	0	Cytosol
damp_e	DAMP C10H12N5O6P	C10H12N5O6P	-2	Extracellular
3sala_c	3-Sulfino-L-alanine	C3H5NO4S	-2	Cytosol
so2_c	Sulfur dioxide	O2S	0	Cytosol
dad_5_c	5'-Deoxyadenosine	C10H13N5O3	0	Cytosol
hom__L_p	L-Homoserine	C4H9NO3	0	Periplasm
fe3dhbzs_e	Ferric 2,3-dihydroxybenzoylserine	C10H10NO6Fe	2	Extracellular
hom__L_e	L-Homoserine	C4H9NO3	0	Extracellular
so2_p	Sulfur dioxide	O2S	0	Periplasm
sheme_c	Siroheme C42H36FeN4O16	C42H36FeN4O16	-8	Cytosol
sbzcoa_c	O-Succinylbenzoyl-CoA	C32H39N7O20P3S	-5	Cytosol
34dhpac_e	3,4-Dihydroxyphenylacetaldehyde	C8H8O3	0	Extracellular
dcmp_e	DCMP C9H12N3O7P	C9H12N3O7P	-2	Extracellular
dgmp_e	DGMP C10H12N5O7P	C10H12N5O7P	-2	Extracellular
dtmp_e	DTMP C10H13N2O8P	C10H13N2O8P	-2	Extracellular
acser_p	O-Acetyl-L-serine	C5H9NO4	0	Periplasm
acser_e	O-Acetyl-L-serine	C5H9NO4	0	Extracellular
g3pg_c	Glycerophosphoglycerol	C6H14O8P	-1	Cytosol
2agpg120_c	2-Acyl-sn-glycero-3-phosphoglycerol (n-C12:0)	C18H36O9P1	-1	Cytosol
pg120_c	Phosphatidylglycerol (didodecanoyl, n-C12:0)	C30H58O10P1	-1	Cytosol
apg120_c	Acyl phosphatidylglycerol (n-C12:0)	C42H80O11P	-1	Cytosol
pe140_p	Phosphatidylethanolamine (ditetradecanoyl, n-C14:0)	C33H66N1O8P1	0	Periplasm
2agpe140_p	2-Acyl-sn-glycero-3-phosphoethanolamine (n-C14:0)	C19H40NO7P1	0	Periplasm
2agpe140_c	2-Acyl-sn-glycero-3-phosphoethanolamine (n-C14:0)	C19H40NO7P1	0	Cytosol
pe160_p	Phosphatidylethanolamine (dihexadecanoyl, n-C16:0)	C37H74N1O8P1	0	Periplasm
2agpe160_p	2-Acyl-sn-glycero-3-phosphoethanolamine (n-C16:0)	C21H44NO7P1	0	Periplasm
pe161_p	Phosphatidylethanolamine (dihexadec-9enoyl, n-C16:1)	C37H70N1O8P1	0	Periplasm
2agpe161_p	2-Acyl-sn-glycero-3-phosphoethanolamine (n-C16:1)	C21H42NO7P1	0	Periplasm
hdcea_p	Hexadecenoate (n-C16:1)	C16H29O2	-1	Periplasm
dca_c	Decanoate (n-C10:0)	C10H19O2	-1	Cytosol
dcaACP_c	Decanoyl-ACP (n-C10:0ACP)	C21H39N2O8PRS	-1	Cytosol
octa_c	Octanoate (n-C8:0)	C8H15O2	-1	Cytosol
ocACP_c	Octanoyl-ACP (n-C8:0ACP)	C19H35N2O8PRS	-1	Cytosol
2agpe180_c	2-Acyl-sn-glycero-3-phosphoethanolamine (n-C18:0)	C23H48NO7P1	0	Cytosol
ocdca_c	Octadecanoate (n-C18:0)	C18H35O2	-1	Cytosol
2agpg161_c	2-Acyl-sn-glycero-3-phosphoglycerol (n-C16:1)	C22H42O9P1	-1	Cytosol
2agpg181_c	2-Acyl-sn-glycero-3-phosphoglycerol (n-C18:1)	C24H46O9P1	-1	Cytosol
2agpe120_p	2-Acyl-sn-glycero-3-phosphoethanolamine (n-C12:0)	C17H36NO7P1	0	Periplasm
2agpe120_c	2-Acyl-sn-glycero-3-phosphoethanolamine (n-C12:0)	C17H36NO7P1	0	Cytosol
hxa_c	Hexanoate (n-C6:0)	C6H11O2	-1	Cytosol
ocdcaACP_c	Octadecanoyl-ACP (n-C18:0ACP)	C29H55N2O8PRS	-1	Cytosol
2agpe160_c	2-Acyl-sn-glycero-3-phosphoethanolamine (n-C16:0)	C21H44NO7P1	0	Cytosol
pe160_c	Phosphatidylethanolamine (dihexadecanoyl, n-C16:0)	C37H74N1O8P1	0	Cytosol
ddca_c	Dodecanoate (n-C12:0)	C12H23O2	-1	Cytosol
56dura_c	5,6-dihydrouracil	C4H6N2O2	0	Cytosol
hdd2coa_c	Trans-Hexadec-2-enoyl-CoA	C37H60N7O17P3S	-4	Cytosol
galctn__D_c	D-Galactonate	C6H11O7	-1	Cytosol
g3ps_c	Glycerophosphoserine	C6H13NO8P	-1	Cytosol
2agpe141_c	2-Acyl-sn-glycero-3-phosphoethanolamine (n-C14:1)	C19H38NO7P1	0	Cytosol
2agpe161_c	2-Acyl-sn-glycero-3-phosphoethanolamine (n-C16:1)	C21H42NO7P1	0	Cytosol
2agpe181_c	2-Acyl-sn-glycero-3-phosphoethanolamine (n-C18:1)	C23H46NO7P1	0	Cytosol
2agpg180_c	2-Acyl-sn-glycero-3-phosphoglycerol (n-C18:0)	C24H48O9P1	-1	Cytosol
2agpg141_c	2-Acyl-sn-glycero-3-phosphoglycerol (n-C14:1)	C20H38O9P1	-1	Cytosol
2ddecg3p_p	2-dodecanoyl-sn-glycerol 3-phosphate	C15H30O7P1	-1	Periplasm
2ddecg3p_c	2-dodecanoyl-sn-glycerol 3-phosphate	C15H30O7P1	-1	Cytosol
2agpg180_p	2-Acyl-sn-glycero-3-phosphoglycerol (n-C18:0)	C24H48O9P1	-1	Periplasm
alaala_e	D-Alanyl-D-alanine	C6H12N2O3	0	Extracellular
alaala_p	D-Alanyl-D-alanine	C6H12N2O3	0	Periplasm
tdec2eACP_c	Trans-Dec-2-enoyl-[acyl-carrier protein]	C21H37N2O8PRS	-1	Cytosol
cdec3eACP_c	Cis-dec-3-enoyl-[acyl-carrier protein] (n-C10:1)	C21H37N2O8PRS	-1	Cytosol
pg180_c	Phosphatidylglycerol (dioctadecanoyl, n-C18:0)	C42H82O10P1	-1	Cytosol
pg181_c	Phosphatidylglycerol (dioctadec-11-enoyl, n-C18:1)	C42H78O10P1	-1	Cytosol
3ocpalm9eACP_c	3-oxo-cis-palm-9-eoyl-[acyl-carrier protein]	C27H47N2O9PRS	-1	Cytosol
t3c7mrseACP_c	Trans-3-cis-7-myristoleoyl-[acyl-carrier protein]	C25H43N2O8PRS	-1	Cytosol
t3c9palmeACP_c	Trans-3-cis-9-palmitoleoyl-[acyl-carrier protein]	C27H47N2O8PRS	-1	Cytosol
2agpg141_p	2-Acyl-sn-glycero-3-phosphoglycerol (n-C14:1)	C20H38O9P1	-1	Periplasm
2agpg161_p	2-Acyl-sn-glycero-3-phosphoglycerol (n-C16:1)	C22H42O9P1	-1	Periplasm
2agpg181_p	2-Acyl-sn-glycero-3-phosphoglycerol (n-C18:1)	C24H46O9P1	-1	Periplasm
pe140_c	Phosphatidylethanolamine (ditetradecanoyl, n-C14:0)	C33H66N1O8P1	0	Cytosol
pe120_c	Phosphatidylethanolamine (didodecanoyl, n-C12:0)	C29H58N1O8P1	0	Cytosol
pa160_c	1,2-dihexadecanoyl-sn-glycerol 3-phosphate	C35H67O8P1	-2	Cytosol
cdpdhdecg_c	CDP-1,2-dihexadecanoylglycerol	C44H79N3O15P2	-2	Cytosol
pa161_c	1,2-dihexadec-9-enoyl-sn-glycerol 3-phosphate	C35H63O8P1	-2	Cytosol
cdpdhdec9eg_c	CDP-1,2-dihexadec-9-enoylglycerol	C44H75N3O15P2	-2	Cytosol
pa181_c	1,2-dioctadec-11-enoyl-sn-glycerol 3-phosphate	C39H71O8P1	-2	Cytosol
cdpdodec11eg_c	CDP-1,2-dioctadec-11-enoylglycerol	C48H83N3O15P2	-2	Cytosol
pe161_c	Phosphatidylethanolamine (dihexadec-9enoyl, n-C16:1)	C37H70N1O8P1	0	Cytosol
pe141_c	Phosphatidylethanolamine (ditetradec-7-enoyl, n-C14:1)	C33H62N1O8P1	0	Cytosol
2agpg160_c	2-Acyl-sn-glycero-3-phosphoglycerol (n-C16:0)	C22H44O9P1	-1	Cytosol
pg160_c	Phosphatidylglycerol (dihexadecanoyl, n-C16:0)	C38H74O10P1	-1	Cytosol
cdpdodecg_c	CDP-1,2-dioctadecanoylglycerol	C48H87N3O15P2	-2	Cytosol
pgp180_c	Phosphatidylglycerophosphate (dioctadecanoyl, n-C18:0)	C42H81O13P2	-3	Cytosol
cdpdtdecg_c	CDP-1,2-ditetradecanoylglycerol	C40H71N3O15P2	-2	Cytosol
ps140_c	Phosphatidylserine (ditetradecanoyl, n-C14:0)	C34H65N1O10P1	-1	Cytosol
pg141_c	Phosphatidylglycerol (ditetradec-7-enoyl, n-C14:1)	C34H62O10P1	-1	Cytosol
2agpg140_c	2-Acyl-sn-glycero-3-phosphoglycerol (n-C14:0)	C20H40O9P1	-1	Cytosol
pg140_c	Phosphatidylglycerol (ditetradecanoyl, n-C14:0)	C34H66O10P1	-1	Cytosol
apg140_c	Acyl phosphatidylglycerol (n-C14:0)	C48H92O11P	-1	Cytosol
apg141_c	Acyl phosphatidylglycerol (n-C14:1)	C48H86O11P	-1	Cytosol
apg160_c	Acyl phosphatidylglycerol (n-C16:0)	C54H104O11P	-1	Cytosol
apg180_c	Acyl phosphatidylglycerol (n-C18:0)	C60H116O11P	-1	Cytosol
pg161_c	Phosphatidylglycerol (dihexadec-9-enoyl, n-C16:1)	C38H70O10P1	-1	Cytosol
apg161_c	Acyl phosphatidylglycerol (n-C16:1)	C54H98O11P	-1	Cytosol
apg181_c	Acyl phosphatidylglycerol (n-C18:1)	C60H110O11P	-1	Cytosol
pg180_p	Phosphatidylglycerol (dioctadecanoyl, n-C18:0)	C42H82O10P1	-1	Periplasm
clpn180_p	Cardiolipin (tetraoctadecanoyl, n-C18:0)	C81H156O17P2	-2	Periplasm
pe120_p	Phosphatidylethanolamine (didodecanoyl, n-C12:0)	C29H58N1O8P1	0	Periplasm
pg181_p	Phosphatidylglycerol (dioctadec-11-enoyl, n-C18:1)	C42H78O10P1	-1	Periplasm
clpn181_p	Cardiolipin (tetraoctadec-11-enoyl, n-C18:1)	C81H148O17P2	-2	Periplasm
pg161_p	Phosphatidylglycerol (dihexadec-9-enoyl, n-C16:1)	C38H70O10P1	-1	Periplasm
pgp120_c	Phosphatidylglycerophosphate (didodecanoyl, n-C12:0)	C30H57O13P2	-3	Cytosol
pgp120_p	Phosphatidylglycerophosphate (didodecanoyl, n-C12:0)	C30H57O13P2	-3	Periplasm
cddec5eACP_c	Cis-dodec-5-enoyl-[acyl-carrier protein] (n-C12:1)	C23H41N2O8PRS	-1	Cytosol
3ocmrs7eACP_c	3-oxo-cis-myristol-7-eoyl-[acyl-carrier protein]	C25H43N2O9PRS	-1	Cytosol
3ocddec5eACP_c	3-oxo-cis-dodec-5-enoyl-[acyl-carrier protein]	C23H39N2O9PRS	-1	Cytosol
3hcddec5eACP_c	(R)-3-hydroxy-cis-dodec-5-enoyl-[acyl-carrier protein]	C23H41N2O9PRS	-1	Cytosol
cpg160_c	Cyclopropane phosphatidylglycerol (dihexadec-9,10-cyclo-anoyl, n-C16:0 cyclo)	C40H74O10P1	-1	Cytosol
pgp161_c	Phosphatidylglycerophosphate (dihexadec-9-enoyl, n-C16:1)	C38H69O13P2	-3	Cytosol
pgp161_p	Phosphatidylglycerophosphate (dihexadec-9-enoyl, n-C16:1)	C38H69O13P2	-3	Periplasm
pgp181_c	Phosphatidylglycerophosphate (dioctadec-11-enoyl, n-C18:1)	C42H77O13P2	-3	Cytosol
pgp181_p	Phosphatidylglycerophosphate (dioctadec-11-enoyl, n-C18:1)	C42H77O13P2	-3	Periplasm
pa120_c	1,2-didodecanoyl-sn-glycerol 3-phosphate	C27H51O8P1	-2	Cytosol
pa120_p	1,2-didodecanoyl-sn-glycerol 3-phosphate	C27H51O8P1	-2	Periplasm
pg120_p	Phosphatidylglycerol (didodecanoyl, n-C12:0)	C30H58O10P1	-1	Periplasm
2agpg120_p	2-Acyl-sn-glycero-3-phosphoglycerol (n-C12:0)	C18H36O9P1	-1	Periplasm
tdecoa_c	Tetradecenoyl-CoA (n-C14:1CoA)	C35H56N7O17P3S	-4	Cytosol
clpn120_p	Cardiolipin (tetradodecanoyl, n-C12:0)	C57H108O17P2	-2	Periplasm
alpp_p	Applipoprotein	X	0	Periplasm
lpp_p	Lipoprotein	XC16H30O1	0	Periplasm
hdcoa_c	Hexadecenoyl-CoA (n-C16:1CoA)	C37H60N7O17P3S	-4	Cytosol
gsn_e	Guanosine	C10H13N5O5	0	Extracellular
ttdcea_p	Tetradecenoate (n-C14:1)	C14H25O2	-1	Periplasm
pg160_p	Phosphatidylglycerol (dihexadecanoyl, n-C16:0)	C38H74O10P1	-1	Periplasm
2agpg160_p	2-Acyl-sn-glycero-3-phosphoglycerol (n-C16:0)	C22H44O9P1	-1	Periplasm
pe180_c	Phosphatidylethanolamine (dioctadecanoyl, n-C18:0)	C41H82N1O8P1	0	Cytosol
orot_e	Orotate C5H3N2O4	C5H3N2O4	-1	Extracellular
pe181_c	Phosphatidylethanolamine (dioctadec-11-enoyl, n-C18:1)	C41H78N1O8P1	0	Cytosol
pe181_p	Phosphatidylethanolamine (dioctadec-11-enoyl, n-C18:1)	C41H78N1O8P1	0	Periplasm
2agpe181_p	2-Acyl-sn-glycero-3-phosphoethanolamine (n-C18:1)	C23H46NO7P1	0	Periplasm
pa160_p	1,2-dihexadecanoyl-sn-glycerol 3-phosphate	C35H67O8P1	-2	Periplasm
pa181_p	1,2-dioctadec-11-enoyl-sn-glycerol 3-phosphate	C39H71O8P1	-2	Periplasm
12dgr141_p	1,2-Diacyl-sn-glycerol (ditetradec-7-enoyl, n-C14:1)	C31H56O5	0	Periplasm
12dgr141_c	1,2-Diacyl-sn-glycerol (ditetradec-7-enoyl, n-C14:1)	C31H56O5	0	Cytosol
progly_c	L-Prolinylglycine	C7H12N2O3	0	Cytosol
progly_p	L-Prolinylglycine	C7H12N2O3	0	Periplasm
gthrd_p	Reduced glutathione	C10H16N3O6S	-1	Periplasm
pgp140_p	Phosphatidylglycerophosphate (ditetradecanoyl, n-C14:0)	C34H65O13P2	-3	Periplasm
pg140_p	Phosphatidylglycerol (ditetradecanoyl, n-C14:0)	C34H66O10P1	-1	Periplasm
pgp141_p	Phosphatidylglycerophosphate (ditetradec-7-enoyl, n-C14:1)	C34H61O13P2	-3	Periplasm
pg141_p	Phosphatidylglycerol (ditetradec-7-enoyl, n-C14:1)	C34H62O10P1	-1	Periplasm
pgp160_p	Phosphatidylglycerophosphate (dihexadecanoyl, n-C16:0)	C38H73O13P2	-3	Periplasm
2agpg140_p	2-Acyl-sn-glycero-3-phosphoglycerol (n-C14:0)	C20H40O9P1	-1	Periplasm
pgp180_p	Phosphatidylglycerophosphate (dioctadecanoyl, n-C18:0)	C42H81O13P2	-3	Periplasm
ser__D_c	D-Serine	C3H7NO3	0	Cytosol
clpn141_p	Cardiolipin (tetratetradec-7-enoyl, n-C14:1)	C65H116O17P2	-2	Periplasm
pa141_p	1,2-ditetradec-7-enoyl-sn-glycerol 3-phosphate	C31H55O8P1	-2	Periplasm
clpn160_p	Cardiolipin (tetrahexadecanoyl, n-C16:0)	C73H140O17P2	-2	Periplasm
clpn161_p	Cardiolipin (tetrahexadec-9-enoyl, n-C16:1)	C73H132O17P2	-2	Periplasm
pa161_p	1,2-dihexadec-9-enoyl-sn-glycerol 3-phosphate	C35H63O8P1	-2	Periplasm
pe180_p	Phosphatidylethanolamine (dioctadecanoyl, n-C18:0)	C41H82N1O8P1	0	Periplasm
2agpe180_p	2-Acyl-sn-glycero-3-phosphoethanolamine (n-C18:0)	C23H48NO7P1	0	Periplasm
pgp140_c	Phosphatidylglycerophosphate (ditetradecanoyl, n-C14:0)	C34H65O13P2	-3	Cytosol
12dgr120_p	1,2-Diacyl-sn-glycerol (didodecanoyl, n-C12:0)	C27H52O5	0	Periplasm
pa140_p	1,2-ditetradecanoyl-sn-glycerol 3-phosphate	C31H59O8P1	-2	Periplasm
12dgr140_p	1,2-Diacyl-sn-glycerol (ditetradecanoyl, n-C14:0)	C31H60O5	0	Periplasm
34dhpac_p	3,4-Dihydroxyphenylacetaldehyde	C8H8O3	0	Periplasm
12dgr160_p	1,2-Diacyl-sn-glycerol (dihexadecanoyl, n-C16:0)	C35H68O5	0	Periplasm
12dgr161_p	1,2-Diacyl-sn-glycerol (dihexadec-9-enoyl, n-C16:1)	C35H64O5	0	Periplasm
pa180_p	1,2-dioctadecanoyl-sn-glycerol 3-phosphate	C39H75O8P1	-2	Periplasm
12dgr180_p	1,2-Diacyl-sn-glycerol (dioctadecanoyl, n-C18:0)	C39H76O5	0	Periplasm
fe3dhbzs_p	Ferric 2,3-dihydroxybenzoylserine	C10H10NO6Fe	2	Periplasm
23dappa_p	2,3-diaminopropionate	C3H9N2O2	1	Periplasm
eca4und_p	(enterobacterial common antigen)x4 undecaprenyl-diphosphate	C151H234N12O67P2	-6	Periplasm
2tpr3dpcoa_c	2'-(5''-triphosphoribosyl)-3'-dephospho-CoA	C26H40N7O26P5S	-6	Cytosol
murein5px4p_p	Two disacharide linked murein units, pentapeptide crosslinked tetrapeptide (A2pm->D-ala) (middle of chain)	C77H117N15O40	-4	Periplasm
murein4px4p_p	Two disacharide linked murein units, tetrapeptide corsslinked tetrapeptide (A2pm->D-ala) (middle of chain)	C74H112N14O39	-4	Periplasm
2ombzl_c	2-Octaprenyl-6-methoxy-1,4-benzoquinol	C47H72O3	0	Cytosol
2ommbl_c	2-Octaprenyl-3-methyl-6-methoxy- 1,4-benzoquinol	C48H74O3	0	Cytosol
2odec11eg3p_p	2-octadec-11-enoyl-sn-glycerol 3-phosphate	C21H40O7P1	-1	Periplasm
2tdec7eg3p_c	2-tetradec-7-enoyl-sn-glycerol 3-phosphate	C17H32O7P1	-1	Cytosol
t3c11vaceACP_c	Trans-3-cis-11-vacceoyl-[acyl-carrier protein]	C29H51N2O8PRS	-1	Cytosol
1tdec7eg3p_c	1-tetradec-7-enoyl-sn-glycerol 3-phosphate	C17H31O7P1	-2	Cytosol
2doxg6p_c	2 Deoxy D glucose 6 phosphate C6H11O8P	C6H11O8P	-2	Cytosol
2dglc_c	2 Deoxy D glucose C6H12O5	C6H12O5	0	Cytosol
oxam_c	Oxamate	C2H2NO3	-1	Cytosol
1odec11eg3p_c	1-octadec-11-enoyl-sn-glycerol 3-phosphate	C21H39O7P1	-2	Cytosol
pa140_c	1,2-ditetradecanoyl-sn-glycerol 3-phosphate	C31H59O8P1	-2	Cytosol
murein5p5p_p	Two linked disacharide pentapeptide murein units (uncrosslinked, middle of chain)	C80H124N16O42	-4	Periplasm
pa180_c	1,2-dioctadecanoyl-sn-glycerol 3-phosphate	C39H75O8P1	-2	Cytosol
murein5p5p5p_p	Three linked disacharide pentapeptide murein units (uncrosslinked, middle of chain)	C120H186N24O63	-6	Periplasm
pa141_c	1,2-ditetradec-7-enoyl-sn-glycerol 3-phosphate	C31H55O8P1	-2	Cytosol
cdpdtdec7eg_c	CDP-1,2-ditetradec-7-enoylglycerol	C40H67N3O15P2	-2	Cytosol
murein5px4px4p_p	Three disacharide linked murein units (pentapeptide crosslinked tetrapeptide (A2pm->D-ala) tetrapeptide corsslinked tetrapeptide (A2pm->D-ala)) (middle of chain)	C114H172N22O59	-6	Periplasm
murein5px3p_p	Two disacharide linked murein units, pentapeptide corsslinked tripeptide (A2pm->A2pm) (middle of chain)	C74H112N14O39	-4	Periplasm
pgp141_c	Phosphatidylglycerophosphate (ditetradec-7-enoyl, n-C14:1)	C34H61O13P2	-3	Cytosol
5drib_c	5'-deoxyribose	C5H10O4	0	Cytosol
pydx_e	Pyridoxal	C8H9NO3	0	Extracellular
12ppd__R_p	(R)-Propane-1,2-diol	C3H8O2	0	Periplasm
kdo2lipid4_p	KDO(2)-lipid IV(A)	C84H148N2O37P2	-6	Periplasm
3oddecACP_c	3-Oxododecanoyl-[acyl-carrier protein]	C23H41N2O9PRS	-1	Cytosol
3hddecACP_c	(R)-3-Hydroxydodecanoyl-[acyl-carrier protein]	C23H43N2O9PRS	-1	Cytosol
3hoctACP_c	(R)-3-Hydroxyoctanoyl-[acyl-carrier protein]	C19H35N2O9PRS	-1	Cytosol
toct2eACP_c	Trans-Oct-2-enoyl-[acyl-carrier protein]	C19H33N2O8PRS	-1	Cytosol
tddec2eACP_c	Trans-Dodec-2-enoyl-[acyl-carrier protein]	C23H41N2O8PRS	-1	Cytosol
dsbcox_p	Protein disulfide isomerase II (oxidized)	X	0	Periplasm
dsbcrd_p	Protein disulfide isomerase II (reduced)	XH2	0	Periplasm
gthox_p	Oxidized glutathione	C20H30N6O12S2	-2	Periplasm
dsbgox_p	Periplasmic disulfide isomerase/thiol-disulphide oxidase (oxidized)	X	0	Periplasm
dsbgrd_p	Periplasmic disulfide isomerase/thiol-disulphide oxidase (reduced)	XH2	0	Periplasm
toctd2eACP_c	Trans-octadec-2-enoyl-[acyl-carrier protein]	C29H53N2O8PRS	-1	Cytosol
1ddecg3p_c	1-dodecanoyl-sn-glycerol 3-phosphate	C15H29O7P1	-2	Cytosol
dhna_c	1,4-Dihydroxy-2-naphthoate	C11H7O4	-1	Cytosol
12dgr120_c	1,2-Diacyl-sn-glycerol (didodecanoyl, n-C12:0)	C27H52O5	0	Cytosol
ps180_c	Phosphatidylserine (dioctadecanoyl, n-C18:0)	C42H81N1O10P1	-1	Cytosol
ps161_c	Phosphatidylserine (dihexadec-9-enoyl, n-C16:1)	C38H69N1O10P1	-1	Cytosol
ps141_c	Phosphatidylserine (ditetradec-7-enoyl, n-C14:1)	C34H61N1O10P1	-1	Cytosol
ps160_c	Phosphatidylserine (dihexadecanoyl, n-C16:0)	C38H73N1O10P1	-1	Cytosol
colipa_c	Core oligosaccharide lipid A	C176H303N2O100P4	-11	Cytosol
1agpg141_p	1-Acyl-sn-glycero-3-phosphoglycerol (n-C14:1)	C20H38O9P1	-1	Periplasm
1agpg180_p	1-Acyl-sn-glycero-3-phosphoglycerol (n-C18:0)	C24H48O9P1	-1	Periplasm
1agpg181_p	1-Acyl-sn-glycero-3-phosphoglycerol (n-C18:1)	C24H46O9P1	-1	Periplasm
acon_C_c	Cis-Aconitate	C6H3O6	-3	Cytosol
f6p_p	D-Fructose 6-phosphate	C6H11O9P	-2	Periplasm
ppal_p	Propanal	C3H6O	0	Periplasm
1tdecg3p_p	1-tetradecanoyl-sn-glycerol 3-phosphate	C17H33O7P1	-2	Periplasm
1tdec7eg3p_p	1-tetradec-7-enoyl-sn-glycerol 3-phosphate	C17H31O7P1	-2	Periplasm
1odecg3p_p	1-octadecanoyl-sn-glycerol 3-phosphate	C21H41O7P1	-2	Periplasm
gam6p_p	D-Glucosamine 6-phosphate	C6H13NO8P	-1	Periplasm
pe141_p	Phosphatidylethanolamine (ditetradec-7-enoyl, n-C14:1)	C33H62N1O8P1	0	Periplasm
1agpe141_p	1-Acyl-sn-glycero-3-phosphoethanolamine (n-C14:1)	C19H38NO7P1	0	Periplasm
1agpe181_p	1-Acyl-sn-glycero-3-phosphoethanolamine (n-C18:1)	C23H46NO7P1	0	Periplasm
1agpg140_p	1-Acyl-sn-glycero-3-phosphoglycerol (n-C14:0)	C20H40O9P1	-1	Periplasm
ppal_e	Propanal	C3H6O	0	Extracellular
ca2_p	Calcium	Ca	2	Periplasm
3hcpalm9eACP_c	(R)-3-hydroxy-cis-palm-9-eoyl-[acyl-carrier protein]	C27H49N2O9PRS	-1	Cytosol
1agpg160_p	1-Acyl-sn-glycero-3-phosphoglycerol (n-C16:0)	C22H44O9P1	-1	Periplasm
12ppd__R_e	(R)-Propane-1,2-diol	C3H8O2	0	Extracellular
1agpe160_p	1-Acyl-sn-glycero-3-phosphoethanolamine (n-C16:0)	C21H44NO7P1	0	Periplasm
1agpe180_p	1-Acyl-sn-glycero-3-phosphoethanolamine (n-C18:0)	C23H48NO7P1	0	Periplasm
3ocvac11eACP_c	3-oxo-cis-vacc-11-enoyl-[acyl-carrier protein]	C29H51N2O9PRS	-1	Cytosol
3hcvac11eACP_c	(R)-3-hydroxy-cis-vacc-11-enoyl-[acyl-carrier protein]	C29H53N2O9PRS	-1	Cytosol
t3c5ddeceACP_c	Trans-3-cis-5-dodecenoyl-[acyl-carrier protein]	C23H39N2O8PRS	-1	Cytosol
1agpg161_p	1-Acyl-sn-glycero-3-phosphoglycerol (n-C16:1)	C22H42O9P1	-1	Periplasm
cgly_p	Cys Gly C5H10N2O3S	C5H10N2O3S	0	Periplasm
progly_e	L-Prolinylglycine	C7H12N2O3	0	Extracellular
murein4px4px4p_p	Three disacharide linked murein units (tetrapeptide crosslinked tetrapeptide (A2pm->D-ala) & tetrapeptide corsslinked tetrapeptide (A2pm->D-ala)) (middle of chain)	C111H167N21O58	-6	Periplasm
1agpg120_p	1-Acyl-sn-glycero-3-phosphoglycerol (n-C12:0)	C18H36O9P1	-1	Periplasm
1agpe140_p	1-Acyl-sn-glycero-3-phosphoethanolamine (n-C14:0)	C19H40NO7P1	0	Periplasm
1hdec9eg3p_p	1-hexadec-9-enoyl-sn-glycerol 3-phosphate	C19H35O7P1	-2	Periplasm
1odec11eg3p_p	1-octadec-11-enoyl-sn-glycerol 3-phosphate	C21H39O7P1	-2	Periplasm
murein5p4p_p	Two linked disacharide pentapeptide and tetrapeptide murein units (uncrosslinked, middle of chain)	C77H119N15O41	-4	Periplasm
tmrs2eACP_c	Trans-Tetradec-2-enoyl-[acyl-carrier protein]	C25H45N2O8PRS	-1	Cytosol
but2eACP_c	But-2-enoyl-[acyl-carrier protein]	C15H25N2O8PRS	-1	Cytosol
butACP_c	Butyryl-ACP (n-C4:0ACP)	C15H27N2O8PRS	-1	Cytosol
1tdecg3p_c	1-tetradecanoyl-sn-glycerol 3-phosphate	C17H33O7P1	-2	Cytosol
1hdecg3p_c	1-hexadecanoyl-sn-glycerol 3-phosphate	C19H37O7P1	-2	Cytosol
1hdec9eg3p_c	1-hexadec-9-enoyl-sn-glycerol 3-phosphate	C19H35O7P1	-2	Cytosol
pgp160_c	Phosphatidylglycerophosphate (dihexadecanoyl, n-C16:0)	C38H73O13P2	-3	Cytosol
murein4p3p_p	Two linked disacharide tetrapeptide and tripeptide murein units (uncrosslinked, middle of chain)	C71H109N13O39	-4	Periplasm
murein3p3p_p	Two linked disacharide tripeptide murein units (uncrosslinked, middle of chain)	C68H104N12O38	-4	Periplasm
3omrsACP_c	3-Oxotetradecanoyl-[acyl-carrier protein]	C25H45N2O9PRS	-1	Cytosol
murein3px4p_p	Two disacharide linked murein units, tripeptide crosslinked tetrapeptide (A2pm->D-ala) (middle of chain)	C71H107N13O38	-4	Periplasm
tpalm2eACP_c	Trans-Hexadec-2-enoyl-[acyl-carrier protein]	C27H49N2O8PRS	-1	Cytosol
3opalmACP_c	3-Oxohexadecanoyl-[acyl-carrier protein]	C27H49N2O9PRS	-1	Cytosol
3hpalmACP_c	R-3-hydroxypalmitoyl-[acyl-carrier protein]	C27H51N2O9PRS	-1	Cytosol
3hcmrs7eACP_c	(R)-3-hydroxy-cis-myristol-7-eoyl-[acyl-carrier protein]	C25H45N2O9PRS	-1	Cytosol
xdp_c	XDP	C10H11N4O12P2	-3	Cytosol
1agpe161_p	1-Acyl-sn-glycero-3-phosphoethanolamine (n-C16:1)	C21H42NO7P1	0	Periplasm
murein5p3p_p	Two linked disacharide pentapeptide and tripeptide murein units (uncrosslinked, middle of chain)	C74H114N14O40	-4	Periplasm
12dgr140_c	1,2-Diacyl-sn-glycerol (ditetradecanoyl, n-C14:0)	C31H60O5	0	Cytosol
12dgr160_c	1,2-Diacyl-sn-glycerol (dihexadecanoyl, n-C16:0)	C35H68O5	0	Cytosol
12dgr180_c	1,2-Diacyl-sn-glycerol (dioctadecanoyl, n-C18:0)	C39H76O5	0	Cytosol
12dgr181_p	1,2-Diacyl-sn-glycerol (dioctadec-11-enoyl, n-C18:1)	C39H72O5	0	Periplasm
clpn140_p	Cardiolipin (tetratetradecanoyl, n-C14:0)	C65H124O17P2	-2	Periplasm
murein4p4p_p	Two linked disacharide tetrapeptide murein units (uncrosslinked, middle of chain)	C74H114N14O40	-4	Periplasm
1odecg3p_c	1-octadecanoyl-sn-glycerol 3-phosphate	C21H41O7P1	-2	Cytosol
cpe160_c	Cyclopropane phosphatidylethanolamine (dihexadec-9,10-cyclo-anoyl, n-C16:0 cyclo)	C39H74N1O8P1	0	Cytosol
cpe180_c	Cyclopropane phosphatidylethanolamine (dioctadec-11,12-cyclo-anoyl, n-C18:0 cyclo)	C43H82N1O8P1	0	Cytosol
cpg180_c	Cyclopropane phosphatidylglycerol (dioctadec-11,12-cyclo-anoyl, n-C18:0 cyclo)	C44H82O10P1	-1	Cytosol
12dgr181_c	1,2-Diacyl-sn-glycerol (dioctadec-11-enoyl, n-C18:1)	C39H72O5	0	Cytosol
2agpe141_p	2-Acyl-sn-glycero-3-phosphoethanolamine (n-C14:1)	C19H38NO7P1	0	Periplasm
2hdec9eg3p_p	2-hexadec-9-enoyl-sn-glycerol 3-phosphate	C19H36O7P1	-1	Periplasm
2hdec9eg3p_c	2-hexadec-9-enoyl-sn-glycerol 3-phosphate	C19H36O7P1	-1	Cytosol
2odec11eg3p_c	2-octadec-11-enoyl-sn-glycerol 3-phosphate	C21H40O7P1	-1	Cytosol
enlipa_p	Phosphoethanolamine KDO(2)-lipid (A)	C112H202N3O42P3	-6	Periplasm
ps181_c	Phosphatidylserine (dioctadec-11-enoyl, n-C18:1)	C42H77N1O10P1	-1	Cytosol
12dgr161_c	1,2-Diacyl-sn-glycerol (dihexadec-9-enoyl, n-C16:1)	C35H64O5	0	Cytosol
murein4px4p4p_p	Three disacharide linked murein units (tetrapeptide crosslinked tetrapeptide (A2pm->D-ala), one uncrosslinked tetrapaptide) (middle of chain)	C111H169N21O59	-6	Periplasm
3haACP_c	(3R)-3-Hydroxyacyl-[acyl-carrier protein]	C15H27N2O9PRS	-1	Cytosol
3ohexACP_c	3-Oxohexanoyl-[acyl-carrier protein]	C17H29N2O9PRS	-1	Cytosol
dsbard_p	Periplasmic protein disulfide isomerase I (reduced)	XH2	0	Periplasm
dsbaox_p	Periplasmic protein disulfide isomerase I (oxidized)	X	0	Periplasm
dsbdox_c	Fused thiol:disulfide interchange protein (oxidized)	X	0	Cytosol
dsbdrd_c	Fused thiol:disulfide interchange protein (reduced)	XH2	0	Cytosol
1ddecg3p_p	1-dodecanoyl-sn-glycerol 3-phosphate	C15H29O7P1	-2	Periplasm
1hdecg3p_p	1-hexadecanoyl-sn-glycerol 3-phosphate	C19H37O7P1	-2	Periplasm
3hhexACP_c	(R)-3-Hydroxyhexanoyl-[acyl-carrier protein]	C17H31N2O9PRS	-1	Cytosol
3ooctACP_c	3-Oxooctanoyl-[acyl-carrier protein]	C19H33N2O9PRS	-1	Cytosol
murein3px3p_p	Two disacharide linked murein units, tripeptide crosslinked tripeptide (A2pm->A2pm) (middle of chain)	C68H102N12O37	-4	Periplasm
2tdecg3p_p	2-tetradecanoyl-sn-glycerol 3-phosphate	C17H34O7P1	-1	Periplasm
2tdecg3p_c	2-tetradecanoyl-sn-glycerol 3-phosphate	C17H34O7P1	-1	Cytosol
2hdecg3p_p	2-hexadecanoyl-sn-glycerol 3-phosphate	C19H38O7P1	-1	Periplasm
2hdecg3p_c	2-hexadecanoyl-sn-glycerol 3-phosphate	C19H38O7P1	-1	Cytosol
2odecg3p_p	2-octadecanoyl-sn-glycerol 3-phosphate	C21H42O7P1	-1	Periplasm
2odecg3p_c	2-octadecanoyl-sn-glycerol 3-phosphate	C21H42O7P1	-1	Cytosol
2tdec7eg3p_p	2-tetradec-7-enoyl-sn-glycerol 3-phosphate	C17H32O7P1	-1	Periplasm
hexACP_c	Hexanoyl-ACP (n-C6:0ACP)	C17H31N2O8PRS	-1	Cytosol
3odecACP_c	3-Oxodecanoyl-[acyl-carrier protein]	C21H37N2O9PRS	-1	Cytosol
2amsa_c	2-Aminomalonate semialdehyde	C3H5NO3	0	Cytosol
3hdecACP_c	(R)-3-Hydroxydecanoyl-[acyl-carrier protein]	C21H39N2O9PRS	-1	Cytosol
thex2eACP_c	Trans-Hex-2-enoyl-[acyl-carrier protein]	C17H29N2O8PRS	-1	Cytosol
urate_e	Urate C5H4N4O3	C5H4N4O3	0	Extracellular
ps120_c	Phosphatidylserine (didodecanoyl, n-C12:0)	C30H57N1O10P1	-1	Cytosol
cdpdddecg_c	CDP-1,2-didodecanoylglycerol	C36H63N3O15P2	-2	Cytosol
1agpe120_p	1-Acyl-sn-glycero-3-phosphoethanolamine (n-C12:0)	C17H36NO7P1	0	Periplasm
didp_c	DIDP; 2'-deoxyinosine-5'-diphosphate(3-)	C10H11N4O10P2	-3	Cytosol
3ooctdACP_c	3-Oxooctadecanoyl-[acyl-carrier protein]	C29H53N2O9PRS	-1	Cytosol
3hoctaACP_c	(R)-3-Hydroxyoctadecanoyl-[acyl-carrier protein]	C29H55N2O9PRS	-1	Cytosol
ca2_c	Calcium	Ca	2	Cytosol
tartr__D_e	D-tartrate	C4H4O6	-2	Extracellular
galctn__L_e	L-Galactonate	C6H11O7	-1	Extracellular
galctn__L_p	L-Galactonate	C6H11O7	-1	Periplasm
dt5hsu_c	4-Deoxy-L-threo-5-hexosulose uronate	C6H7O6	-1	Cytosol
dkdglcn_c	2,5-Diketo-3-deoxy-D-gluconate	C6H7O6	-1	Cytosol
tungs_e	Tungstate	O4W1	-2	Extracellular
6pgg_c	6-Phospho-beta-D-glucosyl-(1,4)-D-glucose	C12H21O14P	-2	Cytosol
mal__D_p	D-Malate	C4H4O5	-2	Periplasm
[truncated: 524 more rows]
